# Supplementary material for: Combined generalist and host-specific transcriptional strategies enable host generalism in the fungal pathogen Botrytis cinerea
Source: Proc Natl Acad Sci U S A. 2026 May 19;123(21):e2521414123. doi: 10.1073/pnas.2521414123 (PMC13214029; doi:10.1073/pnas.2521414123)
Supplement: Supplementary file 2 — Dataset S01 (XLSX) [file pnas.2521414123.sd01.xlsx]

## Sheet: Dataset S1
Dataset S1: Raw lesion area measurements after filtering out failed lesions. Columns include lesion area, plant genotype, plant ID (the individual plants from where leaves are collected), tray, experiment, isolate identity, and host species.
lesion.mm2 (72 hpi)	Genotype	Plant ID	Tray	Experiment	Isolate_name	Species
29.3701	PI.599782	P04	HcBc2_1_4b_Exp2	Exp2	01_01_04	Helianthus
190.577	PI.599782	P30	HcBc1_1_6b_Exp1	Exp1	01_01_04	Helianthus
205.835	PI.599782	P24	HcBc2_3_8b_Exp2	Exp2	01_01_04	Helianthus
168.335	PI.642777	P24	HcBc2_3_8a_Exp2	Exp2	01_01_04	Helianthus
225.478	PI.642777	P34	HcBc1_2_2b_Exp1	Exp1	01_01_04	Helianthus
175.285	PI.599782	P34	HcBc1_2_2a_Exp1	Exp1	01_01_04	Helianthus
153.711	PI.599782	P09	HcBc2_2_1a_Exp2	Exp2	01_01_04	Helianthus
273.413	PI.642777	P09	HcBc2_2_1b_Exp2	Exp2	01_01_04	Helianthus
249.227	PI.642777	P43	HcBc1_3_3b_Exp1	Exp1	01_01_04	Helianthus
110.434	PI.599782	P43	HcBc1_3_3a_Exp1	Exp1	01_01_04	Helianthus
256.302	PI.642777	P30	HcBc1_1_6b_Exp1	Exp1	01_01_04	Helianthus
269.174	PI.599764	P43	HcBc1_3_3b_Exp1	Exp1	01_01_04	Helianthus
185.85	PI.633747	P43	HcBc1_3_3b_Exp1	Exp1	01_01_04	Helianthus
272.974	PI.633747	P24	HcBc2_3_8b_Exp2	Exp2	01_01_04	Helianthus
199.822	PI.599764	P30	HcBc1_1_6b_Exp1	Exp1	01_01_04	Helianthus
346.046	PI.599764	P34	HcBc1_2_2b_Exp1	Exp1	01_01_04	Helianthus
333.325	PI.599764	P09	HcBc2_2_1b_Exp2	Exp2	01_01_04	Helianthus
87.7686	PI.599764	P04	HcBc2_1_4b_Exp2	Exp2	01_01_04	Helianthus
149.023	PI.633747	P04	HcBc2_1_4b_Exp2	Exp2	01_01_04	Helianthus
243.952	PI.633747	P34	HcBc1_2_2a_Exp1	Exp1	01_01_04	Helianthus
374.219	PI.599764	P24	HcBc2_3_8a_Exp2	Exp2	01_01_04	Helianthus
414.722	PI.633747	P09	HcBc2_2_1b_Exp2	Exp2	01_01_04	Helianthus
359.037	PI.633747	P30	HcBc1_1_6a_Exp1	Exp1	01_01_04	Helianthus
118.847	PI.642777	P29	HcBc1_1_5b_Exp1	Exp1	01_01_15	Helianthus
39.5752	PI.642777	P05	HcBc2_1_5a_Exp2	Exp2	01_01_15	Helianthus
287.158	PI.642777	P43	HcBc1_3_3b_Exp1	Exp1	01_01_15	Helianthus
212.061	PI.642777	P22	HcBc2_3_6a_Exp2	Exp2	01_01_15	Helianthus
165.066	PI.642777	P33	HcBc1_2_1b_Exp1	Exp1	01_01_15	Helianthus
91.736	PI.599782	P29	HcBc1_1_5b_Exp1	Exp1	01_01_15	Helianthus
208.977	PI.599782	P43	HcBc1_3_3a_Exp1	Exp1	01_01_15	Helianthus
251.685	PI.642777	P10	HcBc2_2_2b_Exp2	Exp2	01_01_15	Helianthus
228.125	PI.599782	P22	HcBc2_3_6b_Exp2	Exp2	01_01_15	Helianthus
28.4668	PI.599782	P10	HcBc2_2_2a_Exp2	Exp2	01_01_15	Helianthus
145.768	PI.599782	P33	HcBc1_2_1a_Exp1	Exp1	01_01_15	Helianthus
379.272	PI.633747	P10	HcBc2_2_2b_Exp2	Exp2	01_01_15	Helianthus
209.245	PI.633747	P43	HcBc1_3_3b_Exp1	Exp1	01_01_15	Helianthus
263.066	PI.633747	P29	HcBc1_1_5a_Exp1	Exp1	01_01_15	Helianthus
117.969	PI.599764	P10	HcBc2_2_2b_Exp2	Exp2	01_01_15	Helianthus
285.464	PI.599764	P29	HcBc1_1_5b_Exp1	Exp1	01_01_15	Helianthus
290.015	PI.633747	P22	HcBc2_3_6b_Exp2	Exp2	01_01_15	Helianthus
135.132	PI.599764	P22	HcBc2_3_6a_Exp2	Exp2	01_01_15	Helianthus
313.789	PI.599764	P33	HcBc1_2_1b_Exp1	Exp1	01_01_15	Helianthus
229.34	PI.599764	P43	HcBc1_3_3b_Exp1	Exp1	01_01_15	Helianthus
182.075	PI.642777	P39	HcBc1_2_7b_Exp1	Exp1	01_02_01	Helianthus
197.046	PI.599782	P24	HcBc2_3_8b_Exp2	Exp2	01_02_01	Helianthus
202.832	PI.642777	P09	HcBc2_2_1b_Exp2	Exp2	01_02_01	Helianthus
251.403	PI.642777	P41	HcBc1_3_1b_Exp1	Exp1	01_02_01	Helianthus
149.892	PI.599782	P41	HcBc1_3_1a_Exp1	Exp1	01_02_01	Helianthus
155.322	PI.642777	P24	HcBc2_3_8a_Exp2	Exp2	01_02_01	Helianthus
269.501	PI.642777	P30	HcBc1_1_6b_Exp1	Exp1	01_02_01	Helianthus
55.7075	PI.599782	P39	HcBc1_2_7a_Exp1	Exp1	01_02_01	Helianthus
133.769	PI.599782	P30	HcBc1_1_6b_Exp1	Exp1	01_02_01	Helianthus
117.773	PI.642777	P06	HcBc2_1_6a_Exp2	Exp2	01_02_01	Helianthus
204.736	PI.599782	P09	HcBc2_2_1a_Exp2	Exp2	01_02_01	Helianthus
47.3877	PI.633747	P06	HcBc2_1_6b_Exp2	Exp2	01_02_01	Helianthus
269.707	PI.633747	P41	HcBc1_3_1b_Exp1	Exp1	01_02_01	Helianthus
339.744	PI.633747	P30	HcBc1_1_6a_Exp1	Exp1	01_02_01	Helianthus
283.154	PI.633747	P24	HcBc2_3_8b_Exp2	Exp2	01_02_01	Helianthus
231.378	PI.599764	P41	HcBc1_3_1b_Exp1	Exp1	01_02_01	Helianthus
117.383	PI.599764	P06	HcBc2_1_6b_Exp2	Exp2	01_02_01	Helianthus
201.074	PI.633747	P09	HcBc2_2_1b_Exp2	Exp2	01_02_01	Helianthus
311.237	PI.633747	P39	HcBc1_2_7a_Exp1	Exp1	01_02_01	Helianthus
262.396	PI.599764	P39	HcBc1_2_7b_Exp1	Exp1	01_02_01	Helianthus
273.543	PI.599764	P30	HcBc1_1_6b_Exp1	Exp1	01_02_01	Helianthus
157.52	PI.599764	P24	HcBc2_3_8a_Exp2	Exp2	01_02_01	Helianthus
278.32	PI.599764	P09	HcBc2_2_1b_Exp2	Exp2	01_02_01	Helianthus
37.1094	PI.599782	P17	HcBc2_3_1b_Exp2	Exp2	01_02_15	Helianthus
178.855	PI.599782	P27	HcBc1_1_3b_Exp1	Exp1	01_02_15	Helianthus
172.83	PI.599782	P43	HcBc1_3_3a_Exp1	Exp1	01_02_15	Helianthus
232.544	PI.599782	P10	HcBc2_2_2a_Exp2	Exp2	01_02_15	Helianthus
300.215	PI.633747	P27	HcBc1_1_3a_Exp1	Exp1	01_02_15	Helianthus
219.629	PI.642777	P10	HcBc2_2_2b_Exp2	Exp2	01_02_15	Helianthus
326.855	PI.633747	P10	HcBc2_2_2b_Exp2	Exp2	01_02_15	Helianthus
242.721	PI.599782	P34	HcBc1_2_2a_Exp1	Exp1	01_02_15	Helianthus
145.19	PI.633747	P02	HcBc2_1_2b_Exp2	Exp2	01_02_15	Helianthus
232.861	PI.633747	P17	HcBc2_3_1b_Exp2	Exp2	01_02_15	Helianthus
304.395	PI.599764	P10	HcBc2_2_2b_Exp2	Exp2	01_02_15	Helianthus
345.583	PI.599764	P27	HcBc1_1_3b_Exp1	Exp1	01_02_15	Helianthus
308.642	PI.599764	P34	HcBc1_2_2b_Exp1	Exp1	01_02_15	Helianthus
196.998	PI.642777	P43	HcBc1_3_3b_Exp1	Exp1	01_02_15	Helianthus
414.897	PI.642777	P27	HcBc1_1_3b_Exp1	Exp1	01_02_15	Helianthus
90.9912	PI.599764	P02	HcBc2_1_2b_Exp2	Exp2	01_02_15	Helianthus
186.621	PI.599764	P17	HcBc2_3_1a_Exp2	Exp2	01_02_15	Helianthus
283.264	PI.633747	P43	HcBc1_3_3b_Exp1	Exp1	01_02_15	Helianthus
119.994	PI.642777	P34	HcBc1_2_2b_Exp1	Exp1	01_02_15	Helianthus
240.874	PI.599764	P43	HcBc1_3_3b_Exp1	Exp1	01_02_15	Helianthus
244.968	PI.633747	P34	HcBc1_2_2a_Exp1	Exp1	01_02_15	Helianthus
142.432	PI.599782	P21	HcBc2_3_5b_Exp2	Exp2	01_02_16	Helianthus
211.207	PI.633747	P45	HcBc1_3_5b_Exp1	Exp1	01_02_16	Helianthus
68.4007	PI.599782	P31	HcBc1_1_7b_Exp1	Exp1	01_02_16	Helianthus
180.664	PI.633747	P15	HcBc2_2_7b_Exp2	Exp2	01_02_16	Helianthus
82.3127	PI.599782	P45	HcBc1_3_5a_Exp1	Exp1	01_02_16	Helianthus
130.493	PI.599782	P15	HcBc2_2_7a_Exp2	Exp2	01_02_16	Helianthus
73.2461	PI.633747	P31	HcBc1_1_7a_Exp1	Exp1	01_02_16	Helianthus
169.976	PI.599782	P39	HcBc1_2_7a_Exp1	Exp1	01_02_16	Helianthus
263.037	PI.633747	P21	HcBc2_3_5b_Exp2	Exp2	01_02_16	Helianthus
163.599	PI.633747	P06	HcBc2_1_6b_Exp2	Exp2	01_02_16	Helianthus
94.5312	PI.642777	P21	HcBc2_3_5a_Exp2	Exp2	01_02_16	Helianthus
25.3174	PI.642777	P06	HcBc2_1_6a_Exp2	Exp2	01_02_16	Helianthus
49.6433	PI.642777	P45	HcBc1_3_5b_Exp1	Exp1	01_02_16	Helianthus
95.2735	PI.633747	P39	HcBc1_2_7a_Exp1	Exp1	01_02_16	Helianthus
100.446	PI.599764	P45	HcBc1_3_5b_Exp1	Exp1	01_02_16	Helianthus
147.622	PI.642777	P39	HcBc1_2_7b_Exp1	Exp1	01_02_16	Helianthus
189.99	PI.642777	P15	HcBc2_2_7b_Exp2	Exp2	01_02_16	Helianthus
106.837	PI.642777	P31	HcBc1_1_7b_Exp1	Exp1	01_02_16	Helianthus
112.158	PI.599764	P31	HcBc1_1_7b_Exp1	Exp1	01_02_16	Helianthus
91.1712	PI.599764	P39	HcBc1_2_7b_Exp1	Exp1	01_02_16	Helianthus
264.551	PI.599764	P15	HcBc2_2_7b_Exp2	Exp2	01_02_16	Helianthus
195.532	PI.599764	P21	HcBc2_3_5a_Exp2	Exp2	01_02_16	Helianthus
6.90918	PI.633747	P24	HcBc2_3_8b_Exp2	Exp2	01_02_18	Helianthus
2.75879	PI.642777	P01	HcBc2_1_1a_Exp2	Exp2	01_02_18	Helianthus
6.17676	PI.633747	P01	HcBc2_1_1b_Exp2	Exp2	01_02_18	Helianthus
7.38689	PI.633747	P28	HcBc1_1_4a_Exp1	Exp1	01_02_18	Helianthus
7.20215	PI.633747	P09	HcBc2_2_1b_Exp2	Exp2	01_02_18	Helianthus
3.83472	PI.633747	P45	HcBc1_3_5b_Exp1	Exp1	01_02_18	Helianthus
5.69406	PI.642777	P36	HcBc1_2_4b_Exp1	Exp1	01_02_18	Helianthus
5.66328	PI.599764	P28	HcBc1_1_4b_Exp1	Exp1	01_02_18	Helianthus
4.99405	PI.599782	P45	HcBc1_3_5a_Exp1	Exp1	01_02_18	Helianthus
6.15234	PI.599782	P24	HcBc2_3_8b_Exp2	Exp2	01_02_18	Helianthus
6.71387	PI.642777	P09	HcBc2_2_1b_Exp2	Exp2	01_02_18	Helianthus
5.26159	PI.642777	P45	HcBc1_3_5b_Exp1	Exp1	01_02_18	Helianthus
7.54078	PI.642777	P28	HcBc1_1_4b_Exp1	Exp1	01_02_18	Helianthus
7.08008	PI.642777	P24	HcBc2_3_8a_Exp2	Exp2	01_02_18	Helianthus
6.7627	PI.599764	P24	HcBc2_3_8a_Exp2	Exp2	01_02_18	Helianthus
8.61816	PI.599782	P01	HcBc2_1_1b_Exp2	Exp2	01_02_18	Helianthus
7.08008	PI.599782	P09	HcBc2_2_1a_Exp2	Exp2	01_02_18	Helianthus
8.58726	PI.599764	P36	HcBc1_2_4b_Exp1	Exp1	01_02_18	Helianthus
7.72545	PI.599782	P28	HcBc1_1_4b_Exp1	Exp1	01_02_18	Helianthus
5.35549	PI.599782	P36	HcBc1_2_4a_Exp1	Exp1	01_02_18	Helianthus
6.39648	PI.599764	P01	HcBc2_1_1b_Exp2	Exp2	01_02_18	Helianthus
4.58603	PI.633747	P36	HcBc1_2_4a_Exp1	Exp1	01_02_18	Helianthus
12.793	PI.599764	P09	HcBc2_2_1b_Exp2	Exp2	01_02_18	Helianthus
4.45898	PI.599764	P45	HcBc1_3_5b_Exp1	Exp1	01_02_18	Helianthus
237.402	PI.633747	P24	HcBc2_3_8b_Exp2	Exp2	01_02_20	Helianthus
206.279	PI.633747	P48	HcBc1_3_8b_Exp1	Exp1	01_02_20	Helianthus
169.312	PI.599782	P10	HcBc2_2_2a_Exp2	Exp2	01_02_20	Helianthus
267.436	PI.599782	P40	HcBc1_2_8a_Exp1	Exp1	01_02_20	Helianthus
230.44	PI.633747	P40	HcBc1_2_8a_Exp1	Exp1	01_02_20	Helianthus
43.5303	PI.633747	P08	HcBc2_1_8b_Exp2	Exp2	01_02_20	Helianthus
334.839	PI.633747	P32	HcBc1_1_8a_Exp1	Exp1	01_02_20	Helianthus
166.409	PI.599782	P32	HcBc1_1_8b_Exp1	Exp1	01_02_20	Helianthus
316.171	PI.599764	P32	HcBc1_1_8b_Exp1	Exp1	01_02_20	Helianthus
261.127	PI.642777	P48	HcBc1_3_8b_Exp1	Exp1	01_02_20	Helianthus
65.6738	PI.599782	P08	HcBc2_1_8b_Exp2	Exp2	01_02_20	Helianthus
129.492	PI.599782	P24	HcBc2_3_8b_Exp2	Exp2	01_02_20	Helianthus
171.776	PI.599782	P48	HcBc1_3_8a_Exp1	Exp1	01_02_20	Helianthus
126.416	PI.599764	P08	HcBc2_1_8b_Exp2	Exp2	01_02_20	Helianthus
336.89	PI.633747	P10	HcBc2_2_2b_Exp2	Exp2	01_02_20	Helianthus
72.583	PI.642777	P24	HcBc2_3_8a_Exp2	Exp2	01_02_20	Helianthus
85.8398	PI.642777	P08	HcBc2_1_8a_Exp2	Exp2	01_02_20	Helianthus
247.091	PI.599764	P48	HcBc1_3_8b_Exp1	Exp1	01_02_20	Helianthus
82.5439	PI.599764	P24	HcBc2_3_8a_Exp2	Exp2	01_02_20	Helianthus
232.372	PI.642777	P32	HcBc1_1_8b_Exp1	Exp1	01_02_20	Helianthus
197.632	PI.599764	P10	HcBc2_2_2b_Exp2	Exp2	01_02_20	Helianthus
258.252	PI.642777	P10	HcBc2_2_2b_Exp2	Exp2	01_02_20	Helianthus
108.803	PI.599782	P41	HcBc1_3_1a_Exp1	Exp1	01_03_04	Helianthus
27.5146	PI.599782	P03	HcBc2_1_3b_Exp2	Exp2	01_03_04	Helianthus
263.584	PI.599764	P41	HcBc1_3_1b_Exp1	Exp1	01_03_04	Helianthus
89.1795	PI.633747	P31	HcBc1_1_7a_Exp1	Exp1	01_03_04	Helianthus
193.383	PI.633747	P37	HcBc1_2_5a_Exp1	Exp1	01_03_04	Helianthus
172.705	PI.599764	P20	HcBc2_3_4a_Exp2	Exp2	01_03_04	Helianthus
255.151	PI.633747	P20	HcBc2_3_4b_Exp2	Exp2	01_03_04	Helianthus
366.187	PI.633747	P11	HcBc2_2_3b_Exp2	Exp2	01_03_04	Helianthus
111.353	PI.599764	P03	HcBc2_1_3b_Exp2	Exp2	01_03_04	Helianthus
165.62	PI.599782	P37	HcBc1_2_5a_Exp1	Exp1	01_03_04	Helianthus
247.034	PI.633747	P41	HcBc1_3_1b_Exp1	Exp1	01_03_04	Helianthus
192.509	PI.599782	P31	HcBc1_1_7b_Exp1	Exp1	01_03_04	Helianthus
53.4668	PI.633747	P03	HcBc2_1_3b_Exp2	Exp2	01_03_04	Helianthus
71.5332	PI.642777	P03	HcBc2_1_3a_Exp2	Exp2	01_03_04	Helianthus
71.9238	PI.599764	P11	HcBc2_2_3b_Exp2	Exp2	01_03_04	Helianthus
216.748	PI.642777	P20	HcBc2_3_4a_Exp2	Exp2	01_03_04	Helianthus
265.035	PI.642777	P37	HcBc1_2_5b_Exp1	Exp1	01_03_04	Helianthus
468.359	PI.599764	P37	HcBc1_2_5b_Exp1	Exp1	01_03_04	Helianthus
232.007	PI.599782	P11	HcBc2_2_3a_Exp2	Exp2	01_03_04	Helianthus
147.176	PI.642777	P31	HcBc1_1_7b_Exp1	Exp1	01_03_04	Helianthus
197.927	PI.642777	P41	HcBc1_3_1b_Exp1	Exp1	01_03_04	Helianthus
353.389	PI.599764	P31	HcBc1_1_7b_Exp1	Exp1	01_03_04	Helianthus
99.7803	PI.642777	P11	HcBc2_2_3b_Exp2	Exp2	01_03_04	Helianthus
160.913	PI.599782	P20	HcBc2_3_4b_Exp2	Exp2	01_03_04	Helianthus
304.608	PI.633747	P45	HcBc1_3_5b_Exp1	Exp1	01_03_18	Helianthus
153.616	PI.633747	P26	HcBc1_1_2a_Exp1	Exp1	01_03_18	Helianthus
186.673	PI.633747	P34	HcBc1_2_2a_Exp1	Exp1	01_03_18	Helianthus
137.842	PI.599764	P21	HcBc2_3_5a_Exp2	Exp2	01_03_18	Helianthus
57.2021	PI.633747	P08	HcBc2_1_8b_Exp2	Exp2	01_03_18	Helianthus
311.011	PI.633747	P11	HcBc2_2_3b_Exp2	Exp2	01_03_18	Helianthus
221.68	PI.633747	P21	HcBc2_3_5b_Exp2	Exp2	01_03_18	Helianthus
207.685	PI.642777	P34	HcBc1_2_2b_Exp1	Exp1	01_03_18	Helianthus
275.408	PI.642777	P26	HcBc1_1_2b_Exp1	Exp1	01_03_18	Helianthus
306.323	PI.642777	P11	HcBc2_2_3b_Exp2	Exp2	01_03_18	Helianthus
356.079	PI.599764	P26	HcBc1_1_2b_Exp1	Exp1	01_03_18	Helianthus
276.978	PI.642777	P21	HcBc2_3_5a_Exp2	Exp2	01_03_18	Helianthus
287.188	PI.642777	P45	HcBc1_3_5b_Exp1	Exp1	01_03_18	Helianthus
177.124	PI.599764	P11	HcBc2_2_3b_Exp2	Exp2	01_03_18	Helianthus
363.035	PI.599782	P26	HcBc1_1_2b_Exp1	Exp1	01_03_18	Helianthus
33.5205	PI.599782	P08	HcBc2_1_8b_Exp2	Exp2	01_03_18	Helianthus
140.43	PI.599782	P21	HcBc2_3_5b_Exp2	Exp2	01_03_18	Helianthus
104.297	PI.599764	P08	HcBc2_1_8b_Exp2	Exp2	01_03_18	Helianthus
326.873	PI.599764	P45	HcBc1_3_5b_Exp1	Exp1	01_03_18	Helianthus
258.859	PI.599782	P45	HcBc1_3_5a_Exp1	Exp1	01_03_18	Helianthus
203.509	PI.599782	P34	HcBc1_2_2a_Exp1	Exp1	01_03_18	Helianthus
112.085	PI.599782	P11	HcBc2_2_3a_Exp2	Exp2	01_03_18	Helianthus
401.244	PI.599764	P34	HcBc1_2_2b_Exp1	Exp1	01_03_18	Helianthus
241.459	PI.599782	P36	HcBc1_2_4a_Exp1	Exp1	01_03_19	Helianthus
191.136	PI.642777	P36	HcBc1_2_4b_Exp1	Exp1	01_03_19	Helianthus
307.202	PI.642777	P47	HcBc1_3_7b_Exp1	Exp1	01_03_19	Helianthus
188.892	PI.642777	P15	HcBc2_2_7b_Exp2	Exp2	01_03_19	Helianthus
253.27	PI.599782	P31	HcBc1_1_7b_Exp1	Exp1	01_03_19	Helianthus
50.293	PI.633747	P06	HcBc2_1_6b_Exp2	Exp2	01_03_19	Helianthus
206.812	PI.633747	P24	HcBc2_3_8b_Exp2	Exp2	01_03_19	Helianthus
196.046	PI.599764	P31	HcBc1_1_7b_Exp1	Exp1	01_03_19	Helianthus
175	PI.599782	P15	HcBc2_2_7a_Exp2	Exp2	01_03_19	Helianthus
27.4658	PI.599782	P06	HcBc2_1_6b_Exp2	Exp2	01_03_19	Helianthus
252.111	PI.599782	P47	HcBc1_3_7a_Exp1	Exp1	01_03_19	Helianthus
147.146	PI.642777	P31	HcBc1_1_7b_Exp1	Exp1	01_03_19	Helianthus
81.0547	PI.633747	P15	HcBc2_2_7b_Exp2	Exp2	01_03_19	Helianthus
194.824	PI.599764	P15	HcBc2_2_7b_Exp2	Exp2	01_03_19	Helianthus
304.617	PI.633747	P47	HcBc1_3_7b_Exp1	Exp1	01_03_19	Helianthus
28.7354	PI.642777	P06	HcBc2_1_6a_Exp2	Exp2	01_03_19	Helianthus
271.13	PI.599764	P36	HcBc1_2_4b_Exp1	Exp1	01_03_19	Helianthus
444.471	PI.633747	P31	HcBc1_1_7a_Exp1	Exp1	01_03_19	Helianthus
44.9951	PI.599764	P06	HcBc2_1_6b_Exp2	Exp2	01_03_19	Helianthus
234.106	PI.599764	P24	HcBc2_3_8a_Exp2	Exp2	01_03_19	Helianthus
263.62	PI.633747	P36	HcBc1_2_4a_Exp1	Exp1	01_03_19	Helianthus
337.273	PI.599764	P47	HcBc1_3_7b_Exp1	Exp1	01_03_19	Helianthus
91.2598	PI.599782	P24	HcBc2_3_8b_Exp2	Exp2	01_03_19	Helianthus
8.22704	PI.633747	P42	HcBc1_3_2b_Exp1	Exp1	01_03_20	Helianthus
5.2002	PI.633747	P05	HcBc2_1_5b_Exp2	Exp2	01_03_20	Helianthus
12.6808	PI.633747	P33	HcBc1_2_1a_Exp1	Exp1	01_03_20	Helianthus
5.47861	PI.633747	P28	HcBc1_1_4a_Exp1	Exp1	01_03_20	Helianthus
6.27441	PI.599782	P13	HcBc2_2_5a_Exp2	Exp2	01_03_20	Helianthus
10.8844	PI.633747	P23	HcBc2_3_7b_Exp2	Exp2	01_03_20	Helianthus
8.31025	PI.599782	P28	HcBc1_1_4b_Exp1	Exp1	01_03_20	Helianthus
9.20283	PI.599782	P42	HcBc1_3_2a_Exp1	Exp1	01_03_20	Helianthus
15.6971	PI.599782	P33	HcBc1_2_1a_Exp1	Exp1	01_03_20	Helianthus
6.74054	PI.599764	P28	HcBc1_1_4b_Exp1	Exp1	01_03_20	Helianthus
19.098	PI.633747	P13	HcBc2_2_5b_Exp2	Exp2	01_03_20	Helianthus
22.8017	PI.599782	P23	HcBc2_3_7b_Exp2	Exp2	01_03_20	Helianthus
6.77131	PI.642777	P28	HcBc1_1_4b_Exp1	Exp1	01_03_20	Helianthus
7.86092	PI.599764	P23	HcBc2_3_7a_Exp2	Exp2	01_03_20	Helianthus
8.05664	PI.599764	P05	HcBc2_1_5b_Exp2	Exp2	01_03_20	Helianthus
7.78534	PI.599764	P13	HcBc2_2_5b_Exp2	Exp2	01_03_20	Helianthus
7.59277	PI.599782	P05	HcBc2_1_5b_Exp2	Exp2	01_03_20	Helianthus
30.4094	PI.599764	P33	HcBc1_2_1b_Exp1	Exp1	01_03_20	Helianthus
60.7462	PI.599764	P42	HcBc1_3_2b_Exp1	Exp1	01_03_20	Helianthus
2.83801	PI.642777	P42	HcBc1_3_2b_Exp1	Exp1	01_03_20	Helianthus
8.69141	PI.642777	P05	HcBc2_1_5a_Exp2	Exp2	01_03_20	Helianthus
10.2041	PI.642777	P13	HcBc2_2_5b_Exp2	Exp2	01_03_20	Helianthus
2.55463	PI.642777	P33	HcBc1_2_1b_Exp1	Exp1	01_03_20	Helianthus
5.03905	PI.642777	P23	HcBc2_3_7a_Exp2	Exp2	01_03_20	Helianthus
154.126	PI.599782	P14	HcBc2_2_6a_Exp2	Exp2	01_03_22	Helianthus
146.137	PI.633747	P26	HcBc1_1_2a_Exp1	Exp1	01_03_22	Helianthus
54.9561	PI.633747	P01	HcBc2_1_1b_Exp2	Exp2	01_03_22	Helianthus
201.546	PI.633747	P45	HcBc1_3_5b_Exp1	Exp1	01_03_22	Helianthus
145.275	PI.599782	P36	HcBc1_2_4a_Exp1	Exp1	01_03_22	Helianthus
302.954	PI.633747	P14	HcBc2_2_6b_Exp2	Exp2	01_03_22	Helianthus
83.9844	PI.633747	P18	HcBc2_3_2b_Exp2	Exp2	01_03_22	Helianthus
143.306	PI.599764	P36	HcBc1_2_4b_Exp1	Exp1	01_03_22	Helianthus
39.8438	PI.599782	P18	HcBc2_3_2b_Exp2	Exp2	01_03_22	Helianthus
297.815	PI.599782	P26	HcBc1_1_2b_Exp1	Exp1	01_03_22	Helianthus
140.577	PI.599764	P45	HcBc1_3_5b_Exp1	Exp1	01_03_22	Helianthus
276.3	PI.599764	P26	HcBc1_1_2b_Exp1	Exp1	01_03_22	Helianthus
226.758	PI.642777	P18	HcBc2_3_2a_Exp2	Exp2	01_03_22	Helianthus
260.419	PI.633747	P36	HcBc1_2_4a_Exp1	Exp1	01_03_22	Helianthus
117.975	PI.642777	P36	HcBc1_2_4b_Exp1	Exp1	01_03_22	Helianthus
86.792	PI.642777	P01	HcBc2_1_1a_Exp2	Exp2	01_03_22	Helianthus
181.47	PI.642777	P14	HcBc2_2_6b_Exp2	Exp2	01_03_22	Helianthus
145.987	PI.642777	P45	HcBc1_3_5b_Exp1	Exp1	01_03_22	Helianthus
196.46	PI.642777	P26	HcBc1_1_2b_Exp1	Exp1	01_03_22	Helianthus
182.642	PI.599764	P01	HcBc2_1_1b_Exp2	Exp2	01_03_22	Helianthus
283.081	PI.599764	P18	HcBc2_3_2a_Exp2	Exp2	01_03_22	Helianthus
338.94	PI.599764	P14	HcBc2_2_6b_Exp2	Exp2	01_03_22	Helianthus
160.345	PI.599782	P45	HcBc1_3_5a_Exp1	Exp1	01_03_22	Helianthus
354.209	PI.633747	P25	HcBc1_1_1a_Exp1	Exp1	01_04_01	Helianthus
283.072	PI.599764	P25	HcBc1_1_1b_Exp1	Exp1	01_04_01	Helianthus
471.56	PI.599764	P38	HcBc1_2_6b_Exp1	Exp1	01_04_01	Helianthus
214.865	PI.599764	P23	HcBc2_3_7a_Exp2	Exp2	01_04_01	Helianthus
291.016	PI.599764	P14	HcBc2_2_6b_Exp2	Exp2	01_04_01	Helianthus
338.372	PI.633747	P23	HcBc2_3_7b_Exp2	Exp2	01_04_01	Helianthus
58.3018	PI.599782	P23	HcBc2_3_7b_Exp2	Exp2	01_04_01	Helianthus
135.718	PI.633747	P06	HcBc2_1_6b_Exp2	Exp2	01_04_01	Helianthus
217.866	PI.642777	P46	HcBc1_3_6b_Exp1	Exp1	01_04_01	Helianthus
186.266	PI.633747	P38	HcBc1_2_6a_Exp1	Exp1	01_04_01	Helianthus
397.889	PI.633747	P46	HcBc1_3_6b_Exp1	Exp1	01_04_01	Helianthus
216.553	PI.633747	P14	HcBc2_2_6b_Exp2	Exp2	01_04_01	Helianthus
104.371	PI.642777	P38	HcBc1_2_6b_Exp1	Exp1	01_04_01	Helianthus
227.686	PI.642777	P14	HcBc2_2_6b_Exp2	Exp2	01_04_01	Helianthus
167.033	PI.599764	P46	HcBc1_3_6b_Exp1	Exp1	01_04_01	Helianthus
70.5811	PI.642777	P06	HcBc2_1_6a_Exp2	Exp2	01_04_01	Helianthus
118.796	PI.642777	P23	HcBc2_3_7a_Exp2	Exp2	01_04_01	Helianthus
215.913	PI.642777	P25	HcBc1_1_1b_Exp1	Exp1	01_04_01	Helianthus
51.9322	PI.599782	P38	HcBc1_2_6a_Exp1	Exp1	01_04_01	Helianthus
221.021	PI.599764	P06	HcBc2_1_6b_Exp2	Exp2	01_04_01	Helianthus
26.6113	PI.599782	P06	HcBc2_1_6b_Exp2	Exp2	01_04_01	Helianthus
348.008	PI.599782	P46	HcBc1_3_6a_Exp1	Exp1	01_04_01	Helianthus
75.8301	PI.599782	P14	HcBc2_2_6a_Exp2	Exp2	01_04_01	Helianthus
197.076	PI.599782	P25	HcBc1_1_1b_Exp1	Exp1	01_04_01	Helianthus
87.9315	PI.633747	P13	HcBc2_2_5b_Exp2	Exp2	01_04_02	Helianthus
106.626	PI.599764	P13	HcBc2_2_5b_Exp2	Exp2	01_04_02	Helianthus
31.2988	PI.633747	P24	HcBc2_3_8b_Exp2	Exp2	01_04_02	Helianthus
31.6405	PI.599764	P44	HcBc1_3_4b_Exp1	Exp1	01_04_02	Helianthus
182.949	PI.642777	P37	HcBc1_2_5b_Exp1	Exp1	01_04_02	Helianthus
255.556	PI.599764	P37	HcBc1_2_5b_Exp1	Exp1	01_04_02	Helianthus
102.278	PI.633747	P26	HcBc1_1_2a_Exp1	Exp1	01_04_02	Helianthus
92.2438	PI.633747	P37	HcBc1_2_5a_Exp1	Exp1	01_04_02	Helianthus
57.5195	PI.642777	P24	HcBc2_3_8a_Exp2	Exp2	01_04_02	Helianthus
102.093	PI.642777	P26	HcBc1_1_2b_Exp1	Exp1	01_04_02	Helianthus
182.333	PI.599764	P26	HcBc1_1_2b_Exp1	Exp1	01_04_02	Helianthus
72.7135	PI.642777	P13	HcBc2_2_5b_Exp2	Exp2	01_04_02	Helianthus
137.704	PI.633747	P44	HcBc1_3_4b_Exp1	Exp1	01_04_02	Helianthus
45.3613	PI.599782	P24	HcBc2_3_8b_Exp2	Exp2	01_04_02	Helianthus
133.672	PI.599782	P44	HcBc1_3_4a_Exp1	Exp1	01_04_02	Helianthus
148.661	PI.642777	P44	HcBc1_3_4b_Exp1	Exp1	01_04_02	Helianthus
105.859	PI.599764	P24	HcBc2_3_8a_Exp2	Exp2	01_04_02	Helianthus
150.108	PI.599782	P26	HcBc1_1_2b_Exp1	Exp1	01_04_02	Helianthus
129.455	PI.599782	P37	HcBc1_2_5a_Exp1	Exp1	01_04_02	Helianthus
151.985	PI.642777	P36	HcBc1_2_4b_Exp1	Exp1	01_04_04	Helianthus
244.203	PI.642777	P31	HcBc1_1_7b_Exp1	Exp1	01_04_04	Helianthus
231.934	PI.642777	P20	HcBc2_3_4a_Exp2	Exp2	01_04_04	Helianthus
161.597	PI.599782	P20	HcBc2_3_4b_Exp2	Exp2	01_04_04	Helianthus
103.27	PI.599782	P31	HcBc1_1_7b_Exp1	Exp1	01_04_04	Helianthus
166.87	PI.642777	P09	HcBc2_2_1b_Exp2	Exp2	01_04_04	Helianthus
135.986	PI.599782	P09	HcBc2_2_1a_Exp2	Exp2	01_04_04	Helianthus
94.6137	PI.599782	P36	HcBc1_2_4a_Exp1	Exp1	01_04_04	Helianthus
26.2207	PI.642777	P08	HcBc2_1_8a_Exp2	Exp2	01_04_04	Helianthus
170.822	PI.642777	P44	HcBc1_3_4b_Exp1	Exp1	01_04_04	Helianthus
302.308	PI.599782	P44	HcBc1_3_4a_Exp1	Exp1	01_04_04	Helianthus
82.2266	PI.599782	P08	HcBc2_1_8b_Exp2	Exp2	01_04_04	Helianthus
401.724	PI.633747	P31	HcBc1_1_7a_Exp1	Exp1	01_04_04	Helianthus
266.236	PI.633747	P36	HcBc1_2_4a_Exp1	Exp1	01_04_04	Helianthus
229.565	PI.633747	P20	HcBc2_3_4b_Exp2	Exp2	01_04_04	Helianthus
329.175	PI.599764	P09	HcBc2_2_1b_Exp2	Exp2	01_04_04	Helianthus
285.749	PI.633747	P44	HcBc1_3_4b_Exp1	Exp1	01_04_04	Helianthus
181.41	PI.599764	P44	HcBc1_3_4b_Exp1	Exp1	01_04_04	Helianthus
133.667	PI.633747	P08	HcBc2_1_8b_Exp2	Exp2	01_04_04	Helianthus
307.134	PI.599764	P31	HcBc1_1_7b_Exp1	Exp1	01_04_04	Helianthus
239.307	PI.599764	P20	HcBc2_3_4a_Exp2	Exp2	01_04_04	Helianthus
42.627	PI.599764	P08	HcBc2_1_8b_Exp2	Exp2	01_04_04	Helianthus
299.785	PI.599764	P36	HcBc1_2_4b_Exp1	Exp1	01_04_04	Helianthus
310.498	PI.633747	P09	HcBc2_2_1b_Exp2	Exp2	01_04_04	Helianthus
64.0869	PI.642777	P22	HcBc2_3_6a_Exp2	Exp2	01_04_12	Helianthus
273.841	PI.599782	P30	HcBc1_1_6b_Exp1	Exp1	01_04_12	Helianthus
43.6035	PI.599782	P07	HcBc2_1_7b_Exp2	Exp2	01_04_12	Helianthus
30.127	PI.642777	P07	HcBc2_1_7a_Exp2	Exp2	01_04_12	Helianthus
219.382	PI.642777	P46	HcBc1_3_6b_Exp1	Exp1	01_04_12	Helianthus
134.041	PI.599782	P40	HcBc1_2_8a_Exp1	Exp1	01_04_12	Helianthus
235.547	PI.599782	P12	HcBc2_2_4a_Exp2	Exp2	01_04_12	Helianthus
136.255	PI.642777	P12	HcBc2_2_4b_Exp2	Exp2	01_04_12	Helianthus
158.472	PI.599782	P46	HcBc1_3_6a_Exp1	Exp1	01_04_12	Helianthus
229.756	PI.642777	P30	HcBc1_1_6b_Exp1	Exp1	01_04_12	Helianthus
76.5161	PI.633747	P46	HcBc1_3_6b_Exp1	Exp1	01_04_12	Helianthus
204.37	PI.633747	P12	HcBc2_2_4b_Exp2	Exp2	01_04_12	Helianthus
229.98	PI.599782	P22	HcBc2_3_6b_Exp2	Exp2	01_04_12	Helianthus
317.539	PI.633747	P30	HcBc1_1_6a_Exp1	Exp1	01_04_12	Helianthus
114.38	PI.633747	P07	HcBc2_1_7b_Exp2	Exp2	01_04_12	Helianthus
300.513	PI.633747	P22	HcBc2_3_6b_Exp2	Exp2	01_04_12	Helianthus
96.6706	PI.599764	P46	HcBc1_3_6b_Exp1	Exp1	01_04_12	Helianthus
58.3984	PI.599764	P07	HcBc2_1_7b_Exp2	Exp2	01_04_12	Helianthus
202.148	PI.599764	P22	HcBc2_3_6a_Exp2	Exp2	01_04_12	Helianthus
329.548	PI.633747	P40	HcBc1_2_8a_Exp1	Exp1	01_04_12	Helianthus
31.4209	PI.599764	P12	HcBc2_2_4b_Exp2	Exp2	01_04_12	Helianthus
272.265	PI.599764	P30	HcBc1_1_6b_Exp1	Exp1	01_04_12	Helianthus
191.138	PI.599782	P13	HcBc2_2_5a_Exp2	Exp2	01_04_15	Helianthus
46.7895	PI.599782	P29	HcBc1_1_5b_Exp1	Exp1	01_04_15	Helianthus
193.475	PI.599782	P34	HcBc1_2_2a_Exp1	Exp1	01_04_15	Helianthus
45.3613	PI.599782	P04	HcBc2_1_4b_Exp2	Exp2	01_04_15	Helianthus
180.055	PI.599782	P42	HcBc1_3_2a_Exp1	Exp1	01_04_15	Helianthus
204.4	PI.642777	P29	HcBc1_1_5b_Exp1	Exp1	01_04_15	Helianthus
97.4121	PI.599782	P20	HcBc2_3_4b_Exp2	Exp2	01_04_15	Helianthus
78.0801	PI.633747	P13	HcBc2_2_5b_Exp2	Exp2	01_04_15	Helianthus
217.847	PI.633747	P20	HcBc2_3_4b_Exp2	Exp2	01_04_15	Helianthus
192.114	PI.633747	P04	HcBc2_1_4b_Exp2	Exp2	01_04_15	Helianthus
50.4395	PI.599764	P04	HcBc2_1_4b_Exp2	Exp2	01_04_15	Helianthus
259.557	PI.633747	P29	HcBc1_1_5a_Exp1	Exp1	01_04_15	Helianthus
266.071	PI.599764	P34	HcBc1_2_2b_Exp1	Exp1	01_04_15	Helianthus
196.301	PI.642777	P34	HcBc1_2_2b_Exp1	Exp1	01_04_15	Helianthus
92.1875	PI.633747	P42	HcBc1_3_2b_Exp1	Exp1	01_04_15	Helianthus
191.167	PI.633747	P34	HcBc1_2_2a_Exp1	Exp1	01_04_15	Helianthus
193.424	PI.642777	P13	HcBc2_2_5b_Exp2	Exp2	01_04_15	Helianthus
147.704	PI.599764	P42	HcBc1_3_2b_Exp1	Exp1	01_04_15	Helianthus
227.14	PI.599764	P29	HcBc1_1_5b_Exp1	Exp1	01_04_15	Helianthus
101.66	PI.599764	P20	HcBc2_3_4a_Exp2	Exp2	01_04_15	Helianthus
181.714	PI.642777	P20	HcBc2_3_4a_Exp2	Exp2	01_04_15	Helianthus
260.973	PI.599782	P40	HcBc1_2_8a_Exp1	Exp1	01_04_17	Helianthus
255.945	PI.599782	P29	HcBc1_1_5b_Exp1	Exp1	01_04_17	Helianthus
45.8496	PI.599782	P19	HcBc2_3_3b_Exp2	Exp2	01_04_17	Helianthus
35.498	PI.599782	P16	HcBc2_2_8a_Exp2	Exp2	01_04_17	Helianthus
330.132	PI.642777	P47	HcBc1_3_7b_Exp1	Exp1	01_04_17	Helianthus
290.517	PI.599782	P47	HcBc1_3_7a_Exp1	Exp1	01_04_17	Helianthus
127.319	PI.633747	P04	HcBc2_1_4b_Exp2	Exp2	01_04_17	Helianthus
117.529	PI.599764	P16	HcBc2_2_8b_Exp2	Exp2	01_04_17	Helianthus
217.529	PI.633747	P19	HcBc2_3_3b_Exp2	Exp2	01_04_17	Helianthus
148.071	PI.633747	P16	HcBc2_2_8b_Exp2	Exp2	01_04_17	Helianthus
101.367	PI.599764	P04	HcBc2_1_4b_Exp2	Exp2	01_04_17	Helianthus
283.591	PI.599764	P29	HcBc1_1_5b_Exp1	Exp1	01_04_17	Helianthus
264.974	PI.633747	P29	HcBc1_1_5a_Exp1	Exp1	01_04_17	Helianthus
235.118	PI.633747	P47	HcBc1_3_7b_Exp1	Exp1	01_04_17	Helianthus
222.168	PI.642777	P16	HcBc2_2_8b_Exp2	Exp2	01_04_17	Helianthus
371.387	PI.642777	P19	HcBc2_3_3a_Exp2	Exp2	01_04_17	Helianthus
228.419	PI.642777	P29	HcBc1_1_5b_Exp1	Exp1	01_04_17	Helianthus
40.5048	PI.633747	P40	HcBc1_2_8a_Exp1	Exp1	01_04_17	Helianthus
89.8738	PI.599764	P47	HcBc1_3_7b_Exp1	Exp1	01_04_17	Helianthus
302.002	PI.599764	P19	HcBc2_3_3a_Exp2	Exp2	01_04_17	Helianthus
172.638	PI.633747	P36	HcBc1_2_4a_Exp1	Exp1	01_04_20	Helianthus
70.8743	PI.633747	P13	HcBc2_2_5b_Exp2	Exp2	01_04_20	Helianthus
38.9648	PI.633747	P03	HcBc2_1_3b_Exp2	Exp2	01_04_20	Helianthus
236.134	PI.633747	P28	HcBc1_1_4a_Exp1	Exp1	01_04_20	Helianthus
48.2302	PI.599764	P36	HcBc1_2_4b_Exp1	Exp1	01_04_20	Helianthus
119.556	PI.599764	P03	HcBc2_1_3b_Exp2	Exp2	01_04_20	Helianthus
324.238	PI.599764	P13	HcBc2_2_5b_Exp2	Exp2	01_04_20	Helianthus
80.2021	PI.599764	P46	HcBc1_3_6b_Exp1	Exp1	01_04_20	Helianthus
144.946	PI.633747	P46	HcBc1_3_6b_Exp1	Exp1	01_04_20	Helianthus
127.1	PI.633747	P17	HcBc2_3_1b_Exp2	Exp2	01_04_20	Helianthus
111.173	PI.642777	P36	HcBc1_2_4b_Exp1	Exp1	01_04_20	Helianthus
145.392	PI.642777	P46	HcBc1_3_6b_Exp1	Exp1	01_04_20	Helianthus
242.065	PI.599764	P17	HcBc2_3_1a_Exp2	Exp2	01_04_20	Helianthus
231.025	PI.642777	P28	HcBc1_1_4b_Exp1	Exp1	01_04_20	Helianthus
106.274	PI.642777	P13	HcBc2_2_5b_Exp2	Exp2	01_04_20	Helianthus
98.9843	PI.599782	P28	HcBc1_1_4b_Exp1	Exp1	01_04_20	Helianthus
56.0059	PI.599782	P17	HcBc2_3_1b_Exp2	Exp2	01_04_20	Helianthus
68.8232	PI.642777	P17	HcBc2_3_1a_Exp2	Exp2	01_04_20	Helianthus
188.058	PI.599764	P28	HcBc1_1_4b_Exp1	Exp1	01_04_20	Helianthus
48.8407	PI.599782	P46	HcBc1_3_6a_Exp1	Exp1	01_04_20	Helianthus
206.323	PI.599782	P13	HcBc2_2_5a_Exp2	Exp2	01_04_20	Helianthus
79.9938	PI.599782	P36	HcBc1_2_4a_Exp1	Exp1	01_04_20	Helianthus
66.0523	PI.633747	P39	HcBc1_2_7a_Exp1	Exp1	01_04_21	Helianthus
222.265	PI.633747	P31	HcBc1_1_7a_Exp1	Exp1	01_04_21	Helianthus
168.014	PI.642777	P31	HcBc1_1_7b_Exp1	Exp1	01_04_21	Helianthus
202.735	PI.633747	P45	HcBc1_3_5b_Exp1	Exp1	01_04_21	Helianthus
202.026	PI.633747	P05	HcBc2_1_5b_Exp2	Exp2	01_04_21	Helianthus
30.1025	PI.642777	P18	HcBc2_3_2a_Exp2	Exp2	01_04_21	Helianthus
279.175	PI.633747	P16	HcBc2_2_8b_Exp2	Exp2	01_04_21	Helianthus
280.678	PI.599764	P45	HcBc1_3_5b_Exp1	Exp1	01_04_21	Helianthus
171.7	PI.599764	P39	HcBc1_2_7b_Exp1	Exp1	01_04_21	Helianthus
113.407	PI.599782	P31	HcBc1_1_7b_Exp1	Exp1	01_04_21	Helianthus
48.4619	PI.642777	P05	HcBc2_1_5a_Exp2	Exp2	01_04_21	Helianthus
78.7354	PI.642777	P16	HcBc2_2_8b_Exp2	Exp2	01_04_21	Helianthus
97.503	PI.642777	P39	HcBc1_2_7b_Exp1	Exp1	01_04_21	Helianthus
112.485	PI.642777	P45	HcBc1_3_5b_Exp1	Exp1	01_04_21	Helianthus
31.1523	PI.599764	P05	HcBc2_1_5b_Exp2	Exp2	01_04_21	Helianthus
224.194	PI.599764	P18	HcBc2_3_2a_Exp2	Exp2	01_04_21	Helianthus
130.707	PI.599764	P31	HcBc1_1_7b_Exp1	Exp1	01_04_21	Helianthus
40.1902	PI.599782	P45	HcBc1_3_5a_Exp1	Exp1	01_04_21	Helianthus
58.0322	PI.599782	P16	HcBc2_2_8a_Exp2	Exp2	01_04_21	Helianthus
61.3555	PI.599782	P39	HcBc1_2_7a_Exp1	Exp1	01_04_21	Helianthus
225.439	PI.599764	P16	HcBc2_2_8b_Exp2	Exp2	01_04_21	Helianthus
210.254	PI.633747	P11	HcBc2_2_3b_Exp2	Exp2	01_04_25	Helianthus
111.914	PI.633747	P07	HcBc2_1_7b_Exp2	Exp2	01_04_25	Helianthus
262.515	PI.633747	P38	HcBc1_2_6a_Exp1	Exp1	01_04_25	Helianthus
266.553	PI.633747	P22	HcBc2_3_6b_Exp2	Exp2	01_04_25	Helianthus
163.037	PI.642777	P11	HcBc2_2_3b_Exp2	Exp2	01_04_25	Helianthus
217.698	PI.642777	P38	HcBc1_2_6b_Exp1	Exp1	01_04_25	Helianthus
75.3662	PI.642777	P07	HcBc2_1_7a_Exp2	Exp2	01_04_25	Helianthus
180.456	PI.599764	P44	HcBc1_3_4b_Exp1	Exp1	01_04_25	Helianthus
325.595	PI.599764	P32	HcBc1_1_8b_Exp1	Exp1	01_04_25	Helianthus
302.765	PI.633747	P32	HcBc1_1_8a_Exp1	Exp1	01_04_25	Helianthus
298.338	PI.642777	P44	HcBc1_3_4b_Exp1	Exp1	01_04_25	Helianthus
292.033	PI.642777	P32	HcBc1_1_8b_Exp1	Exp1	01_04_25	Helianthus
155.463	PI.633747	P44	HcBc1_3_4b_Exp1	Exp1	01_04_25	Helianthus
158.228	PI.599764	P11	HcBc2_2_3b_Exp2	Exp2	01_04_25	Helianthus
26.4893	PI.599782	P07	HcBc2_1_7b_Exp2	Exp2	01_04_25	Helianthus
58.8623	PI.599764	P07	HcBc2_1_7b_Exp2	Exp2	01_04_25	Helianthus
285.811	PI.599764	P38	HcBc1_2_6b_Exp1	Exp1	01_04_25	Helianthus
222.217	PI.599764	P22	HcBc2_3_6a_Exp2	Exp2	01_04_25	Helianthus
103.394	PI.599782	P11	HcBc2_2_3a_Exp2	Exp2	01_04_25	Helianthus
184.473	PI.642777	P22	HcBc2_3_6a_Exp2	Exp2	01_04_25	Helianthus
111.593	PI.599782	P32	HcBc1_1_8b_Exp1	Exp1	01_04_25	Helianthus
220.622	PI.599782	P44	HcBc1_3_4a_Exp1	Exp1	01_04_25	Helianthus
94.2331	PI.599782	P38	HcBc1_2_6a_Exp1	Exp1	01_04_25	Helianthus
175.195	PI.599782	P22	HcBc2_3_6b_Exp2	Exp2	01_04_25	Helianthus
254.224	PI.599764	P10	HcBc2_2_2b_Exp2	Exp2	01_05_04	Helianthus
154.395	PI.599764	P17	HcBc2_3_1a_Exp2	Exp2	01_05_04	Helianthus
182.739	PI.633747	P10	HcBc2_2_2b_Exp2	Exp2	01_05_04	Helianthus
106.885	PI.599764	P05	HcBc2_1_5b_Exp2	Exp2	01_05_04	Helianthus
78.1494	PI.642777	P10	HcBc2_2_2b_Exp2	Exp2	01_05_04	Helianthus
105.737	PI.642777	P05	HcBc2_1_5a_Exp2	Exp2	01_05_04	Helianthus
37.4023	PI.642777	P17	HcBc2_3_1a_Exp2	Exp2	01_05_04	Helianthus
78.9795	PI.633747	P05	HcBc2_1_5b_Exp2	Exp2	01_05_04	Helianthus
146.948	PI.599782	P17	HcBc2_3_1b_Exp2	Exp2	01_05_04	Helianthus
127.222	PI.633747	P17	HcBc2_3_1b_Exp2	Exp2	01_05_04	Helianthus
41.6016	PI.599782	P05	HcBc2_1_5b_Exp2	Exp2	01_05_04	Helianthus
119.604	PI.599782	P10	HcBc2_2_2a_Exp2	Exp2	01_05_04	Helianthus
272.822	PI.633747	P37	HcBc1_2_5a_Exp1	Exp1	01_05_11	Helianthus
45.8977	PI.599764	P43	HcBc1_3_3b_Exp1	Exp1	01_05_11	Helianthus
276.782	PI.633747	P11	HcBc2_2_3b_Exp2	Exp2	01_05_11	Helianthus
239.428	PI.633747	P29	HcBc1_1_5a_Exp1	Exp1	01_05_11	Helianthus
351.576	PI.599764	P29	HcBc1_1_5b_Exp1	Exp1	01_05_11	Helianthus
79.9446	PI.642777	P23	HcBc2_3_7a_Exp2	Exp2	01_05_11	Helianthus
203.442	PI.642777	P11	HcBc2_2_3b_Exp2	Exp2	01_05_11	Helianthus
197.833	PI.633747	P23	HcBc2_3_7b_Exp2	Exp2	01_05_11	Helianthus
79.0039	PI.633747	P06	HcBc2_1_6b_Exp2	Exp2	01_05_11	Helianthus
363.615	PI.642777	P43	HcBc1_3_3b_Exp1	Exp1	01_05_11	Helianthus
258.787	PI.642777	P37	HcBc1_2_5b_Exp1	Exp1	01_05_11	Helianthus
257.907	PI.642777	P29	HcBc1_1_5b_Exp1	Exp1	01_05_11	Helianthus
303.478	PI.633747	P43	HcBc1_3_3b_Exp1	Exp1	01_05_11	Helianthus
269.96	PI.599782	P37	HcBc1_2_5a_Exp1	Exp1	01_05_11	Helianthus
50.3906	PI.642777	P06	HcBc2_1_6a_Exp2	Exp2	01_05_11	Helianthus
125.439	PI.599764	P11	HcBc2_2_3b_Exp2	Exp2	01_05_11	Helianthus
175.743	PI.599782	P29	HcBc1_1_5b_Exp1	Exp1	01_05_11	Helianthus
161.779	PI.599764	P23	HcBc2_3_7a_Exp2	Exp2	01_05_11	Helianthus
160.913	PI.599764	P06	HcBc2_1_6b_Exp2	Exp2	01_05_11	Helianthus
175.233	PI.599782	P23	HcBc2_3_7b_Exp2	Exp2	01_05_11	Helianthus
250.505	PI.599782	P43	HcBc1_3_3a_Exp1	Exp1	01_05_11	Helianthus
266.919	PI.599782	P11	HcBc2_2_3a_Exp2	Exp2	01_05_11	Helianthus
370.145	PI.599764	P37	HcBc1_2_5b_Exp1	Exp1	01_05_11	Helianthus
26.9775	PI.599782	P06	HcBc2_1_6b_Exp2	Exp2	01_05_11	Helianthus
167.405	PI.642777	P28	HcBc1_1_4b_Exp1	Exp1	01_05_14	Helianthus
342.474	PI.599764	P42	HcBc1_3_2b_Exp1	Exp1	01_05_14	Helianthus
350.139	PI.599764	P28	HcBc1_1_4b_Exp1	Exp1	01_05_14	Helianthus
302.051	PI.642777	P10	HcBc2_2_2b_Exp2	Exp2	01_05_14	Helianthus
109.448	PI.599764	P03	HcBc2_1_3b_Exp2	Exp2	01_05_14	Helianthus
182.302	PI.633747	P33	HcBc1_2_1a_Exp1	Exp1	01_05_14	Helianthus
340.966	PI.599764	P33	HcBc1_2_1b_Exp1	Exp1	01_05_14	Helianthus
85.8418	PI.642777	P42	HcBc1_3_2b_Exp1	Exp1	01_05_14	Helianthus
297.907	PI.633747	P28	HcBc1_1_4a_Exp1	Exp1	01_05_14	Helianthus
180.24	PI.642777	P33	HcBc1_2_1b_Exp1	Exp1	01_05_14	Helianthus
460.973	PI.599764	P23	HcBc2_3_7a_Exp2	Exp2	01_05_14	Helianthus
252.905	PI.599764	P10	HcBc2_2_2b_Exp2	Exp2	01_05_14	Helianthus
64.9414	PI.642777	P03	HcBc2_1_3a_Exp2	Exp2	01_05_14	Helianthus
203.754	PI.642777	P23	HcBc2_3_7a_Exp2	Exp2	01_05_14	Helianthus
220.472	PI.633747	P42	HcBc1_3_2b_Exp1	Exp1	01_05_14	Helianthus
382.565	PI.633747	P23	HcBc2_3_7b_Exp2	Exp2	01_05_14	Helianthus
101.847	PI.599782	P33	HcBc1_2_1a_Exp1	Exp1	01_05_14	Helianthus
166.577	PI.599782	P10	HcBc2_2_2a_Exp2	Exp2	01_05_14	Helianthus
69.3115	PI.633747	P03	HcBc2_1_3b_Exp2	Exp2	01_05_14	Helianthus
311.499	PI.633747	P10	HcBc2_2_2b_Exp2	Exp2	01_05_14	Helianthus
239.733	PI.599782	P23	HcBc2_3_7b_Exp2	Exp2	01_05_14	Helianthus
324.9	PI.599782	P42	HcBc1_3_2a_Exp1	Exp1	01_05_14	Helianthus
313.666	PI.599782	P28	HcBc1_1_4b_Exp1	Exp1	01_05_14	Helianthus
221.895	PI.599764	P13	HcBc2_2_5b_Exp2	Exp2	01_05_17	Helianthus
201.932	PI.599764	P29	HcBc1_1_5b_Exp1	Exp1	01_05_17	Helianthus
98.7812	PI.642777	P29	HcBc1_1_5b_Exp1	Exp1	01_05_17	Helianthus
274.658	PI.599764	P20	HcBc2_3_4a_Exp2	Exp2	01_05_17	Helianthus
175.863	PI.642777	P13	HcBc2_2_5b_Exp2	Exp2	01_05_17	Helianthus
135.596	PI.633747	P06	HcBc2_1_6b_Exp2	Exp2	01_05_17	Helianthus
36.3496	PI.642777	P33	HcBc1_2_1b_Exp1	Exp1	01_05_17	Helianthus
132.225	PI.633747	P33	HcBc1_2_1a_Exp1	Exp1	01_05_17	Helianthus
63.1104	PI.599764	P06	HcBc2_1_6b_Exp2	Exp2	01_05_17	Helianthus
58.0078	PI.599782	P13	HcBc2_2_5a_Exp2	Exp2	01_05_17	Helianthus
133.733	PI.633747	P29	HcBc1_1_5a_Exp1	Exp1	01_05_17	Helianthus
153.32	PI.633747	P20	HcBc2_3_4b_Exp2	Exp2	01_05_17	Helianthus
70.7764	PI.642777	P06	HcBc2_1_6a_Exp2	Exp2	01_05_17	Helianthus
121.191	PI.642777	P20	HcBc2_3_4a_Exp2	Exp2	01_05_17	Helianthus
272.26	PI.633747	P13	HcBc2_2_5b_Exp2	Exp2	01_05_17	Helianthus
203.221	PI.642777	P42	HcBc1_3_2b_Exp1	Exp1	01_05_17	Helianthus
152.136	PI.599764	P42	HcBc1_3_2b_Exp1	Exp1	01_05_17	Helianthus
96.245	PI.599764	P33	HcBc1_2_1b_Exp1	Exp1	01_05_17	Helianthus
39.7353	PI.599782	P42	HcBc1_3_2a_Exp1	Exp1	01_05_17	Helianthus
155.07	PI.633747	P42	HcBc1_3_2b_Exp1	Exp1	01_05_17	Helianthus
45.9218	PI.599782	P33	HcBc1_2_1a_Exp1	Exp1	01_05_17	Helianthus
49.7325	PI.599782	P29	HcBc1_1_5b_Exp1	Exp1	01_05_17	Helianthus
113.232	PI.599782	P20	HcBc2_3_4b_Exp2	Exp2	01_05_17	Helianthus
311.058	PI.633747	P46	HcBc1_3_6b_Exp1	Exp1	01_05_22	Helianthus
138.208	PI.633747	P05	HcBc2_1_5b_Exp2	Exp2	01_05_22	Helianthus
290.405	PI.633747	P09	HcBc2_2_1b_Exp2	Exp2	01_05_22	Helianthus
282.313	PI.633747	P35	HcBc1_2_3a_Exp1	Exp1	01_05_22	Helianthus
398.169	PI.599764	P09	HcBc2_2_1b_Exp2	Exp2	01_05_22	Helianthus
193.188	PI.633747	P19	HcBc2_3_3b_Exp2	Exp2	01_05_22	Helianthus
267.124	PI.633747	P25	HcBc1_1_1a_Exp1	Exp1	01_05_22	Helianthus
184.229	PI.642777	P09	HcBc2_2_1b_Exp2	Exp2	01_05_22	Helianthus
182.148	PI.642777	P35	HcBc1_2_3b_Exp1	Exp1	01_05_22	Helianthus
39.0137	PI.599764	P05	HcBc2_1_5b_Exp2	Exp2	01_05_22	Helianthus
303.201	PI.599764	P25	HcBc1_1_1b_Exp1	Exp1	01_05_22	Helianthus
328.954	PI.599782	P46	HcBc1_3_6a_Exp1	Exp1	01_05_22	Helianthus
123.633	PI.599782	P09	HcBc2_2_1a_Exp2	Exp2	01_05_22	Helianthus
174.463	PI.599782	P19	HcBc2_3_3b_Exp2	Exp2	01_05_22	Helianthus
403.663	PI.642777	P25	HcBc1_1_1b_Exp1	Exp1	01_05_22	Helianthus
245.511	PI.642777	P46	HcBc1_3_6b_Exp1	Exp1	01_05_22	Helianthus
64.239	PI.599764	P46	HcBc1_3_6b_Exp1	Exp1	01_05_22	Helianthus
395.599	PI.599764	P35	HcBc1_2_3b_Exp1	Exp1	01_05_22	Helianthus
86.0352	PI.642777	P19	HcBc2_3_3a_Exp2	Exp2	01_05_22	Helianthus
180.493	PI.599764	P19	HcBc2_3_3a_Exp2	Exp2	01_05_22	Helianthus
289.504	PI.599782	P25	HcBc1_1_1b_Exp1	Exp1	01_05_22	Helianthus
214.031	PI.599782	P35	HcBc1_2_3a_Exp1	Exp1	01_05_22	Helianthus
348.242	PI.633747	P09	HcBc2_2_1b_Exp2	Exp2	01_05_24	Helianthus
262.881	PI.633747	P48	HcBc1_3_8b_Exp1	Exp1	01_05_24	Helianthus
312.804	PI.633747	P26	HcBc1_1_2a_Exp1	Exp1	01_05_24	Helianthus
155.42	PI.633747	P04	HcBc2_1_4b_Exp2	Exp2	01_05_24	Helianthus
264.389	PI.599764	P26	HcBc1_1_2b_Exp1	Exp1	01_05_24	Helianthus
480.197	PI.633747	P23	HcBc2_3_7b_Exp2	Exp2	01_05_24	Helianthus
334.134	PI.599764	P48	HcBc1_3_8b_Exp1	Exp1	01_05_24	Helianthus
304.208	PI.599764	P23	HcBc2_3_7a_Exp2	Exp2	01_05_24	Helianthus
197.415	PI.599782	P26	HcBc1_1_2b_Exp1	Exp1	01_05_24	Helianthus
316.497	PI.642777	P48	HcBc1_3_8b_Exp1	Exp1	01_05_24	Helianthus
153.394	PI.642777	P09	HcBc2_2_1b_Exp2	Exp2	01_05_24	Helianthus
192.857	PI.642777	P34	HcBc1_2_2b_Exp1	Exp1	01_05_24	Helianthus
261.219	PI.642777	P26	HcBc1_1_2b_Exp1	Exp1	01_05_24	Helianthus
101.209	PI.642777	P23	HcBc2_3_7a_Exp2	Exp2	01_05_24	Helianthus
307.11	PI.599782	P48	HcBc1_3_8a_Exp1	Exp1	01_05_24	Helianthus
36.6455	PI.642777	P04	HcBc2_1_4a_Exp2	Exp2	01_05_24	Helianthus
196.368	PI.633747	P34	HcBc1_2_2a_Exp1	Exp1	01_05_24	Helianthus
330.166	PI.599764	P34	HcBc1_2_2b_Exp1	Exp1	01_05_24	Helianthus
300.537	PI.599764	P09	HcBc2_2_1b_Exp2	Exp2	01_05_24	Helianthus
137.842	PI.599764	P04	HcBc2_1_4b_Exp2	Exp2	01_05_24	Helianthus
179.466	PI.599782	P23	HcBc2_3_7b_Exp2	Exp2	01_05_24	Helianthus
106.25	PI.599782	P09	HcBc2_2_1a_Exp2	Exp2	01_05_24	Helianthus
227.424	PI.599782	P34	HcBc1_2_2a_Exp1	Exp1	01_05_24	Helianthus
172.206	PI.642777	P46	HcBc1_3_6b_Exp1	Exp1	02_04_11	Helianthus
121.875	PI.642777	P01	HcBc2_1_1a_Exp2	Exp2	02_04_11	Helianthus
241.379	PI.642777	P39	HcBc1_2_7b_Exp1	Exp1	02_04_11	Helianthus
240.723	PI.642777	P12	HcBc2_2_4b_Exp2	Exp2	02_04_11	Helianthus
165.369	PI.642777	P29	HcBc1_1_5b_Exp1	Exp1	02_04_11	Helianthus
122.07	PI.633747	P12	HcBc2_2_4b_Exp2	Exp2	02_04_11	Helianthus
184.985	PI.633747	P01	HcBc2_1_1b_Exp2	Exp2	02_04_11	Helianthus
402.124	PI.633747	P29	HcBc1_1_5a_Exp1	Exp1	02_04_11	Helianthus
62.6338	PI.633747	P39	HcBc1_2_7a_Exp1	Exp1	02_04_11	Helianthus
175.928	PI.642777	P21	HcBc2_3_5a_Exp2	Exp2	02_04_11	Helianthus
348.276	PI.633747	P46	HcBc1_3_6b_Exp1	Exp1	02_04_11	Helianthus
325.903	PI.633747	P21	HcBc2_3_5b_Exp2	Exp2	02_04_11	Helianthus
104.429	PI.599764	P46	HcBc1_3_6b_Exp1	Exp1	02_04_11	Helianthus
197.461	PI.599764	P21	HcBc2_3_5a_Exp2	Exp2	02_04_11	Helianthus
123.389	PI.599764	P01	HcBc2_1_1b_Exp2	Exp2	02_04_11	Helianthus
193.579	PI.599782	P12	HcBc2_2_4a_Exp2	Exp2	02_04_11	Helianthus
348.424	PI.599764	P29	HcBc1_1_5b_Exp1	Exp1	02_04_11	Helianthus
272.949	PI.599764	P39	HcBc1_2_7b_Exp1	Exp1	02_04_11	Helianthus
277.49	PI.599764	P12	HcBc2_2_4b_Exp2	Exp2	02_04_11	Helianthus
204.013	PI.599782	P39	HcBc1_2_7a_Exp1	Exp1	02_04_11	Helianthus
276.278	PI.599782	P29	HcBc1_1_5b_Exp1	Exp1	02_04_11	Helianthus
91.4551	PI.599782	P01	HcBc2_1_1b_Exp2	Exp2	02_04_11	Helianthus
199.435	PI.599782	P46	HcBc1_3_6a_Exp1	Exp1	02_04_11	Helianthus
247.119	PI.599782	P21	HcBc2_3_5b_Exp2	Exp2	02_04_11	Helianthus
182.397	PI.599782	P14	HcBc2_2_6a_Exp2	Exp2	02_04_12	Helianthus
287.436	PI.633747	P25	HcBc1_1_1a_Exp1	Exp1	02_04_12	Helianthus
254.171	PI.633747	P44	HcBc1_3_4b_Exp1	Exp1	02_04_12	Helianthus
47.7295	PI.599782	P03	HcBc2_1_3b_Exp2	Exp2	02_04_12	Helianthus
63.623	PI.642777	P03	HcBc2_1_3a_Exp2	Exp2	02_04_12	Helianthus
86.4447	PI.599782	P38	HcBc1_2_6a_Exp1	Exp1	02_04_12	Helianthus
203.247	PI.642777	P18	HcBc2_3_2a_Exp2	Exp2	02_04_12	Helianthus
262.396	PI.633747	P38	HcBc1_2_6a_Exp1	Exp1	02_04_12	Helianthus
139.087	PI.633747	P03	HcBc2_1_3b_Exp2	Exp2	02_04_12	Helianthus
159.126	PI.599782	P25	HcBc1_1_1b_Exp1	Exp1	02_04_12	Helianthus
212.476	PI.599782	P18	HcBc2_3_2b_Exp2	Exp2	02_04_12	Helianthus
175.931	PI.599782	P44	HcBc1_3_4a_Exp1	Exp1	02_04_12	Helianthus
236.688	PI.599764	P25	HcBc1_1_1b_Exp1	Exp1	02_04_12	Helianthus
210.62	PI.642777	P14	HcBc2_2_6b_Exp2	Exp2	02_04_12	Helianthus
69.4824	PI.599764	P03	HcBc2_1_3b_Exp2	Exp2	02_04_12	Helianthus
249.646	PI.642777	P44	HcBc1_3_4b_Exp1	Exp1	02_04_12	Helianthus
443.628	PI.599764	P18	HcBc2_3_2a_Exp2	Exp2	02_04_12	Helianthus
413.204	PI.599764	P44	HcBc1_3_4b_Exp1	Exp1	02_04_12	Helianthus
162.769	PI.599764	P14	HcBc2_2_6b_Exp2	Exp2	02_04_12	Helianthus
469.775	PI.633747	P14	HcBc2_2_6b_Exp2	Exp2	02_04_12	Helianthus
286.734	PI.642777	P25	HcBc1_1_1b_Exp1	Exp1	02_04_12	Helianthus
297.507	PI.599764	P38	HcBc1_2_6b_Exp1	Exp1	02_04_12	Helianthus
246.537	PI.642777	P38	HcBc1_2_6b_Exp1	Exp1	02_04_12	Helianthus
352.954	PI.633747	P18	HcBc2_3_2b_Exp2	Exp2	02_04_12	Helianthus
111.67	PI.599782	P15	HcBc2_2_7a_Exp2	Exp2	02_04_14	Helianthus
236.011	PI.599782	P42	HcBc1_3_2a_Exp1	Exp1	02_04_14	Helianthus
274.554	PI.599782	P32	HcBc1_1_8b_Exp1	Exp1	02_04_14	Helianthus
187.309	PI.642777	P42	HcBc1_3_2b_Exp1	Exp1	02_04_14	Helianthus
401.662	PI.599764	P38	HcBc1_2_6b_Exp1	Exp1	02_04_14	Helianthus
154.337	PI.599764	P42	HcBc1_3_2b_Exp1	Exp1	02_04_14	Helianthus
263.971	PI.642777	P32	HcBc1_1_8b_Exp1	Exp1	02_04_14	Helianthus
26.3916	PI.599782	P08	HcBc2_1_8b_Exp2	Exp2	02_04_14	Helianthus
202.515	PI.642777	P18	HcBc2_3_2a_Exp2	Exp2	02_04_14	Helianthus
28.7109	PI.642777	P08	HcBc2_1_8a_Exp2	Exp2	02_04_14	Helianthus
333.502	PI.633747	P38	HcBc1_2_6a_Exp1	Exp1	02_04_14	Helianthus
219.36	PI.642777	P15	HcBc2_2_7b_Exp2	Exp2	02_04_14	Helianthus
350.542	PI.633747	P42	HcBc1_3_2b_Exp1	Exp1	02_04_14	Helianthus
200.215	PI.642777	P38	HcBc1_2_6b_Exp1	Exp1	02_04_14	Helianthus
238.793	PI.599782	P38	HcBc1_2_6a_Exp1	Exp1	02_04_14	Helianthus
439.625	PI.599764	P32	HcBc1_1_8b_Exp1	Exp1	02_04_14	Helianthus
93.457	PI.633747	P08	HcBc2_1_8b_Exp2	Exp2	02_04_14	Helianthus
264.863	PI.633747	P32	HcBc1_1_8a_Exp1	Exp1	02_04_14	Helianthus
98.8525	PI.633747	P15	HcBc2_2_7b_Exp2	Exp2	02_04_14	Helianthus
264.819	PI.599764	P18	HcBc2_3_2a_Exp2	Exp2	02_04_14	Helianthus
175.781	PI.599764	P08	HcBc2_1_8b_Exp2	Exp2	02_04_14	Helianthus
80.1514	PI.599764	P15	HcBc2_2_7b_Exp2	Exp2	02_04_14	Helianthus
123.828	PI.599782	P22	HcBc2_3_6b_Exp2	Exp2	2004	Helianthus
114.624	PI.599782	P16	HcBc2_2_8a_Exp2	Exp2	2004	Helianthus
192.063	PI.599782	P32	HcBc1_1_8b_Exp1	Exp1	2004	Helianthus
216.32	PI.599782	P46	HcBc1_3_6a_Exp1	Exp1	2004	Helianthus
198.424	PI.599782	P39	HcBc1_2_7a_Exp1	Exp1	2004	Helianthus
175.565	PI.599764	P46	HcBc1_3_6b_Exp1	Exp1	2004	Helianthus
229.221	PI.642777	P46	HcBc1_3_6b_Exp1	Exp1	2004	Helianthus
203.002	PI.642777	P39	HcBc1_2_7b_Exp1	Exp1	2004	Helianthus
88.5498	PI.642777	P22	HcBc2_3_6a_Exp2	Exp2	2004	Helianthus
32.1533	PI.599782	P07	HcBc2_1_7b_Exp2	Exp2	2004	Helianthus
262.188	PI.642777	P32	HcBc1_1_8b_Exp1	Exp1	2004	Helianthus
157.105	PI.599764	P39	HcBc1_2_7b_Exp1	Exp1	2004	Helianthus
307.3	PI.599764	P16	HcBc2_2_8b_Exp2	Exp2	2004	Helianthus
248.95	PI.633747	P16	HcBc2_2_8b_Exp2	Exp2	2004	Helianthus
173.145	PI.642777	P16	HcBc2_2_8b_Exp2	Exp2	2004	Helianthus
316.795	PI.599764	P32	HcBc1_1_8b_Exp1	Exp1	2004	Helianthus
284.572	PI.633747	P39	HcBc1_2_7a_Exp1	Exp1	2004	Helianthus
347.771	PI.633747	P32	HcBc1_1_8a_Exp1	Exp1	2004	Helianthus
263.02	PI.633747	P46	HcBc1_3_6b_Exp1	Exp1	2004	Helianthus
275.195	PI.633747	P22	HcBc2_3_6b_Exp2	Exp2	2004	Helianthus
47.2412	PI.642777	P07	HcBc2_1_7a_Exp2	Exp2	2004	Helianthus
78.9062	PI.599764	P07	HcBc2_1_7b_Exp2	Exp2	2004	Helianthus
120.166	PI.633747	P07	HcBc2_1_7b_Exp2	Exp2	2004	Helianthus
272.363	PI.599764	P22	HcBc2_3_6a_Exp2	Exp2	2004	Helianthus
160.352	PI.599782	P09	HcBc2_2_1a_Exp2	Exp2	94_1	Helianthus
124.007	PI.599782	P33	HcBc1_2_1a_Exp1	Exp1	94_1	Helianthus
250.569	PI.599782	P27	HcBc1_1_3b_Exp1	Exp1	94_1	Helianthus
208.156	PI.642777	P27	HcBc1_1_3b_Exp1	Exp1	94_1	Helianthus
252.905	PI.633747	P19	HcBc2_3_3b_Exp2	Exp2	94_1	Helianthus
295.599	PI.642777	P33	HcBc1_2_1b_Exp1	Exp1	94_1	Helianthus
134.741	PI.642777	P09	HcBc2_2_1b_Exp2	Exp2	94_1	Helianthus
469.96	PI.633747	P27	HcBc1_1_3a_Exp1	Exp1	94_1	Helianthus
417.544	PI.633747	P48	HcBc1_3_8b_Exp1	Exp1	94_1	Helianthus
263.574	PI.642777	P19	HcBc2_3_3a_Exp2	Exp2	94_1	Helianthus
258.849	PI.633747	P33	HcBc1_2_1a_Exp1	Exp1	94_1	Helianthus
467.59	PI.599764	P27	HcBc1_1_3b_Exp1	Exp1	94_1	Helianthus
70.3857	PI.599764	P03	HcBc2_1_3b_Exp2	Exp2	94_1	Helianthus
382.324	PI.633747	P09	HcBc2_2_1b_Exp2	Exp2	94_1	Helianthus
344.531	PI.599764	P19	HcBc2_3_3a_Exp2	Exp2	94_1	Helianthus
123.657	PI.633747	P03	HcBc2_1_3b_Exp2	Exp2	94_1	Helianthus
300.523	PI.599764	P33	HcBc1_2_1b_Exp1	Exp1	94_1	Helianthus
108.002	PI.599764	P48	HcBc1_3_8b_Exp1	Exp1	94_1	Helianthus
346.899	PI.599764	P09	HcBc2_2_1b_Exp2	Exp2	94_1	Helianthus
311.665	PI.642777	P48	HcBc1_3_8b_Exp1	Exp1	94_1	Helianthus
395.383	PI.599782	P48	HcBc1_3_8a_Exp1	Exp1	94_1	Helianthus
169.409	PI.599782	P19	HcBc2_3_3b_Exp2	Exp2	94_1	Helianthus
142.844	PI.599764	P26	HcBc1_1_2b_Exp1	Exp1	94_4	Helianthus
198.738	PI.599764	P35	HcBc1_2_3b_Exp1	Exp1	94_4	Helianthus
45.1416	PI.642777	P15	HcBc2_2_7b_Exp2	Exp2	94_4	Helianthus
106.186	PI.642777	P41	HcBc1_3_1b_Exp1	Exp1	94_4	Helianthus
77.5146	PI.599782	P08	HcBc2_1_8b_Exp2	Exp2	94_4	Helianthus
158.105	PI.599764	P15	HcBc2_2_7b_Exp2	Exp2	94_4	Helianthus
61.1328	PI.599764	P08	HcBc2_1_8b_Exp2	Exp2	94_4	Helianthus
39.1602	PI.599782	P17	HcBc2_3_1b_Exp2	Exp2	94_4	Helianthus
75.2231	PI.642777	P35	HcBc1_2_3b_Exp1	Exp1	94_4	Helianthus
160.132	PI.633747	P15	HcBc2_2_7b_Exp2	Exp2	94_4	Helianthus
56.1768	PI.633747	P08	HcBc2_1_8b_Exp2	Exp2	94_4	Helianthus
136.965	PI.633747	P26	HcBc1_1_2a_Exp1	Exp1	94_4	Helianthus
84.2773	PI.599764	P17	HcBc2_3_1a_Exp2	Exp2	94_4	Helianthus
138.935	PI.599764	P41	HcBc1_3_1b_Exp1	Exp1	94_4	Helianthus
96.8994	PI.633747	P17	HcBc2_3_1b_Exp2	Exp2	94_4	Helianthus
54.7553	PI.642777	P26	HcBc1_1_2b_Exp1	Exp1	94_4	Helianthus
187.341	PI.633747	P41	HcBc1_3_1b_Exp1	Exp1	94_4	Helianthus
126.338	PI.633747	P35	HcBc1_2_3a_Exp1	Exp1	94_4	Helianthus
104.401	PI.599782	P41	HcBc1_3_1a_Exp1	Exp1	94_4	Helianthus
129.905	PI.599782	P35	HcBc1_2_3a_Exp1	Exp1	94_4	Helianthus
129.199	PI.599782	P15	HcBc2_2_7a_Exp2	Exp2	94_4	Helianthus
46.8452	PI.599782	P26	HcBc1_1_2b_Exp1	Exp1	94_4	Helianthus
198.769	PI.642777	P25	HcBc1_1_1b_Exp1	Exp1	Acacia	Helianthus
121.945	PI.642777	P35	HcBc1_2_3b_Exp1	Exp1	Acacia	Helianthus
165.576	PI.642777	P15	HcBc2_2_7b_Exp2	Exp2	Acacia	Helianthus
205.664	PI.642777	P17	HcBc2_3_1a_Exp2	Exp2	Acacia	Helianthus
113.818	PI.633747	P07	HcBc2_1_7b_Exp2	Exp2	Acacia	Helianthus
67.627	PI.642777	P07	HcBc2_1_7a_Exp2	Exp2	Acacia	Helianthus
151.221	PI.599782	P17	HcBc2_3_1b_Exp2	Exp2	Acacia	Helianthus
267.698	PI.642777	P41	HcBc1_3_1b_Exp1	Exp1	Acacia	Helianthus
129.073	PI.633747	P35	HcBc1_2_3a_Exp1	Exp1	Acacia	Helianthus
60.2679	PI.599764	P41	HcBc1_3_1b_Exp1	Exp1	Acacia	Helianthus
49.5605	PI.599764	P07	HcBc2_1_7b_Exp2	Exp2	Acacia	Helianthus
213.389	PI.599764	P35	HcBc1_2_3b_Exp1	Exp1	Acacia	Helianthus
106.31	PI.599782	P41	HcBc1_3_1a_Exp1	Exp1	Acacia	Helianthus
196.802	PI.599764	P17	HcBc2_3_1a_Exp2	Exp2	Acacia	Helianthus
325.146	PI.599764	P25	HcBc1_1_1b_Exp1	Exp1	Acacia	Helianthus
170.281	PI.633747	P25	HcBc1_1_1a_Exp1	Exp1	Acacia	Helianthus
187.5	PI.633747	P17	HcBc2_3_1b_Exp2	Exp2	Acacia	Helianthus
298.501	PI.633747	P41	HcBc1_3_1b_Exp1	Exp1	Acacia	Helianthus
77.1106	PI.599782	P35	HcBc1_2_3a_Exp1	Exp1	Acacia	Helianthus
179.907	PI.633747	P15	HcBc2_2_7b_Exp2	Exp2	Acacia	Helianthus
220.654	PI.599782	P15	HcBc2_2_7a_Exp2	Exp2	Acacia	Helianthus
220.532	PI.599764	P15	HcBc2_2_7b_Exp2	Exp2	Acacia	Helianthus
149.584	PI.599782	P25	HcBc1_1_1b_Exp1	Exp1	Acacia	Helianthus
338.109	PI.642777	P30	HcBc1_1_6b_Exp1	Exp1	Apple404	Helianthus
374.977	PI.642777	P36	HcBc1_2_4b_Exp1	Exp1	Apple404	Helianthus
332.687	PI.642777	P48	HcBc1_3_8b_Exp1	Exp1	Apple404	Helianthus
293.433	PI.642777	P11	HcBc2_2_3b_Exp2	Exp2	Apple404	Helianthus
55.2246	PI.642777	P05	HcBc2_1_5a_Exp2	Exp2	Apple404	Helianthus
191.992	PI.642777	P21	HcBc2_3_5a_Exp2	Exp2	Apple404	Helianthus
335.888	PI.599782	P36	HcBc1_2_4a_Exp1	Exp1	Apple404	Helianthus
177.368	PI.633747	P11	HcBc2_2_3b_Exp2	Exp2	Apple404	Helianthus
296.338	PI.633747	P21	HcBc2_3_5b_Exp2	Exp2	Apple404	Helianthus
238.843	PI.599782	P48	HcBc1_3_8a_Exp1	Exp1	Apple404	Helianthus
38.1348	PI.599782	P05	HcBc2_1_5b_Exp2	Exp2	Apple404	Helianthus
246.384	PI.633747	P36	HcBc1_2_4a_Exp1	Exp1	Apple404	Helianthus
508.864	PI.599764	P36	HcBc1_2_4b_Exp1	Exp1	Apple404	Helianthus
252.075	PI.599782	P11	HcBc2_2_3a_Exp2	Exp2	Apple404	Helianthus
274.977	PI.633747	P48	HcBc1_3_8b_Exp1	Exp1	Apple404	Helianthus
436.133	PI.599764	P21	HcBc2_3_5a_Exp2	Exp2	Apple404	Helianthus
465.528	PI.599764	P48	HcBc1_3_8b_Exp1	Exp1	Apple404	Helianthus
133.423	PI.599764	P11	HcBc2_2_3b_Exp2	Exp2	Apple404	Helianthus
238.623	PI.599782	P21	HcBc2_3_5b_Exp2	Exp2	Apple404	Helianthus
146.851	PI.633747	P05	HcBc2_1_5b_Exp2	Exp2	Apple404	Helianthus
165.369	PI.599764	P30	HcBc1_1_6b_Exp1	Exp1	Apple404	Helianthus
322.087	PI.599782	P30	HcBc1_1_6b_Exp1	Exp1	Apple404	Helianthus
423.187	PI.633747	P30	HcBc1_1_6a_Exp1	Exp1	Apple404	Helianthus
116.992	PI.599764	P05	HcBc2_1_5b_Exp2	Exp2	Apple404	Helianthus
394.471	PI.642777	P45	HcBc1_3_5b_Exp1	Exp1	Apple517	Helianthus
226.904	PI.642777	P21	HcBc2_3_5a_Exp2	Exp2	Apple517	Helianthus
240.815	PI.642777	P30	HcBc1_1_6b_Exp1	Exp1	Apple517	Helianthus
116.682	PI.642777	P35	HcBc1_2_3b_Exp1	Exp1	Apple517	Helianthus
216.016	PI.642777	P16	HcBc2_2_8b_Exp2	Exp2	Apple517	Helianthus
266.577	PI.633747	P21	HcBc2_3_5b_Exp2	Exp2	Apple517	Helianthus
69.0674	PI.633747	P02	HcBc2_1_2b_Exp2	Exp2	Apple517	Helianthus
213.062	PI.599764	P16	HcBc2_2_8b_Exp2	Exp2	Apple517	Helianthus
273.157	PI.633747	P30	HcBc1_1_6a_Exp1	Exp1	Apple517	Helianthus
206.094	PI.633747	P45	HcBc1_3_5b_Exp1	Exp1	Apple517	Helianthus
273.975	PI.633747	P16	HcBc2_2_8b_Exp2	Exp2	Apple517	Helianthus
184.394	PI.633747	P35	HcBc1_2_3a_Exp1	Exp1	Apple517	Helianthus
280.202	PI.599764	P45	HcBc1_3_5b_Exp1	Exp1	Apple517	Helianthus
264.453	PI.599764	P21	HcBc2_3_5a_Exp2	Exp2	Apple517	Helianthus
32.3242	PI.599782	P02	HcBc2_1_2b_Exp2	Exp2	Apple517	Helianthus
139.111	PI.599782	P16	HcBc2_2_8a_Exp2	Exp2	Apple517	Helianthus
106.153	PI.599782	P45	HcBc1_3_5a_Exp1	Exp1	Apple517	Helianthus
109.717	PI.599764	P02	HcBc2_1_2b_Exp2	Exp2	Apple517	Helianthus
260.819	PI.599764	P35	HcBc1_2_3b_Exp1	Exp1	Apple517	Helianthus
170.571	PI.599782	P35	HcBc1_2_3a_Exp1	Exp1	Apple517	Helianthus
185.474	PI.599782	P21	HcBc2_3_5b_Exp2	Exp2	Apple517	Helianthus
355.916	PI.599764	P30	HcBc1_1_6b_Exp1	Exp1	Apple517	Helianthus
159.334	PI.599782	P30	HcBc1_1_6b_Exp1	Exp1	Apple517	Helianthus
115.283	PI.642777	P12	HcBc2_2_4b_Exp2	Exp2	Ausubel	Helianthus
225.505	PI.642777	P32	HcBc1_1_8b_Exp1	Exp1	Ausubel	Helianthus
234.311	PI.642777	P41	HcBc1_3_1b_Exp1	Exp1	Ausubel	Helianthus
97.7051	PI.642777	P01	HcBc2_1_1a_Exp2	Exp2	Ausubel	Helianthus
107.633	PI.642777	P37	HcBc1_2_5b_Exp1	Exp1	Ausubel	Helianthus
86.2061	PI.633747	P01	HcBc2_1_1b_Exp2	Exp2	Ausubel	Helianthus
135.596	PI.642777	P19	HcBc2_3_3a_Exp2	Exp2	Ausubel	Helianthus
198.098	PI.633747	P32	HcBc1_1_8a_Exp1	Exp1	Ausubel	Helianthus
46.9727	PI.633747	P12	HcBc2_2_4b_Exp2	Exp2	Ausubel	Helianthus
253.125	PI.633747	P41	HcBc1_3_1b_Exp1	Exp1	Ausubel	Helianthus
102.001	PI.633747	P37	HcBc1_2_5a_Exp1	Exp1	Ausubel	Helianthus
223.267	PI.633747	P19	HcBc2_3_3b_Exp2	Exp2	Ausubel	Helianthus
193.75	PI.599764	P19	HcBc2_3_3a_Exp2	Exp2	Ausubel	Helianthus
172.998	PI.599764	P01	HcBc2_1_1b_Exp2	Exp2	Ausubel	Helianthus
158.594	PI.599764	P12	HcBc2_2_4b_Exp2	Exp2	Ausubel	Helianthus
384.885	PI.599764	P41	HcBc1_3_1b_Exp1	Exp1	Ausubel	Helianthus
349.554	PI.599764	P37	HcBc1_2_5b_Exp1	Exp1	Ausubel	Helianthus
316.26	PI.599764	P32	HcBc1_1_8b_Exp1	Exp1	Ausubel	Helianthus
118.359	PI.599782	P19	HcBc2_3_3b_Exp2	Exp2	Ausubel	Helianthus
109.839	PI.599782	P12	HcBc2_2_4a_Exp2	Exp2	Ausubel	Helianthus
41.1133	PI.599782	P01	HcBc2_1_1b_Exp2	Exp2	Ausubel	Helianthus
231.887	PI.599782	P37	HcBc1_2_5a_Exp1	Exp1	Ausubel	Helianthus
162.158	PI.599782	P32	HcBc1_1_8b_Exp1	Exp1	Ausubel	Helianthus
241.028	PI.599782	P41	HcBc1_3_1a_Exp1	Exp1	Ausubel	Helianthus
130.262	PI.633747	P39	HcBc1_2_7a_Exp1	Exp1	B05_10	Helianthus
64.2093	PI.642777	P39	HcBc1_2_7b_Exp1	Exp1	B05_10	Helianthus
246.076	PI.642777	P25	HcBc1_1_1b_Exp1	Exp1	B05_10	Helianthus
145.264	PI.633747	P18	HcBc2_3_2b_Exp2	Exp2	B05_10	Helianthus
55.963	PI.633747	P25	HcBc1_1_1a_Exp1	Exp1	B05_10	Helianthus
29.8584	PI.599764	P05	HcBc2_1_5b_Exp2	Exp2	B05_10	Helianthus
40.7551	PI.633747	P43	HcBc1_3_3b_Exp1	Exp1	B05_10	Helianthus
257.521	PI.642777	P43	HcBc1_3_3b_Exp1	Exp1	B05_10	Helianthus
76.635	PI.599764	P43	HcBc1_3_3b_Exp1	Exp1	B05_10	Helianthus
153.508	PI.599764	P39	HcBc1_2_7b_Exp1	Exp1	B05_10	Helianthus
136.004	PI.599764	P13	HcBc2_2_5b_Exp2	Exp2	B05_10	Helianthus
79.2806	PI.599782	P43	HcBc1_3_3a_Exp1	Exp1	B05_10	Helianthus
74.0228	PI.599764	P25	HcBc1_1_1b_Exp1	Exp1	B05_10	Helianthus
149.154	PI.599782	P25	HcBc1_1_1b_Exp1	Exp1	B05_10	Helianthus
254.712	PI.599782	P18	HcBc2_3_2b_Exp2	Exp2	B05_10	Helianthus
224.138	PI.599782	P39	HcBc1_2_7a_Exp1	Exp1	B05_10	Helianthus
68.8232	PI.599782	P13	HcBc2_2_5a_Exp2	Exp2	B05_10	Helianthus
316.944	PI.642777	P43	HcBc1_3_3b_Exp1	Exp1	BMM	Helianthus
132.472	PI.642777	P26	HcBc1_1_2b_Exp1	Exp1	BMM	Helianthus
225.513	PI.599764	P21	HcBc2_3_5a_Exp2	Exp2	BMM	Helianthus
187.671	PI.642777	P09	HcBc2_2_1b_Exp2	Exp2	BMM	Helianthus
275.808	PI.633747	P37	HcBc1_2_5a_Exp1	Exp1	BMM	Helianthus
255.155	PI.633747	P26	HcBc1_1_2a_Exp1	Exp1	BMM	Helianthus
204.771	PI.642777	P37	HcBc1_2_5b_Exp1	Exp1	BMM	Helianthus
70.7031	PI.642777	P05	HcBc2_1_5a_Exp2	Exp2	BMM	Helianthus
322.438	PI.599764	P26	HcBc1_1_2b_Exp1	Exp1	BMM	Helianthus
195.273	PI.599764	P43	HcBc1_3_3b_Exp1	Exp1	BMM	Helianthus
335.815	PI.599764	P09	HcBc2_2_1b_Exp2	Exp2	BMM	Helianthus
249.019	PI.633747	P43	HcBc1_3_3b_Exp1	Exp1	BMM	Helianthus
135.059	PI.599764	P05	HcBc2_1_5b_Exp2	Exp2	BMM	Helianthus
155.103	PI.642777	P21	HcBc2_3_5a_Exp2	Exp2	BMM	Helianthus
63.004	PI.599764	P37	HcBc1_2_5b_Exp1	Exp1	BMM	Helianthus
199.536	PI.633747	P05	HcBc2_1_5b_Exp2	Exp2	BMM	Helianthus
170.052	PI.599782	P37	HcBc1_2_5a_Exp1	Exp1	BMM	Helianthus
333.057	PI.633747	P09	HcBc2_2_1b_Exp2	Exp2	BMM	Helianthus
26.3916	PI.599782	P05	HcBc2_1_5b_Exp2	Exp2	BMM	Helianthus
289.923	PI.599782	P43	HcBc1_3_3a_Exp1	Exp1	BMM	Helianthus
276.904	PI.633747	P21	HcBc2_3_5b_Exp2	Exp2	BMM	Helianthus
136.353	PI.599782	P09	HcBc2_2_1a_Exp2	Exp2	BMM	Helianthus
314.897	PI.599782	P26	HcBc1_1_2b_Exp1	Exp1	BMM	Helianthus
120.972	PI.599782	P21	HcBc2_3_5b_Exp2	Exp2	BMM	Helianthus
177.417	PI.642777	P09	HcBc2_2_1b_Exp2	Exp2	BPA1	Helianthus
243.481	PI.642777	P20	HcBc2_3_4a_Exp2	Exp2	BPA1	Helianthus
323.573	PI.642777	P30	HcBc1_1_6b_Exp1	Exp1	BPA1	Helianthus
252.319	PI.642777	P45	HcBc1_3_5b_Exp1	Exp1	BPA1	Helianthus
294.802	PI.642777	P34	HcBc1_2_2b_Exp1	Exp1	BPA1	Helianthus
220.776	PI.599764	P03	HcBc2_1_3b_Exp2	Exp2	BPA1	Helianthus
412.723	PI.633747	P30	HcBc1_1_6a_Exp1	Exp1	BPA1	Helianthus
337.207	PI.633747	P09	HcBc2_2_1b_Exp2	Exp2	BPA1	Helianthus
294.86	PI.633747	P34	HcBc1_2_2a_Exp1	Exp1	BPA1	Helianthus
375.03	PI.633747	P45	HcBc1_3_5b_Exp1	Exp1	BPA1	Helianthus
277.466	PI.599764	P09	HcBc2_2_1b_Exp2	Exp2	BPA1	Helianthus
172.925	PI.633747	P20	HcBc2_3_4b_Exp2	Exp2	BPA1	Helianthus
188.55	PI.599764	P20	HcBc2_3_4a_Exp2	Exp2	BPA1	Helianthus
343.579	PI.599764	P45	HcBc1_3_5b_Exp1	Exp1	BPA1	Helianthus
110.156	PI.633747	P03	HcBc2_1_3b_Exp2	Exp2	BPA1	Helianthus
501.754	PI.599764	P34	HcBc1_2_2b_Exp1	Exp1	BPA1	Helianthus
383.799	PI.599764	P30	HcBc1_1_6b_Exp1	Exp1	BPA1	Helianthus
162.256	PI.599782	P09	HcBc2_2_1a_Exp2	Exp2	BPA1	Helianthus
306.688	PI.599782	P45	HcBc1_3_5a_Exp1	Exp1	BPA1	Helianthus
89.6484	PI.599782	P03	HcBc2_1_3b_Exp2	Exp2	BPA1	Helianthus
161.653	PI.599782	P30	HcBc1_1_6b_Exp1	Exp1	BPA1	Helianthus
218.579	PI.599782	P20	HcBc2_3_4b_Exp2	Exp2	BPA1	Helianthus
253.524	PI.599782	P34	HcBc1_2_2a_Exp1	Exp1	BPA1	Helianthus
25.0539	PI.642777	P38	HcBc1_2_6b_Exp1	Exp1	DavisNavel	Helianthus
12.3535	PI.642777	P16	HcBc2_2_8b_Exp2	Exp2	DavisNavel	Helianthus
47.6516	PI.642777	P32	HcBc1_1_8b_Exp1	Exp1	DavisNavel	Helianthus
54.8157	PI.633747	P32	HcBc1_1_8a_Exp1	Exp1	DavisNavel	Helianthus
9.05762	PI.642777	P04	HcBc2_1_4a_Exp2	Exp2	DavisNavel	Helianthus
29.0527	PI.642777	P24	HcBc2_3_8a_Exp2	Exp2	DavisNavel	Helianthus
35.2556	PI.642777	P46	HcBc1_3_6b_Exp1	Exp1	DavisNavel	Helianthus
12.4554	PI.633747	P38	HcBc1_2_6a_Exp1	Exp1	DavisNavel	Helianthus
12.207	PI.633747	P16	HcBc2_2_8b_Exp2	Exp2	DavisNavel	Helianthus
17.041	PI.633747	P04	HcBc2_1_4b_Exp2	Exp2	DavisNavel	Helianthus
34.5645	PI.599764	P38	HcBc1_2_6b_Exp1	Exp1	DavisNavel	Helianthus
30.1025	PI.633747	P24	HcBc2_3_8b_Exp2	Exp2	DavisNavel	Helianthus
13.4277	PI.599764	P04	HcBc2_1_4b_Exp2	Exp2	DavisNavel	Helianthus
42.8656	PI.633747	P46	HcBc1_3_6b_Exp1	Exp1	DavisNavel	Helianthus
34.4727	PI.599782	P24	HcBc2_3_8b_Exp2	Exp2	DavisNavel	Helianthus
47.3246	PI.599782	P38	HcBc1_2_6a_Exp1	Exp1	DavisNavel	Helianthus
14.6729	PI.599764	P24	HcBc2_3_8a_Exp2	Exp2	DavisNavel	Helianthus
28.4185	PI.599764	P46	HcBc1_3_6b_Exp1	Exp1	DavisNavel	Helianthus
29.9072	PI.599764	P16	HcBc2_2_8b_Exp2	Exp2	DavisNavel	Helianthus
47.8597	PI.599764	P32	HcBc1_1_8b_Exp1	Exp1	DavisNavel	Helianthus
34.3639	PI.599782	P32	HcBc1_1_8b_Exp1	Exp1	DavisNavel	Helianthus
48.038	PI.599782	P46	HcBc1_3_6a_Exp1	Exp1	DavisNavel	Helianthus
92.8593	PI.642777	P33	HcBc1_2_1b_Exp1	Exp1	EsparatoFresa	Helianthus
92.9443	PI.642777	P05	HcBc2_1_5a_Exp2	Exp2	EsparatoFresa	Helianthus
146.631	PI.642777	P10	HcBc2_2_2b_Exp2	Exp2	EsparatoFresa	Helianthus
43.0286	PI.642777	P47	HcBc1_3_7b_Exp1	Exp1	EsparatoFresa	Helianthus
33.6719	PI.642777	P25	HcBc1_1_1b_Exp1	Exp1	EsparatoFresa	Helianthus
239.819	PI.633747	P10	HcBc2_2_2b_Exp2	Exp2	EsparatoFresa	Helianthus
139.506	PI.633747	P23	HcBc2_3_7b_Exp2	Exp2	EsparatoFresa	Helianthus
111.384	PI.633747	P25	HcBc1_1_1a_Exp1	Exp1	EsparatoFresa	Helianthus
55.2319	PI.599782	P47	HcBc1_3_7a_Exp1	Exp1	EsparatoFresa	Helianthus
130.663	PI.599782	P23	HcBc2_3_7b_Exp2	Exp2	EsparatoFresa	Helianthus
134.082	PI.599782	P10	HcBc2_2_2a_Exp2	Exp2	EsparatoFresa	Helianthus
59.668	PI.633747	P05	HcBc2_1_5b_Exp2	Exp2	EsparatoFresa	Helianthus
71.4066	PI.599782	P25	HcBc1_1_1b_Exp1	Exp1	EsparatoFresa	Helianthus
34.1644	PI.633747	P33	HcBc1_2_1a_Exp1	Exp1	EsparatoFresa	Helianthus
153.174	PI.599764	P05	HcBc2_1_5b_Exp2	Exp2	EsparatoFresa	Helianthus
26.6846	PI.599782	P05	HcBc2_1_5b_Exp2	Exp2	EsparatoFresa	Helianthus
155.709	PI.633747	P47	HcBc1_3_7b_Exp1	Exp1	EsparatoFresa	Helianthus
85.7495	PI.599764	P25	HcBc1_1_1b_Exp1	Exp1	EsparatoFresa	Helianthus
48.3154	PI.599764	P10	HcBc2_2_2b_Exp2	Exp2	EsparatoFresa	Helianthus
85.5648	PI.599764	P47	HcBc1_3_7b_Exp1	Exp1	EsparatoFresa	Helianthus
326.66	PI.642777	P11	HcBc2_2_3b_Exp2	Exp2	Fd1	Helianthus
472.976	PI.633747	P40	HcBc1_2_8a_Exp1	Exp1	Fd1	Helianthus
197.095	PI.642777	P18	HcBc2_3_2a_Exp2	Exp2	Fd1	Helianthus
327.467	PI.642777	P31	HcBc1_1_7b_Exp1	Exp1	Fd1	Helianthus
373.838	PI.642777	P47	HcBc1_3_7b_Exp1	Exp1	Fd1	Helianthus
321.265	PI.633747	P04	HcBc2_1_4b_Exp2	Exp2	Fd1	Helianthus
468.267	PI.633747	P47	HcBc1_3_7b_Exp1	Exp1	Fd1	Helianthus
435.376	PI.633747	P11	HcBc2_2_3b_Exp2	Exp2	Fd1	Helianthus
34.1553	PI.633747	P18	HcBc2_3_2b_Exp2	Exp2	Fd1	Helianthus
489.952	PI.633747	P31	HcBc1_1_7a_Exp1	Exp1	Fd1	Helianthus
276.278	PI.599782	P47	HcBc1_3_7a_Exp1	Exp1	Fd1	Helianthus
378.209	PI.599764	P47	HcBc1_3_7b_Exp1	Exp1	Fd1	Helianthus
301.847	PI.599782	P40	HcBc1_2_8a_Exp1	Exp1	Fd1	Helianthus
293.549	PI.599764	P31	HcBc1_1_7b_Exp1	Exp1	Fd1	Helianthus
428.809	PI.599764	P18	HcBc2_3_2a_Exp2	Exp2	Fd1	Helianthus
130.518	PI.599764	P04	HcBc2_1_4b_Exp2	Exp2	Fd1	Helianthus
526.953	PI.599764	P11	HcBc2_2_3b_Exp2	Exp2	Fd1	Helianthus
294.995	PI.599782	P11	HcBc2_2_3a_Exp2	Exp2	Fd1	Helianthus
73.2841	PI.633747	P36	HcBc1_2_4a_Exp1	Exp1	Fd2	Helianthus
254.786	PI.642777	P43	HcBc1_3_3b_Exp1	Exp1	Fd2	Helianthus
42.6025	PI.642777	P03	HcBc2_1_3a_Exp2	Exp2	Fd2	Helianthus
231.982	PI.633747	P17	HcBc2_3_1b_Exp2	Exp2	Fd2	Helianthus
230.933	PI.642777	P36	HcBc1_2_4b_Exp1	Exp1	Fd2	Helianthus
163.281	PI.642777	P15	HcBc2_2_7b_Exp2	Exp2	Fd2	Helianthus
251.694	PI.642777	P31	HcBc1_1_7b_Exp1	Exp1	Fd2	Helianthus
146.558	PI.642777	P17	HcBc2_3_1a_Exp2	Exp2	Fd2	Helianthus
365.071	PI.633747	P31	HcBc1_1_7a_Exp1	Exp1	Fd2	Helianthus
134.542	PI.633747	P43	HcBc1_3_3b_Exp1	Exp1	Fd2	Helianthus
239.38	PI.633747	P15	HcBc2_2_7b_Exp2	Exp2	Fd2	Helianthus
137.256	PI.599764	P03	HcBc2_1_3b_Exp2	Exp2	Fd2	Helianthus
258.936	PI.599764	P15	HcBc2_2_7b_Exp2	Exp2	Fd2	Helianthus
75.1465	PI.633747	P03	HcBc2_1_3b_Exp2	Exp2	Fd2	Helianthus
265.042	PI.599764	P31	HcBc1_1_7b_Exp1	Exp1	Fd2	Helianthus
452.139	PI.599764	P36	HcBc1_2_4b_Exp1	Exp1	Fd2	Helianthus
267.041	PI.599764	P17	HcBc2_3_1a_Exp2	Exp2	Fd2	Helianthus
263.942	PI.599764	P43	HcBc1_3_3b_Exp1	Exp1	Fd2	Helianthus
264.819	PI.599782	P15	HcBc2_2_7a_Exp2	Exp2	Fd2	Helianthus
153.735	PI.599782	P17	HcBc2_3_1b_Exp2	Exp2	Fd2	Helianthus
131.659	PI.599782	P43	HcBc1_3_3a_Exp1	Exp1	Fd2	Helianthus
220.065	PI.599782	P31	HcBc1_1_7b_Exp1	Exp1	Fd2	Helianthus
279.501	PI.599782	P36	HcBc1_2_4a_Exp1	Exp1	Fd2	Helianthus
331.958	PI.633747	P17	HcBc2_3_1b_Exp2	Exp2	Fresa525	Helianthus
344.752	PI.633747	P28	HcBc1_1_4a_Exp1	Exp1	Fresa525	Helianthus
355.186	PI.633747	P40	HcBc1_2_8a_Exp1	Exp1	Fresa525	Helianthus
329.948	PI.642777	P28	HcBc1_1_4b_Exp1	Exp1	Fresa525	Helianthus
314.673	PI.642777	P10	HcBc2_2_2b_Exp2	Exp2	Fresa525	Helianthus
256.387	PI.642777	P48	HcBc1_3_8b_Exp1	Exp1	Fresa525	Helianthus
301.147	PI.633747	P10	HcBc2_2_2b_Exp2	Exp2	Fresa525	Helianthus
296.645	PI.633747	P48	HcBc1_3_8b_Exp1	Exp1	Fresa525	Helianthus
327.539	PI.599764	P10	HcBc2_2_2b_Exp2	Exp2	Fresa525	Helianthus
121.997	PI.642777	P17	HcBc2_3_1a_Exp2	Exp2	Fresa525	Helianthus
49.9512	PI.599764	P02	HcBc2_1_2b_Exp2	Exp2	Fresa525	Helianthus
291.043	PI.599764	P28	HcBc1_1_4b_Exp1	Exp1	Fresa525	Helianthus
286.572	PI.599764	P17	HcBc2_3_1a_Exp2	Exp2	Fresa525	Helianthus
397.661	PI.599764	P48	HcBc1_3_8b_Exp1	Exp1	Fresa525	Helianthus
312.034	PI.599782	P48	HcBc1_3_8a_Exp1	Exp1	Fresa525	Helianthus
25.0732	PI.599782	P02	HcBc2_1_2b_Exp2	Exp2	Fresa525	Helianthus
140.063	PI.599782	P10	HcBc2_2_2a_Exp2	Exp2	Fresa525	Helianthus
240.197	PI.599782	P28	HcBc1_1_4b_Exp1	Exp1	Fresa525	Helianthus
250.477	PI.599782	P40	HcBc1_2_8a_Exp1	Exp1	Fresa525	Helianthus
26.3428	PI.633747	P08	HcBc2_1_8b_Exp2	Exp2	FresaSD	Helianthus
199.354	PI.642777	P28	HcBc1_1_4b_Exp1	Exp1	FresaSD	Helianthus
209.058	PI.642777	P15	HcBc2_2_7b_Exp2	Exp2	FresaSD	Helianthus
50.5859	PI.642777	P18	HcBc2_3_2a_Exp2	Exp2	FresaSD	Helianthus
276.782	PI.633747	P15	HcBc2_2_7b_Exp2	Exp2	FresaSD	Helianthus
175.032	PI.642777	P42	HcBc1_3_2b_Exp1	Exp1	FresaSD	Helianthus
347.184	PI.633747	P28	HcBc1_1_4a_Exp1	Exp1	FresaSD	Helianthus
71.0778	PI.633747	P42	HcBc1_3_2b_Exp1	Exp1	FresaSD	Helianthus
264.574	PI.633747	P40	HcBc1_2_8a_Exp1	Exp1	FresaSD	Helianthus
29.7119	PI.599782	P08	HcBc2_1_8b_Exp2	Exp2	FresaSD	Helianthus
109.388	PI.599764	P28	HcBc1_1_4b_Exp1	Exp1	FresaSD	Helianthus
51.1963	PI.633747	P18	HcBc2_3_2b_Exp2	Exp2	FresaSD	Helianthus
303.564	PI.599764	P15	HcBc2_2_7b_Exp2	Exp2	FresaSD	Helianthus
125.208	PI.599782	P28	HcBc1_1_4b_Exp1	Exp1	FresaSD	Helianthus
252.637	PI.599764	P18	HcBc2_3_2a_Exp2	Exp2	FresaSD	Helianthus
184.98	PI.599782	P42	HcBc1_3_2a_Exp1	Exp1	FresaSD	Helianthus
232.589	PI.599764	P42	HcBc1_3_2b_Exp1	Exp1	FresaSD	Helianthus
70.6543	PI.599764	P08	HcBc2_1_8b_Exp2	Exp2	FresaSD	Helianthus
161.773	PI.599782	P40	HcBc1_2_8a_Exp1	Exp1	FresaSD	Helianthus
201.758	PI.599782	P15	HcBc2_2_7a_Exp2	Exp2	FresaSD	Helianthus
219.144	PI.642777	P36	HcBc1_2_4b_Exp1	Exp1	Gallo1	Helianthus
87.8906	PI.642777	P15	HcBc2_2_7b_Exp2	Exp2	Gallo1	Helianthus
290.459	PI.642777	P27	HcBc1_1_3b_Exp1	Exp1	Gallo1	Helianthus
26.6602	PI.633747	P07	HcBc2_1_7b_Exp2	Exp2	Gallo1	Helianthus
150.049	PI.633747	P19	HcBc2_3_3b_Exp2	Exp2	Gallo1	Helianthus
46.0693	PI.633747	P15	HcBc2_2_7b_Exp2	Exp2	Gallo1	Helianthus
137.304	PI.633747	P27	HcBc1_1_3a_Exp1	Exp1	Gallo1	Helianthus
37.8418	PI.599764	P07	HcBc2_1_7b_Exp2	Exp2	Gallo1	Helianthus
96.0295	PI.599764	P27	HcBc1_1_3b_Exp1	Exp1	Gallo1	Helianthus
158.96	PI.599782	P19	HcBc2_3_3b_Exp2	Exp2	Gallo1	Helianthus
3.06122	PI.599764	P42	HcBc1_3_2b_Exp1	Exp1	Gallo1	Helianthus
387.719	PI.599764	P36	HcBc1_2_4b_Exp1	Exp1	Gallo1	Helianthus
168.914	PI.599782	P27	HcBc1_1_3b_Exp1	Exp1	Gallo1	Helianthus
14.3066	PI.599764	P19	HcBc2_3_3a_Exp2	Exp2	Gallo1	Helianthus
209.818	PI.599782	P42	HcBc1_3_2a_Exp1	Exp1	Gallo1	Helianthus
218.006	PI.599782	P36	HcBc1_2_4a_Exp1	Exp1	Gallo1	Helianthus
16.5283	PI.599764	P15	HcBc2_2_7b_Exp2	Exp2	Gallo1	Helianthus
142.969	PI.599782	P15	HcBc2_2_7a_Exp2	Exp2	Gallo1	Helianthus
88.3545	PI.642777	P14	HcBc2_2_6b_Exp2	Exp2	Gallo2	Helianthus
218.713	PI.633747	P37	HcBc1_2_5a_Exp1	Exp1	Gallo2	Helianthus
107.666	PI.633747	P05	HcBc2_1_5b_Exp2	Exp2	Gallo2	Helianthus
109.546	PI.642777	P24	HcBc2_3_8a_Exp2	Exp2	Gallo2	Helianthus
319.203	PI.633747	P45	HcBc1_3_5b_Exp1	Exp1	Gallo2	Helianthus
262.069	PI.642777	P45	HcBc1_3_5b_Exp1	Exp1	Gallo2	Helianthus
213.704	PI.642777	P31	HcBc1_1_7b_Exp1	Exp1	Gallo2	Helianthus
266.617	PI.633747	P31	HcBc1_1_7a_Exp1	Exp1	Gallo2	Helianthus
360.419	PI.642777	P37	HcBc1_2_5b_Exp1	Exp1	Gallo2	Helianthus
384.929	PI.599764	P45	HcBc1_3_5b_Exp1	Exp1	Gallo2	Helianthus
241.65	PI.599764	P24	HcBc2_3_8a_Exp2	Exp2	Gallo2	Helianthus
46.8994	PI.599782	P05	HcBc2_1_5b_Exp2	Exp2	Gallo2	Helianthus
363.477	PI.633747	P14	HcBc2_2_6b_Exp2	Exp2	Gallo2	Helianthus
211.67	PI.633747	P24	HcBc2_3_8b_Exp2	Exp2	Gallo2	Helianthus
89.1602	PI.599764	P14	HcBc2_2_6b_Exp2	Exp2	Gallo2	Helianthus
269.025	PI.599782	P31	HcBc1_1_7b_Exp1	Exp1	Gallo2	Helianthus
66.4795	PI.599764	P05	HcBc2_1_5b_Exp2	Exp2	Gallo2	Helianthus
47.6516	PI.599782	P45	HcBc1_3_5a_Exp1	Exp1	Gallo2	Helianthus
154.102	PI.599782	P14	HcBc2_2_6a_Exp2	Exp2	Gallo2	Helianthus
288.489	PI.599782	P37	HcBc1_2_5a_Exp1	Exp1	Gallo2	Helianthus
301.992	PI.599764	P31	HcBc1_1_7b_Exp1	Exp1	Gallo2	Helianthus
378.086	PI.599764	P37	HcBc1_2_5b_Exp1	Exp1	Gallo2	Helianthus
141.479	PI.599782	P24	HcBc2_3_8b_Exp2	Exp2	Gallo2	Helianthus
30.0049	PI.642777	P21	HcBc2_3_5a_Exp2	Exp2	Geranium	Helianthus
95.5322	PI.642777	P15	HcBc2_2_7b_Exp2	Exp2	Geranium	Helianthus
123.792	PI.633747	P44	HcBc1_3_4b_Exp1	Exp1	Geranium	Helianthus
87.1961	PI.642777	P44	HcBc1_3_4b_Exp1	Exp1	Geranium	Helianthus
90.332	PI.633747	P05	HcBc2_1_5b_Exp2	Exp2	Geranium	Helianthus
132.983	PI.633747	P15	HcBc2_2_7b_Exp2	Exp2	Geranium	Helianthus
230.163	PI.633747	P40	HcBc1_2_8a_Exp1	Exp1	Geranium	Helianthus
58.972	PI.642777	P26	HcBc1_1_2b_Exp1	Exp1	Geranium	Helianthus
63.3545	PI.599764	P15	HcBc2_2_7b_Exp2	Exp2	Geranium	Helianthus
91.1865	PI.599764	P05	HcBc2_1_5b_Exp2	Exp2	Geranium	Helianthus
106.833	PI.599764	P44	HcBc1_3_4b_Exp1	Exp1	Geranium	Helianthus
89.5045	PI.599782	P26	HcBc1_1_2b_Exp1	Exp1	Geranium	Helianthus
90.3809	PI.599764	P21	HcBc2_3_5a_Exp2	Exp2	Geranium	Helianthus
68.457	PI.599782	P15	HcBc2_2_7a_Exp2	Exp2	Geranium	Helianthus
161.572	PI.599782	P21	HcBc2_3_5b_Exp2	Exp2	Geranium	Helianthus
141.397	PI.599764	P26	HcBc1_1_2b_Exp1	Exp1	Geranium	Helianthus
85.2262	PI.599782	P44	HcBc1_3_4a_Exp1	Exp1	Geranium	Helianthus
234.903	PI.642777	P47	HcBc1_3_7b_Exp1	Exp1	Grape	Helianthus
161.896	PI.642777	P27	HcBc1_1_3b_Exp1	Exp1	Grape	Helianthus
147.437	PI.642777	P20	HcBc2_3_4a_Exp2	Exp2	Grape	Helianthus
110.053	PI.642777	P13	HcBc2_2_5b_Exp2	Exp2	Grape	Helianthus
173.777	PI.642777	P37	HcBc1_2_5b_Exp1	Exp1	Grape	Helianthus
264.912	PI.633747	P47	HcBc1_3_7b_Exp1	Exp1	Grape	Helianthus
76.4172	PI.633747	P13	HcBc2_2_5b_Exp2	Exp2	Grape	Helianthus
83.0811	PI.633747	P03	HcBc2_1_3b_Exp2	Exp2	Grape	Helianthus
174.084	PI.633747	P27	HcBc1_1_3a_Exp1	Exp1	Grape	Helianthus
228.994	PI.633747	P37	HcBc1_2_5a_Exp1	Exp1	Grape	Helianthus
128.833	PI.633747	P20	HcBc2_3_4b_Exp2	Exp2	Grape	Helianthus
71.2158	PI.599764	P03	HcBc2_1_3b_Exp2	Exp2	Grape	Helianthus
162.383	PI.599764	P13	HcBc2_2_5b_Exp2	Exp2	Grape	Helianthus
211.08	PI.599782	P27	HcBc1_1_3b_Exp1	Exp1	Grape	Helianthus
219.329	PI.599764	P27	HcBc1_1_3b_Exp1	Exp1	Grape	Helianthus
104.712	PI.599764	P20	HcBc2_3_4a_Exp2	Exp2	Grape	Helianthus
94.9215	PI.599764	P47	HcBc1_3_7b_Exp1	Exp1	Grape	Helianthus
205.386	PI.599764	P37	HcBc1_2_5b_Exp1	Exp1	Grape	Helianthus
149.17	PI.599782	P13	HcBc2_2_5a_Exp2	Exp2	Grape	Helianthus
149.673	PI.599782	P47	HcBc1_3_7a_Exp1	Exp1	Grape	Helianthus
35.1074	PI.599782	P03	HcBc2_1_3b_Exp2	Exp2	Grape	Helianthus
230.348	PI.599782	P37	HcBc1_2_5a_Exp1	Exp1	Grape	Helianthus
102.051	PI.599782	P20	HcBc2_3_4b_Exp2	Exp2	Grape	Helianthus
285.286	PI.633747	P13	HcBc2_2_5b_Exp2	Exp2	KatieTomato	Helianthus
369.834	PI.633747	P25	HcBc1_1_1a_Exp1	Exp1	KatieTomato	Helianthus
195.363	PI.599782	P45	HcBc1_3_5a_Exp1	Exp1	KatieTomato	Helianthus
150.513	PI.633747	P06	HcBc2_1_6b_Exp2	Exp2	KatieTomato	Helianthus
258.936	PI.642777	P20	HcBc2_3_4a_Exp2	Exp2	KatieTomato	Helianthus
326.709	PI.633747	P20	HcBc2_3_4b_Exp2	Exp2	KatieTomato	Helianthus
248.692	PI.633747	P37	HcBc1_2_5a_Exp1	Exp1	KatieTomato	Helianthus
248.576	PI.642777	P13	HcBc2_2_5b_Exp2	Exp2	KatieTomato	Helianthus
366.29	PI.599764	P45	HcBc1_3_5b_Exp1	Exp1	KatieTomato	Helianthus
306.802	PI.599764	P37	HcBc1_2_5b_Exp1	Exp1	KatieTomato	Helianthus
433.026	PI.642777	P45	HcBc1_3_5b_Exp1	Exp1	KatieTomato	Helianthus
99.0479	PI.642777	P06	HcBc2_1_6a_Exp2	Exp2	KatieTomato	Helianthus
170.654	PI.599782	P20	HcBc2_3_4b_Exp2	Exp2	KatieTomato	Helianthus
205.202	PI.599782	P37	HcBc1_2_5a_Exp1	Exp1	KatieTomato	Helianthus
291.013	PI.642777	P25	HcBc1_1_1b_Exp1	Exp1	KatieTomato	Helianthus
173.007	PI.599764	P25	HcBc1_1_1b_Exp1	Exp1	KatieTomato	Helianthus
279.994	PI.633747	P45	HcBc1_3_5b_Exp1	Exp1	KatieTomato	Helianthus
295.44	PI.599764	P13	HcBc2_2_5b_Exp2	Exp2	KatieTomato	Helianthus
59.2285	PI.599764	P06	HcBc2_1_6b_Exp2	Exp2	KatieTomato	Helianthus
134.717	PI.599764	P20	HcBc2_3_4a_Exp2	Exp2	KatieTomato	Helianthus
197.076	PI.642777	P37	HcBc1_2_5b_Exp1	Exp1	KatieTomato	Helianthus
55.7617	PI.599782	P06	HcBc2_1_6b_Exp2	Exp2	KatieTomato	Helianthus
343.737	PI.599782	P25	HcBc1_1_1b_Exp1	Exp1	KatieTomato	Helianthus
194.556	PI.599782	P13	HcBc2_2_5a_Exp2	Exp2	KatieTomato	Helianthus
194.337	PI.642777	P48	HcBc1_3_8b_Exp1	Exp1	KernA2	Helianthus
43.3838	PI.599782	P06	HcBc2_1_6b_Exp2	Exp2	KernA2	Helianthus
201.461	PI.599782	P23	HcBc2_3_7b_Exp2	Exp2	KernA2	Helianthus
244.8	PI.633747	P11	HcBc2_2_3b_Exp2	Exp2	KernA2	Helianthus
200.031	PI.633747	P40	HcBc1_2_8a_Exp1	Exp1	KernA2	Helianthus
102.524	PI.599782	P26	HcBc1_1_2b_Exp1	Exp1	KernA2	Helianthus
250.508	PI.599782	P48	HcBc1_3_8a_Exp1	Exp1	KernA2	Helianthus
249.78	PI.599782	P11	HcBc2_2_3a_Exp2	Exp2	KernA2	Helianthus
119.514	PI.599782	P40	HcBc1_2_8a_Exp1	Exp1	KernA2	Helianthus
305.946	PI.633747	P23	HcBc2_3_7b_Exp2	Exp2	KernA2	Helianthus
316.682	PI.599764	P26	HcBc1_1_2b_Exp1	Exp1	KernA2	Helianthus
292.182	PI.633747	P48	HcBc1_3_8b_Exp1	Exp1	KernA2	Helianthus
315.601	PI.633747	P06	HcBc2_1_6b_Exp2	Exp2	KernA2	Helianthus
278.003	PI.642777	P11	HcBc2_2_3b_Exp2	Exp2	KernA2	Helianthus
143.613	PI.642777	P26	HcBc1_1_2b_Exp1	Exp1	KernA2	Helianthus
178.937	PI.642777	P23	HcBc2_3_7a_Exp2	Exp2	KernA2	Helianthus
80.3955	PI.642777	P06	HcBc2_1_6a_Exp2	Exp2	KernA2	Helianthus
310.342	PI.599764	P48	HcBc1_3_8b_Exp1	Exp1	KernA2	Helianthus
312.573	PI.599764	P11	HcBc2_2_3b_Exp2	Exp2	KernA2	Helianthus
197.354	PI.599764	P23	HcBc2_3_7a_Exp2	Exp2	KernA2	Helianthus
238.403	PI.599764	P06	HcBc2_1_6b_Exp2	Exp2	KernA2	Helianthus
390.993	PI.633747	P32	HcBc1_1_8a_Exp1	Exp1	KernB1	Helianthus
269.141	PI.633747	P19	HcBc2_3_3b_Exp2	Exp2	KernB1	Helianthus
167.436	PI.633747	P44	HcBc1_3_4b_Exp1	Exp1	KernB1	Helianthus
365.161	PI.633747	P10	HcBc2_2_2b_Exp2	Exp2	KernB1	Helianthus
252.646	PI.633747	P39	HcBc1_2_7a_Exp1	Exp1	KernB1	Helianthus
43.2373	PI.599782	P04	HcBc2_1_4b_Exp2	Exp2	KernB1	Helianthus
249.941	PI.599782	P32	HcBc1_1_8b_Exp1	Exp1	KernB1	Helianthus
208.918	PI.642777	P39	HcBc1_2_7b_Exp1	Exp1	KernB1	Helianthus
220.166	PI.642777	P19	HcBc2_3_3a_Exp2	Exp2	KernB1	Helianthus
170.214	PI.599782	P39	HcBc1_2_7a_Exp1	Exp1	KernB1	Helianthus
203.198	PI.642777	P10	HcBc2_2_2b_Exp2	Exp2	KernB1	Helianthus
256.005	PI.642777	P32	HcBc1_1_8b_Exp1	Exp1	KernB1	Helianthus
71.5088	PI.633747	P04	HcBc2_1_4b_Exp2	Exp2	KernB1	Helianthus
245.245	PI.599782	P44	HcBc1_3_4a_Exp1	Exp1	KernB1	Helianthus
75.0077	PI.642777	P44	HcBc1_3_4b_Exp1	Exp1	KernB1	Helianthus
286.564	PI.599764	P39	HcBc1_2_7b_Exp1	Exp1	KernB1	Helianthus
363.407	PI.599764	P32	HcBc1_1_8b_Exp1	Exp1	KernB1	Helianthus
200.757	PI.599782	P19	HcBc2_3_3b_Exp2	Exp2	KernB1	Helianthus
174.072	PI.599782	P10	HcBc2_2_2a_Exp2	Exp2	KernB1	Helianthus
104.614	PI.599764	P04	HcBc2_1_4b_Exp2	Exp2	KernB1	Helianthus
366.016	PI.599764	P19	HcBc2_3_3a_Exp2	Exp2	KernB1	Helianthus
251.245	PI.599764	P10	HcBc2_2_2b_Exp2	Exp2	KernB1	Helianthus
108.403	PI.599764	P44	HcBc1_3_4b_Exp1	Exp1	KernB1	Helianthus
288.843	PI.599764	P20	HcBc2_3_4a_Exp2	Exp2	KernB2	Helianthus
307.27	PI.599764	P41	HcBc1_3_1b_Exp1	Exp1	KernB2	Helianthus
270.85	PI.633747	P12	HcBc2_2_4b_Exp2	Exp2	KernB2	Helianthus
315.689	PI.633747	P41	HcBc1_3_1b_Exp1	Exp1	KernB2	Helianthus
345.953	PI.599764	P27	HcBc1_1_3b_Exp1	Exp1	KernB2	Helianthus
325.331	PI.599764	P38	HcBc1_2_6b_Exp1	Exp1	KernB2	Helianthus
328.735	PI.642777	P20	HcBc2_3_4a_Exp2	Exp2	KernB2	Helianthus
142.259	PI.642777	P38	HcBc1_2_6b_Exp1	Exp1	KernB2	Helianthus
463.584	PI.642777	P41	HcBc1_3_1b_Exp1	Exp1	KernB2	Helianthus
254.37	PI.633747	P38	HcBc1_2_6a_Exp1	Exp1	KernB2	Helianthus
220.337	PI.599764	P02	HcBc2_1_2b_Exp2	Exp2	KernB2	Helianthus
165.747	PI.599764	P12	HcBc2_2_4b_Exp2	Exp2	KernB2	Helianthus
366.667	PI.642777	P27	HcBc1_1_3b_Exp1	Exp1	KernB2	Helianthus
338.867	PI.642777	P12	HcBc2_2_4b_Exp2	Exp2	KernB2	Helianthus
283.667	PI.633747	P20	HcBc2_3_4b_Exp2	Exp2	KernB2	Helianthus
299.077	PI.633747	P27	HcBc1_1_3a_Exp1	Exp1	KernB2	Helianthus
233.056	PI.599782	P38	HcBc1_2_6a_Exp1	Exp1	KernB2	Helianthus
205.048	PI.599782	P41	HcBc1_3_1a_Exp1	Exp1	KernB2	Helianthus
134.546	PI.599782	P20	HcBc2_3_4b_Exp2	Exp2	KernB2	Helianthus
281.47	PI.599782	P12	HcBc2_2_4a_Exp2	Exp2	KernB2	Helianthus
47.3633	PI.599782	P02	HcBc2_1_2b_Exp2	Exp2	KernB2	Helianthus
58.8489	PI.642777	P25	HcBc1_1_1b_Exp1	Exp1	KGB1	Helianthus
94.7384	PI.642777	P43	HcBc1_3_3b_Exp1	Exp1	KGB1	Helianthus
51.2188	PI.633747	P43	HcBc1_3_3b_Exp1	Exp1	KGB1	Helianthus
23.2461	PI.599764	P43	HcBc1_3_3b_Exp1	Exp1	KGB1	Helianthus
4.49369	PI.599764	P36	HcBc1_2_4b_Exp1	Exp1	KGB1	Helianthus
49.9681	PI.633747	P25	HcBc1_1_1a_Exp1	Exp1	KGB1	Helianthus
96.8914	PI.599764	P25	HcBc1_1_1b_Exp1	Exp1	KGB1	Helianthus
57.6177	PI.599782	P25	HcBc1_1_1b_Exp1	Exp1	KGB1	Helianthus
31.4507	PI.599782	P43	HcBc1_3_3a_Exp1	Exp1	KGB1	Helianthus
122.681	PI.633747	P03	HcBc2_1_3b_Exp2	Exp2	KGB2	Helianthus
257.649	PI.642777	P38	HcBc1_2_6b_Exp1	Exp1	KGB2	Helianthus
193.198	PI.642777	P28	HcBc1_1_4b_Exp1	Exp1	KGB2	Helianthus
187.109	PI.642777	P11	HcBc2_2_3b_Exp2	Exp2	KGB2	Helianthus
229.541	PI.642777	P19	HcBc2_3_3a_Exp2	Exp2	KGB2	Helianthus
235.522	PI.633747	P19	HcBc2_3_3b_Exp2	Exp2	KGB2	Helianthus
266.974	PI.599764	P28	HcBc1_1_4b_Exp1	Exp1	KGB2	Helianthus
118.19	PI.599764	P38	HcBc1_2_6b_Exp1	Exp1	KGB2	Helianthus
236.657	PI.642777	P44	HcBc1_3_4b_Exp1	Exp1	KGB2	Helianthus
26.7578	PI.642777	P03	HcBc2_1_3a_Exp2	Exp2	KGB2	Helianthus
358.326	PI.633747	P44	HcBc1_3_4b_Exp1	Exp1	KGB2	Helianthus
387.549	PI.599764	P19	HcBc2_3_3a_Exp2	Exp2	KGB2	Helianthus
189.417	PI.633747	P38	HcBc1_2_6a_Exp1	Exp1	KGB2	Helianthus
264.404	PI.633747	P11	HcBc2_2_3b_Exp2	Exp2	KGB2	Helianthus
90.0391	PI.599764	P03	HcBc2_1_3b_Exp2	Exp2	KGB2	Helianthus
124.023	PI.599782	P19	HcBc2_3_3b_Exp2	Exp2	KGB2	Helianthus
325	PI.599764	P11	HcBc2_2_3b_Exp2	Exp2	KGB2	Helianthus
304.032	PI.599782	P44	HcBc1_3_4a_Exp1	Exp1	KGB2	Helianthus
231.179	PI.599782	P28	HcBc1_1_4b_Exp1	Exp1	KGB2	Helianthus
27.9053	PI.599782	P03	HcBc2_1_3b_Exp2	Exp2	KGB2	Helianthus
228.101	PI.599764	P44	HcBc1_3_4b_Exp1	Exp1	KGB2	Helianthus
393.506	PI.633747	P28	HcBc1_1_4a_Exp1	Exp1	KGB2	Helianthus
141.65	PI.599782	P11	HcBc2_2_3a_Exp2	Exp2	KGB2	Helianthus
216.32	PI.599782	P38	HcBc1_2_6a_Exp1	Exp1	KGB2	Helianthus
113.971	PI.642777	P32	HcBc1_1_8b_Exp1	Exp1	MEAP6G	Helianthus
66.1133	PI.642777	P02	HcBc2_1_2a_Exp2	Exp2	MEAP6G	Helianthus
259.058	PI.633747	P21	HcBc2_3_5b_Exp2	Exp2	MEAP6G	Helianthus
88.4885	PI.642777	P41	HcBc1_3_1b_Exp1	Exp1	MEAP6G	Helianthus
310.583	PI.633747	P32	HcBc1_1_8a_Exp1	Exp1	MEAP6G	Helianthus
93.9674	PI.599782	P33	HcBc1_2_1a_Exp1	Exp1	MEAP6G	Helianthus
200.476	PI.599782	P32	HcBc1_1_8b_Exp1	Exp1	MEAP6G	Helianthus
244.968	PI.599764	P33	HcBc1_2_1b_Exp1	Exp1	MEAP6G	Helianthus
59.8389	PI.633747	P02	HcBc2_1_2b_Exp2	Exp2	MEAP6G	Helianthus
209.717	PI.633747	P15	HcBc2_2_7b_Exp2	Exp2	MEAP6G	Helianthus
221.301	PI.633747	P41	HcBc1_3_1b_Exp1	Exp1	MEAP6G	Helianthus
317.182	PI.599764	P32	HcBc1_1_8b_Exp1	Exp1	MEAP6G	Helianthus
229.858	PI.599764	P02	HcBc2_1_2b_Exp2	Exp2	MEAP6G	Helianthus
214.673	PI.599782	P15	HcBc2_2_7a_Exp2	Exp2	MEAP6G	Helianthus
318.921	PI.599764	P15	HcBc2_2_7b_Exp2	Exp2	MEAP6G	Helianthus
37.6953	PI.599782	P02	HcBc2_1_2b_Exp2	Exp2	MEAP6G	Helianthus
256.494	PI.642777	P15	HcBc2_2_7b_Exp2	Exp2	MEAP6G	Helianthus
116.263	PI.599764	P41	HcBc1_3_1b_Exp1	Exp1	MEAP6G	Helianthus
212.109	PI.599764	P21	HcBc2_3_5a_Exp2	Exp2	MEAP6G	Helianthus
206.125	PI.599782	P41	HcBc1_3_1a_Exp1	Exp1	MEAP6G	Helianthus
251.685	PI.642777	P21	HcBc2_3_5a_Exp2	Exp2	MEAP6G	Helianthus
176.516	PI.642777	P33	HcBc1_2_1b_Exp1	Exp1	MEAP6G	Helianthus
143.75	PI.599782	P21	HcBc2_3_5b_Exp2	Exp2	MEAP6G	Helianthus
128.54	PI.642777	P16	HcBc2_2_8b_Exp2	Exp2	Mex03	Helianthus
82.5928	PI.599764	P01	HcBc2_1_1b_Exp2	Exp2	Mex03	Helianthus
170.69	PI.633747	P43	HcBc1_3_3b_Exp1	Exp1	Mex03	Helianthus
249.227	PI.642777	P43	HcBc1_3_3b_Exp1	Exp1	Mex03	Helianthus
355.566	PI.633747	P16	HcBc2_2_8b_Exp2	Exp2	Mex03	Helianthus
320.653	PI.633747	P34	HcBc1_2_2a_Exp1	Exp1	Mex03	Helianthus
29.1748	PI.633747	P01	HcBc2_1_1b_Exp2	Exp2	Mex03	Helianthus
211.841	PI.599764	P22	HcBc2_3_6a_Exp2	Exp2	Mex03	Helianthus
257.207	PI.599764	P34	HcBc1_2_2b_Exp1	Exp1	Mex03	Helianthus
293.639	PI.642777	P31	HcBc1_1_7b_Exp1	Exp1	Mex03	Helianthus
142.06	PI.642777	P34	HcBc1_2_2b_Exp1	Exp1	Mex03	Helianthus
363.971	PI.599764	P31	HcBc1_1_7b_Exp1	Exp1	Mex03	Helianthus
255.143	PI.633747	P31	HcBc1_1_7a_Exp1	Exp1	Mex03	Helianthus
230.618	PI.599764	P43	HcBc1_3_3b_Exp1	Exp1	Mex03	Helianthus
105.615	PI.633747	P22	HcBc2_3_6b_Exp2	Exp2	Mex03	Helianthus
278.418	PI.599764	P16	HcBc2_2_8b_Exp2	Exp2	Mex03	Helianthus
64.1846	PI.599782	P16	HcBc2_2_8a_Exp2	Exp2	Mex03	Helianthus
29.1748	PI.599782	P01	HcBc2_1_1b_Exp2	Exp2	Mex03	Helianthus
142.42	PI.599782	P31	HcBc1_1_7b_Exp1	Exp1	Mex03	Helianthus
65.1855	PI.642777	P22	HcBc2_3_6a_Exp2	Exp2	Mex03	Helianthus
33.2275	PI.599782	P22	HcBc2_3_6b_Exp2	Exp2	Mex03	Helianthus
184.857	PI.599782	P34	HcBc1_2_2a_Exp1	Exp1	Mex03	Helianthus
225.327	PI.599782	P43	HcBc1_3_3a_Exp1	Exp1	Mex03	Helianthus
223.145	PI.642777	P10	HcBc2_2_2b_Exp2	Exp2	Molly	Helianthus
249.707	PI.599764	P19	HcBc2_3_3a_Exp2	Exp2	Molly	Helianthus
375.244	PI.633747	P10	HcBc2_2_2b_Exp2	Exp2	Molly	Helianthus
306.778	PI.642777	P46	HcBc1_3_6b_Exp1	Exp1	Molly	Helianthus
204.875	PI.599764	P46	HcBc1_3_6b_Exp1	Exp1	Molly	Helianthus
39.6484	PI.642777	P06	HcBc2_1_6a_Exp2	Exp2	Molly	Helianthus
273.12	PI.633747	P19	HcBc2_3_3b_Exp2	Exp2	Molly	Helianthus
291.082	PI.599764	P30	HcBc1_1_6b_Exp1	Exp1	Molly	Helianthus
202.393	PI.633747	P06	HcBc2_1_6b_Exp2	Exp2	Molly	Helianthus
230.64	PI.642777	P19	HcBc2_3_3a_Exp2	Exp2	Molly	Helianthus
284.765	PI.599764	P35	HcBc1_2_3b_Exp1	Exp1	Molly	Helianthus
209.899	PI.599782	P30	HcBc1_1_6b_Exp1	Exp1	Molly	Helianthus
269.336	PI.599764	P10	HcBc2_2_2b_Exp2	Exp2	Molly	Helianthus
177.759	PI.599764	P06	HcBc2_1_6b_Exp2	Exp2	Molly	Helianthus
442.806	PI.633747	P46	HcBc1_3_6b_Exp1	Exp1	Molly	Helianthus
320.683	PI.642777	P35	HcBc1_2_3b_Exp1	Exp1	Molly	Helianthus
207.729	PI.642777	P30	HcBc1_1_6b_Exp1	Exp1	Molly	Helianthus
312.604	PI.633747	P30	HcBc1_1_6a_Exp1	Exp1	Molly	Helianthus
282.996	PI.633747	P35	HcBc1_2_3a_Exp1	Exp1	Molly	Helianthus
266.35	PI.599782	P46	HcBc1_3_6a_Exp1	Exp1	Molly	Helianthus
80.2246	PI.599782	P10	HcBc2_2_2a_Exp2	Exp2	Molly	Helianthus
191.504	PI.599782	P19	HcBc2_3_3b_Exp2	Exp2	Molly	Helianthus
46.7041	PI.599782	P06	HcBc2_1_6b_Exp2	Exp2	Molly	Helianthus
155.648	PI.599782	P35	HcBc1_2_3a_Exp1	Exp1	Molly	Helianthus
153.198	PI.642777	P01	HcBc2_1_1a_Exp2	Exp2	Navel	Helianthus
232.256	PI.633747	P40	HcBc1_2_8a_Exp1	Exp1	Navel	Helianthus
206.31	PI.599782	P40	HcBc1_2_8a_Exp1	Exp1	Navel	Helianthus
285.107	PI.633747	P30	HcBc1_1_6a_Exp1	Exp1	Navel	Helianthus
369.116	PI.633747	P09	HcBc2_2_1b_Exp2	Exp2	Navel	Helianthus
217.676	PI.642777	P09	HcBc2_2_1b_Exp2	Exp2	Navel	Helianthus
129.346	PI.599782	P09	HcBc2_2_1a_Exp2	Exp2	Navel	Helianthus
319.668	PI.642777	P48	HcBc1_3_8b_Exp1	Exp1	Navel	Helianthus
92.2651	PI.642777	P23	HcBc2_3_7a_Exp2	Exp2	Navel	Helianthus
277.249	PI.633747	P23	HcBc2_3_7b_Exp2	Exp2	Navel	Helianthus
286.147	PI.642777	P30	HcBc1_1_6b_Exp1	Exp1	Navel	Helianthus
228.286	PI.599764	P48	HcBc1_3_8b_Exp1	Exp1	Navel	Helianthus
69.873	PI.633747	P01	HcBc2_1_1b_Exp2	Exp2	Navel	Helianthus
296.368	PI.633747	P48	HcBc1_3_8b_Exp1	Exp1	Navel	Helianthus
66.9678	PI.599782	P01	HcBc2_1_1b_Exp2	Exp2	Navel	Helianthus
363.694	PI.599764	P23	HcBc2_3_7a_Exp2	Exp2	Navel	Helianthus
275.586	PI.599764	P09	HcBc2_2_1b_Exp2	Exp2	Navel	Helianthus
150.869	PI.599782	P23	HcBc2_3_7b_Exp2	Exp2	Navel	Helianthus
159.096	PI.599782	P30	HcBc1_1_6b_Exp1	Exp1	Navel	Helianthus
99.019	PI.599764	P30	HcBc1_1_6b_Exp1	Exp1	Navel	Helianthus
181.982	PI.599764	P01	HcBc2_1_1b_Exp2	Exp2	Navel	Helianthus
167.251	PI.599782	P48	HcBc1_3_8a_Exp1	Exp1	Navel	Helianthus
29.9561	PI.633747	P03	HcBc2_1_3b_Exp2	Exp2	NobleRot	Helianthus
243.983	PI.599764	P48	HcBc1_3_8b_Exp1	Exp1	NobleRot	Helianthus
146.671	PI.599782	P39	HcBc1_2_7a_Exp1	Exp1	NobleRot	Helianthus
138.794	PI.633747	P11	HcBc2_2_3b_Exp2	Exp2	NobleRot	Helianthus
212.404	PI.633747	P48	HcBc1_3_8b_Exp1	Exp1	NobleRot	Helianthus
161.773	PI.599764	P27	HcBc1_1_3b_Exp1	Exp1	NobleRot	Helianthus
125.762	PI.642777	P48	HcBc1_3_8b_Exp1	Exp1	NobleRot	Helianthus
37.0987	PI.633747	P39	HcBc1_2_7a_Exp1	Exp1	NobleRot	Helianthus
151.635	PI.599764	P39	HcBc1_2_7b_Exp1	Exp1	NobleRot	Helianthus
64.8438	PI.599782	P11	HcBc2_2_3a_Exp2	Exp2	NobleRot	Helianthus
144.824	PI.633747	P22	HcBc2_3_6b_Exp2	Exp2	NobleRot	Helianthus
143.876	PI.642777	P39	HcBc1_2_7b_Exp1	Exp1	NobleRot	Helianthus
72.8516	PI.599782	P22	HcBc2_3_6b_Exp2	Exp2	NobleRot	Helianthus
88.2568	PI.599764	P22	HcBc2_3_6a_Exp2	Exp2	NobleRot	Helianthus
191.413	PI.633747	P27	HcBc1_1_3a_Exp1	Exp1	NobleRot	Helianthus
232.933	PI.599782	P48	HcBc1_3_8a_Exp1	Exp1	NobleRot	Helianthus
50.1953	PI.599764	P11	HcBc2_2_3b_Exp2	Exp2	NobleRot	Helianthus
102.062	PI.642777	P27	HcBc1_1_3b_Exp1	Exp1	NobleRot	Helianthus
108.887	PI.642777	P11	HcBc2_2_3b_Exp2	Exp2	NobleRot	Helianthus
27.5879	PI.642777	P03	HcBc2_1_3a_Exp2	Exp2	NobleRot	Helianthus
25.7568	PI.599782	P07	HcBc2_1_7b_Exp2	Exp2	Peachy	Helianthus
173.389	PI.642777	P21	HcBc2_3_5a_Exp2	Exp2	Peachy	Helianthus
205.786	PI.633747	P07	HcBc2_1_7b_Exp2	Exp2	Peachy	Helianthus
362.358	PI.633747	P29	HcBc1_1_5a_Exp1	Exp1	Peachy	Helianthus
320.239	PI.633747	P21	HcBc2_3_5b_Exp2	Exp2	Peachy	Helianthus
357.642	PI.633747	P10	HcBc2_2_2b_Exp2	Exp2	Peachy	Helianthus
320.006	PI.633747	P47	HcBc1_3_7b_Exp1	Exp1	Peachy	Helianthus
307.08	PI.599764	P21	HcBc2_3_5a_Exp2	Exp2	Peachy	Helianthus
205.47	PI.599782	P38	HcBc1_2_6a_Exp1	Exp1	Peachy	Helianthus
149.465	PI.599782	P29	HcBc1_1_5b_Exp1	Exp1	Peachy	Helianthus
172.852	PI.599764	P10	HcBc2_2_2b_Exp2	Exp2	Peachy	Helianthus
253.032	PI.642777	P47	HcBc1_3_7b_Exp1	Exp1	Peachy	Helianthus
43.4326	PI.599782	P10	HcBc2_2_2a_Exp2	Exp2	Peachy	Helianthus
136.38	PI.599764	P47	HcBc1_3_7b_Exp1	Exp1	Peachy	Helianthus
41.0889	PI.599764	P07	HcBc2_1_7b_Exp2	Exp2	Peachy	Helianthus
348.989	PI.599764	P29	HcBc1_1_5b_Exp1	Exp1	Peachy	Helianthus
256.243	PI.633747	P38	HcBc1_2_6a_Exp1	Exp1	Peachy	Helianthus
351.277	PI.599764	P38	HcBc1_2_6b_Exp1	Exp1	Peachy	Helianthus
155.2	PI.599782	P21	HcBc2_3_5b_Exp2	Exp2	Peachy	Helianthus
82.0155	PI.599782	P47	HcBc1_3_7a_Exp1	Exp1	Peachy	Helianthus
46.1914	PI.642777	P07	HcBc2_1_7a_Exp2	Exp2	Peachy	Helianthus
273.781	PI.642777	P29	HcBc1_1_5b_Exp1	Exp1	Peachy	Helianthus
170.329	PI.642777	P38	HcBc1_2_6b_Exp1	Exp1	Peachy	Helianthus
184.253	PI.642777	P10	HcBc2_2_2b_Exp2	Exp2	Peachy	Helianthus
165.112	PI.599764	P11	HcBc2_2_3b_Exp2	Exp2	Pepper	Helianthus
93.335	PI.599764	P04	HcBc2_1_4b_Exp2	Exp2	Pepper	Helianthus
191.136	PI.633747	P34	HcBc1_2_2a_Exp1	Exp1	Pepper	Helianthus
151.02	PI.599764	P34	HcBc1_2_2b_Exp1	Exp1	Pepper	Helianthus
247.676	PI.599764	P26	HcBc1_1_2b_Exp1	Exp1	Pepper	Helianthus
202.339	PI.599782	P34	HcBc1_2_2a_Exp1	Exp1	Pepper	Helianthus
30.6641	PI.599782	P04	HcBc2_1_4b_Exp2	Exp2	Pepper	Helianthus
363.096	PI.599764	P47	HcBc1_3_7b_Exp1	Exp1	Pepper	Helianthus
228.906	PI.599764	P19	HcBc2_3_3a_Exp2	Exp2	Pepper	Helianthus
325.362	PI.633747	P47	HcBc1_3_7b_Exp1	Exp1	Pepper	Helianthus
191.528	PI.633747	P11	HcBc2_2_3b_Exp2	Exp2	Pepper	Helianthus
269.946	PI.633747	P19	HcBc2_3_3b_Exp2	Exp2	Pepper	Helianthus
232.872	PI.633747	P26	HcBc1_1_2a_Exp1	Exp1	Pepper	Helianthus
96.5332	PI.633747	P04	HcBc2_1_4b_Exp2	Exp2	Pepper	Helianthus
296.106	PI.599782	P47	HcBc1_3_7a_Exp1	Exp1	Pepper	Helianthus
286.816	PI.599782	P19	HcBc2_3_3b_Exp2	Exp2	Pepper	Helianthus
120.459	PI.599782	P11	HcBc2_2_3a_Exp2	Exp2	Pepper	Helianthus
174.854	PI.599782	P26	HcBc1_1_2b_Exp1	Exp1	Pepper	Helianthus
195.982	PI.642777	P34	HcBc1_2_2b_Exp1	Exp1	Pepper	Helianthus
182.271	PI.642777	P47	HcBc1_3_7b_Exp1	Exp1	Pepper	Helianthus
145.679	PI.642777	P11	HcBc2_2_3b_Exp2	Exp2	Pepper	Helianthus
216.455	PI.642777	P19	HcBc2_3_3a_Exp2	Exp2	Pepper	Helianthus
327.208	PI.642777	P26	HcBc1_1_2b_Exp1	Exp1	Pepper	Helianthus
235.034	PI.599764	P07	HcBc2_1_7b_Exp2	Exp2	PepperSub	Helianthus
163.623	PI.599764	P19	HcBc2_3_3a_Exp2	Exp2	PepperSub	Helianthus
129.697	PI.633747	P35	HcBc1_2_3a_Exp1	Exp1	PepperSub	Helianthus
338.904	PI.599764	P27	HcBc1_1_3b_Exp1	Exp1	PepperSub	Helianthus
183.45	PI.633747	P42	HcBc1_3_2b_Exp1	Exp1	PepperSub	Helianthus
216.895	PI.633747	P11	HcBc2_2_3b_Exp2	Exp2	PepperSub	Helianthus
340.751	PI.633747	P27	HcBc1_1_3a_Exp1	Exp1	PepperSub	Helianthus
204.847	PI.599764	P42	HcBc1_3_2b_Exp1	Exp1	PepperSub	Helianthus
255.322	PI.599764	P11	HcBc2_2_3b_Exp2	Exp2	PepperSub	Helianthus
332.625	PI.599764	P35	HcBc1_2_3b_Exp1	Exp1	PepperSub	Helianthus
50.7812	PI.599782	P07	HcBc2_1_7b_Exp2	Exp2	PepperSub	Helianthus
193.604	PI.633747	P19	HcBc2_3_3b_Exp2	Exp2	PepperSub	Helianthus
221.777	PI.633747	P07	HcBc2_1_7b_Exp2	Exp2	PepperSub	Helianthus
240.72	PI.599782	P42	HcBc1_3_2a_Exp1	Exp1	PepperSub	Helianthus
157.715	PI.599782	P19	HcBc2_3_3b_Exp2	Exp2	PepperSub	Helianthus
368.021	PI.642777	P27	HcBc1_1_3b_Exp1	Exp1	PepperSub	Helianthus
176.052	PI.642777	P42	HcBc1_3_2b_Exp1	Exp1	PepperSub	Helianthus
143.164	PI.599782	P11	HcBc2_2_3a_Exp2	Exp2	PepperSub	Helianthus
198.511	PI.642777	P19	HcBc2_3_3a_Exp2	Exp2	PepperSub	Helianthus
149.405	PI.599782	P35	HcBc1_2_3a_Exp1	Exp1	PepperSub	Helianthus
126.562	PI.642777	P07	HcBc2_1_7a_Exp2	Exp2	PepperSub	Helianthus
146.199	PI.642777	P35	HcBc1_2_3b_Exp1	Exp1	PepperSub	Helianthus
115.283	PI.642777	P11	HcBc2_2_3b_Exp2	Exp2	PepperSub	Helianthus
61.7729	PI.599782	P27	HcBc1_1_3b_Exp1	Exp1	PepperSub	Helianthus
235.107	PI.642777	P31	HcBc1_1_7b_Exp1	Exp1	PhiloMenlo	Helianthus
162.696	PI.642777	P36	HcBc1_2_4b_Exp1	Exp1	PhiloMenlo	Helianthus
97.583	PI.642777	P01	HcBc2_1_1a_Exp2	Exp2	PhiloMenlo	Helianthus
340.309	PI.599764	P31	HcBc1_1_7b_Exp1	Exp1	PhiloMenlo	Helianthus
264.722	PI.642777	P18	HcBc2_3_2a_Exp2	Exp2	PhiloMenlo	Helianthus
132.764	PI.599764	P16	HcBc2_2_8b_Exp2	Exp2	PhiloMenlo	Helianthus
115.131	PI.599764	P43	HcBc1_3_3b_Exp1	Exp1	PhiloMenlo	Helianthus
291.626	PI.599764	P18	HcBc2_3_2a_Exp2	Exp2	PhiloMenlo	Helianthus
239.674	PI.599764	P36	HcBc1_2_4b_Exp1	Exp1	PhiloMenlo	Helianthus
164.744	PI.633747	P31	HcBc1_1_7a_Exp1	Exp1	PhiloMenlo	Helianthus
82.4951	PI.633747	P01	HcBc2_1_1b_Exp2	Exp2	PhiloMenlo	Helianthus
35.1562	PI.642777	P16	HcBc2_2_8b_Exp2	Exp2	PhiloMenlo	Helianthus
475.391	PI.633747	P16	HcBc2_2_8b_Exp2	Exp2	PhiloMenlo	Helianthus
167.271	PI.599782	P31	HcBc1_1_7b_Exp1	Exp1	PhiloMenlo	Helianthus
304.077	PI.633747	P18	HcBc2_3_2b_Exp2	Exp2	PhiloMenlo	Helianthus
150.732	PI.599764	P01	HcBc2_1_1b_Exp2	Exp2	PhiloMenlo	Helianthus
86.8312	PI.642777	P43	HcBc1_3_3b_Exp1	Exp1	PhiloMenlo	Helianthus
162.305	PI.599782	P18	HcBc2_3_2b_Exp2	Exp2	PhiloMenlo	Helianthus
289.18	PI.633747	P43	HcBc1_3_3b_Exp1	Exp1	PhiloMenlo	Helianthus
201.754	PI.633747	P36	HcBc1_2_4a_Exp1	Exp1	PhiloMenlo	Helianthus
230.648	PI.599782	P43	HcBc1_3_3a_Exp1	Exp1	PhiloMenlo	Helianthus
85.5225	PI.599782	P01	HcBc2_1_1b_Exp2	Exp2	PhiloMenlo	Helianthus
164.174	PI.599782	P36	HcBc1_2_4a_Exp1	Exp1	PhiloMenlo	Helianthus
217.163	PI.599782	P16	HcBc2_2_8a_Exp2	Exp2	PhiloMenlo	Helianthus
30.7129	PI.599782	P02	HcBc2_1_2b_Exp2	Exp2	Rasp	Helianthus
311.23	PI.642777	P24	HcBc2_3_8a_Exp2	Exp2	Rasp	Helianthus
261.99	PI.642777	P34	HcBc1_2_2b_Exp1	Exp1	Rasp	Helianthus
323.022	PI.633747	P24	HcBc2_3_8b_Exp2	Exp2	Rasp	Helianthus
205.017	PI.633747	P34	HcBc1_2_2a_Exp1	Exp1	Rasp	Helianthus
163.525	PI.642777	P09	HcBc2_2_1b_Exp2	Exp2	Rasp	Helianthus
79.7119	PI.633747	P02	HcBc2_1_2b_Exp2	Exp2	Rasp	Helianthus
238.647	PI.599782	P09	HcBc2_2_1a_Exp2	Exp2	Rasp	Helianthus
389.764	PI.633747	P41	HcBc1_3_1b_Exp1	Exp1	Rasp	Helianthus
384.087	PI.633747	P28	HcBc1_1_4a_Exp1	Exp1	Rasp	Helianthus
36.084	PI.642777	P02	HcBc2_1_2a_Exp2	Exp2	Rasp	Helianthus
349.968	PI.642777	P41	HcBc1_3_1b_Exp1	Exp1	Rasp	Helianthus
370.637	PI.599782	P41	HcBc1_3_1a_Exp1	Exp1	Rasp	Helianthus
455.396	PI.633747	P09	HcBc2_2_1b_Exp2	Exp2	Rasp	Helianthus
277.901	PI.642777	P28	HcBc1_1_4b_Exp1	Exp1	Rasp	Helianthus
79.1016	PI.599764	P02	HcBc2_1_2b_Exp2	Exp2	Rasp	Helianthus
192.859	PI.599782	P34	HcBc1_2_2a_Exp1	Exp1	Rasp	Helianthus
36.6071	PI.599764	P41	HcBc1_3_1b_Exp1	Exp1	Rasp	Helianthus
345.728	PI.599764	P09	HcBc2_2_1b_Exp2	Exp2	Rasp	Helianthus
406.925	PI.599782	P28	HcBc1_1_4b_Exp1	Exp1	Rasp	Helianthus
152.368	PI.599782	P24	HcBc2_3_8b_Exp2	Exp2	Rasp	Helianthus
337.211	PI.599764	P28	HcBc1_1_4b_Exp1	Exp1	Rasp	Helianthus
321.582	PI.599764	P24	HcBc2_3_8a_Exp2	Exp2	Rasp	Helianthus
360.523	PI.599764	P34	HcBc1_2_2b_Exp1	Exp1	Rasp	Helianthus
27.002	PI.599764	P08	HcBc2_1_8b_Exp2	Exp2	Rose	Helianthus
34.0576	PI.599782	P08	HcBc2_1_8b_Exp2	Exp2	Rose	Helianthus
65.0879	PI.633747	P08	HcBc2_1_8b_Exp2	Exp2	Rose	Helianthus
196.43	PI.642777	P33	HcBc1_2_1b_Exp1	Exp1	Rose	Helianthus
48.2302	PI.599782	P26	HcBc1_1_2b_Exp1	Exp1	Rose	Helianthus
91.6856	PI.642777	P23	HcBc2_3_7a_Exp2	Exp2	Rose	Helianthus
85.9914	PI.633747	P23	HcBc2_3_7b_Exp2	Exp2	Rose	Helianthus
93.7012	PI.633747	P12	HcBc2_2_4b_Exp2	Exp2	Rose	Helianthus
207.171	PI.599764	P26	HcBc1_1_2b_Exp1	Exp1	Rose	Helianthus
40.7227	PI.599764	P12	HcBc2_2_4b_Exp2	Exp2	Rose	Helianthus
65.0038	PI.599764	P23	HcBc2_3_7a_Exp2	Exp2	Rose	Helianthus
116.898	PI.599782	P48	HcBc1_3_8a_Exp1	Exp1	Rose	Helianthus
29.9561	PI.642777	P08	HcBc2_1_8a_Exp2	Exp2	Rose	Helianthus
215.512	PI.633747	P26	HcBc1_1_2a_Exp1	Exp1	Rose	Helianthus
200.739	PI.633747	P48	HcBc1_3_8b_Exp1	Exp1	Rose	Helianthus
109.541	PI.599764	P33	HcBc1_2_1b_Exp1	Exp1	Rose	Helianthus
73.9612	PI.599782	P33	HcBc1_2_1a_Exp1	Exp1	Rose	Helianthus
41.3574	PI.642777	P12	HcBc2_2_4b_Exp2	Exp2	Rose	Helianthus
58.9104	PI.642777	P48	HcBc1_3_8b_Exp1	Exp1	Rose	Helianthus
159.372	PI.642777	P26	HcBc1_1_2b_Exp1	Exp1	Rose	Helianthus
37.3394	PI.599782	P23	HcBc2_3_7b_Exp2	Exp2	Rose	Helianthus
136.411	PI.633747	P33	HcBc1_2_1a_Exp1	Exp1	Rose	Helianthus
309.131	PI.599764	P22	HcBc2_3_6a_Exp2	Exp2	Supersteak	Helianthus
406.718	PI.599764	P39	HcBc1_2_7b_Exp1	Exp1	Supersteak	Helianthus
70.874	PI.599764	P12	HcBc2_2_4b_Exp2	Exp2	Supersteak	Helianthus
253.686	PI.642777	P29	HcBc1_1_5b_Exp1	Exp1	Supersteak	Helianthus
303.817	PI.642777	P47	HcBc1_3_7b_Exp1	Exp1	Supersteak	Helianthus
145.245	PI.599764	P47	HcBc1_3_7b_Exp1	Exp1	Supersteak	Helianthus
284.067	PI.599764	P29	HcBc1_1_5b_Exp1	Exp1	Supersteak	Helianthus
294.738	PI.599782	P39	HcBc1_2_7a_Exp1	Exp1	Supersteak	Helianthus
68.4082	PI.599764	P02	HcBc2_1_2b_Exp2	Exp2	Supersteak	Helianthus
230.884	PI.599782	P12	HcBc2_2_4a_Exp2	Exp2	Supersteak	Helianthus
440.21	PI.633747	P12	HcBc2_2_4b_Exp2	Exp2	Supersteak	Helianthus
48.9893	PI.633747	P39	HcBc1_2_7a_Exp1	Exp1	Supersteak	Helianthus
278.032	PI.642777	P39	HcBc1_2_7b_Exp1	Exp1	Supersteak	Helianthus
218.872	PI.599782	P22	HcBc2_3_6b_Exp2	Exp2	Supersteak	Helianthus
329.221	PI.599782	P47	HcBc1_3_7a_Exp1	Exp1	Supersteak	Helianthus
191.26	PI.642777	P12	HcBc2_2_4b_Exp2	Exp2	Supersteak	Helianthus
279.175	PI.642777	P22	HcBc2_3_6a_Exp2	Exp2	Supersteak	Helianthus
174.97	PI.599782	P29	HcBc1_1_5b_Exp1	Exp1	Supersteak	Helianthus
28.4668	PI.599782	P02	HcBc2_1_2b_Exp2	Exp2	Supersteak	Helianthus
341.626	PI.633747	P22	HcBc2_3_6b_Exp2	Exp2	Supersteak	Helianthus
388.52	PI.633747	P29	HcBc1_1_5a_Exp1	Exp1	Supersteak	Helianthus
333.98	PI.633747	P47	HcBc1_3_7b_Exp1	Exp1	Supersteak	Helianthus
173.346	PI.642777	P28	HcBc1_1_4b_Exp1	Exp1	Triple3	Helianthus
202.87	PI.642777	P34	HcBc1_2_2b_Exp1	Exp1	Triple3	Helianthus
341.09	PI.599782	P34	HcBc1_2_2a_Exp1	Exp1	Triple3	Helianthus
41.0156	PI.599782	P13	HcBc2_2_5a_Exp2	Exp2	Triple3	Helianthus
310.82	PI.642777	P46	HcBc1_3_6b_Exp1	Exp1	Triple3	Helianthus
336.227	PI.599782	P28	HcBc1_1_4b_Exp1	Exp1	Triple3	Helianthus
200.351	PI.599764	P34	HcBc1_2_2b_Exp1	Exp1	Triple3	Helianthus
345.768	PI.599764	P28	HcBc1_1_4b_Exp1	Exp1	Triple3	Helianthus
35.7422	PI.599782	P03	HcBc2_1_3b_Exp2	Exp2	Triple3	Helianthus
293.726	PI.642777	P13	HcBc2_2_5b_Exp2	Exp2	Triple3	Helianthus
51.5137	PI.642777	P03	HcBc2_1_3a_Exp2	Exp2	Triple3	Helianthus
103.662	PI.599764	P03	HcBc2_1_3b_Exp2	Exp2	Triple3	Helianthus
291.647	PI.633747	P46	HcBc1_3_6b_Exp1	Exp1	Triple3	Helianthus
92.8955	PI.599782	P17	HcBc2_3_1b_Exp2	Exp2	Triple3	Helianthus
186.474	PI.599782	P46	HcBc1_3_6a_Exp1	Exp1	Triple3	Helianthus
126.001	PI.633747	P17	HcBc2_3_1b_Exp2	Exp2	Triple3	Helianthus
71.9382	PI.599764	P46	HcBc1_3_6b_Exp1	Exp1	Triple3	Helianthus
265.205	PI.599764	P13	HcBc2_2_5b_Exp2	Exp2	Triple3	Helianthus
56.2988	PI.633747	P03	HcBc2_1_3b_Exp2	Exp2	Triple3	Helianthus
266.616	PI.633747	P13	HcBc2_2_5b_Exp2	Exp2	Triple3	Helianthus
226.408	PI.633747	P34	HcBc1_2_2a_Exp1	Exp1	Triple3	Helianthus
468.39	PI.633747	P28	HcBc1_1_4a_Exp1	Exp1	Triple3	Helianthus
258.423	PI.599764	P17	HcBc2_3_1a_Exp2	Exp2	Triple3	Helianthus
10.6689	PI.599782	P02	HcBc2_1_2b_Exp2	Exp2	Triple7	Helianthus
92.5781	PI.599782	P20	HcBc2_3_4b_Exp2	Exp2	Triple7	Helianthus
13.501	PI.642777	P02	HcBc2_1_2a_Exp2	Exp2	Triple7	Helianthus
27.1046	PI.642777	P41	HcBc1_3_1b_Exp1	Exp1	Triple7	Helianthus
10.2185	PI.599782	P41	HcBc1_3_1a_Exp1	Exp1	Triple7	Helianthus
38.0859	PI.599782	P10	HcBc2_2_2a_Exp2	Exp2	Triple7	Helianthus
8.08105	PI.642777	P20	HcBc2_3_4a_Exp2	Exp2	Triple7	Helianthus
17.8062	PI.642777	P29	HcBc1_1_5b_Exp1	Exp1	Triple7	Helianthus
14.9658	PI.642777	P10	HcBc2_2_2b_Exp2	Exp2	Triple7	Helianthus
5.6325	PI.642777	P35	HcBc1_2_3b_Exp1	Exp1	Triple7	Helianthus
23.5434	PI.599782	P35	HcBc1_2_3a_Exp1	Exp1	Triple7	Helianthus
33.5018	PI.599782	P29	HcBc1_1_5b_Exp1	Exp1	Triple7	Helianthus
45.3763	PI.633747	P41	HcBc1_3_1b_Exp1	Exp1	Triple7	Helianthus
40.0123	PI.633747	P29	HcBc1_1_5a_Exp1	Exp1	Triple7	Helianthus
103.589	PI.633747	P10	HcBc2_2_2b_Exp2	Exp2	Triple7	Helianthus
87.3047	PI.599764	P20	HcBc2_3_4a_Exp2	Exp2	Triple7	Helianthus
61.1474	PI.599764	P29	HcBc1_1_5b_Exp1	Exp1	Triple7	Helianthus
36.2305	PI.599764	P10	HcBc2_2_2b_Exp2	Exp2	Triple7	Helianthus
68.6768	PI.599764	P02	HcBc2_1_2b_Exp2	Exp2	Triple7	Helianthus
46.8018	PI.633747	P20	HcBc2_3_4b_Exp2	Exp2	Triple7	Helianthus
257.324	PI.599782	P18	HcBc2_3_2b_Exp2	Exp2	UKRazz	Helianthus
80.542	PI.642777	P07	HcBc2_1_7a_Exp2	Exp2	UKRazz	Helianthus
287.782	PI.599782	P35	HcBc1_2_3a_Exp1	Exp1	UKRazz	Helianthus
383.838	PI.642777	P16	HcBc2_2_8b_Exp2	Exp2	UKRazz	Helianthus
167.301	PI.633747	P35	HcBc1_2_3a_Exp1	Exp1	UKRazz	Helianthus
223.053	PI.642777	P35	HcBc1_2_3b_Exp1	Exp1	UKRazz	Helianthus
179.935	PI.599782	P31	HcBc1_1_7b_Exp1	Exp1	UKRazz	Helianthus
115.279	PI.642777	P31	HcBc1_1_7b_Exp1	Exp1	UKRazz	Helianthus
325.762	PI.642777	P47	HcBc1_3_7b_Exp1	Exp1	UKRazz	Helianthus
559.644	PI.599764	P18	HcBc2_3_2a_Exp2	Exp2	UKRazz	Helianthus
387.134	PI.642777	P18	HcBc2_3_2a_Exp2	Exp2	UKRazz	Helianthus
491.821	PI.633747	P16	HcBc2_2_8b_Exp2	Exp2	UKRazz	Helianthus
363.127	PI.633747	P47	HcBc1_3_7b_Exp1	Exp1	UKRazz	Helianthus
431.299	PI.633747	P18	HcBc2_3_2b_Exp2	Exp2	UKRazz	Helianthus
49.7559	PI.599782	P07	HcBc2_1_7b_Exp2	Exp2	UKRazz	Helianthus
176.855	PI.599782	P16	HcBc2_2_8a_Exp2	Exp2	UKRazz	Helianthus
229.178	PI.599764	P47	HcBc1_3_7b_Exp1	Exp1	UKRazz	Helianthus
425.059	PI.633747	P31	HcBc1_1_7a_Exp1	Exp1	UKRazz	Helianthus
269.203	PI.599764	P31	HcBc1_1_7b_Exp1	Exp1	UKRazz	Helianthus
524.341	PI.599764	P16	HcBc2_2_8b_Exp2	Exp2	UKRazz	Helianthus
292.985	PI.599782	P47	HcBc1_3_7a_Exp1	Exp1	UKRazz	Helianthus
328.442	PI.633747	P07	HcBc2_1_7b_Exp2	Exp2	UKRazz	Helianthus
132.251	PI.599764	P07	HcBc2_1_7b_Exp2	Exp2	UKRazz	Helianthus
374.669	PI.599764	P35	HcBc1_2_3b_Exp1	Exp1	UKRazz	Helianthus
952.832	AR1	7_2	IMG_9496_T9_HPI72.JPG	2	2004	Hollyhock
3400.83	AR1	11	IMG_0342_T9.JPG	1	2004	Hollyhock
793.045	AR1	15_2	IMG_9505_T18_HPI72.JPG	2	2004	Hollyhock
4275.31	AR1	5	IMG_0339_T6.JPG	1	2004	Hollyhock
4011.45	AR1	15	IMG_0344_T18.JPG	1	2004	Hollyhock
367.865	AR1	10_2	IMG_9490_T3_HPI72.JPG	2	01_03_18	Hollyhock
566.254	AR1	6_2	IMG_9491_T4_HPI72.JPG	2	01_03_18	Hollyhock
4343.11	AR1	10	IMG_0336_T3.JPG	1	01_03_18	Hollyhock
730.685	AR1	1_2	IMG_9493_T6_HPI72.JPG	2	01_03_18	Hollyhock
4249.34	AR1	5	IMG_0339_T6.JPG	1	01_03_18	Hollyhock
4260.49	AR1	2	IMG_0337_T4.JPG	1	01_03_18	Hollyhock
604.99	AR1	14_2	IMG_9489_T2_72hpi.JPG	2	01_03_19	Hollyhock
3800.45	AR1	6	IMG_0351_T8.JPG	1	01_03_19	Hollyhock
674.738	AR1	10_2	IMG_9495_T8_HPI72.JPG	2	01_03_19	Hollyhock
4345.32	AR1	3	IMG_0335_T2.JPG	1	01_03_19	Hollyhock
3709.99	AR1	4	IMG_0334_T1.JPG	1	01_03_19	Hollyhock
687.754	AR1	14_2	IMG_9488_T1_HPI72.JPG	2	01_03_19	Hollyhock
537.641	AR1	14_2	IMG_9489_T2_72hpi.JPG	2	01_03_20	Hollyhock
4190.04	AR1	13	IMG_0346_T14.JPG	1	01_03_20	Hollyhock
337.363	AR1	11_2	IMG_9504_T17_HPI72.JPG	2	01_03_20	Hollyhock
4199.91	AR1	2	IMG_0350_T17.JPG	1	01_03_20	Hollyhock
4152.43	AR1	3	IMG_0335_T2.JPG	1	01_03_20	Hollyhock
478.88	AR1	6_2	IMG_9501_T14_HPI72.JPG	2	01_03_20	Hollyhock
810.681	AR1	14_2	IMG_9500_T13_HPI72.JPG	2	01_03_22	Hollyhock
572.555	AR1	9_2	IMG_9501_T14_HPI72.JPG	2	01_03_22	Hollyhock
4156.11	AR1	13	IMG_0346_T14.JPG	1	01_03_22	Hollyhock
4210.5	AR1	1	IMG_0349_T16.JPG	1	01_03_22	Hollyhock
3969.15	AR1	3	IMG_0345_T13.JPG	1	01_03_22	Hollyhock
711.111	AR1	6_2	IMG_9503_T16_HPI72.JPG	2	01_03_22	Hollyhock
4195.17	AR1	4	IMG_0334_T1.JPG	1	01_04_01	Hollyhock
402.588	AR1	6_2	IMG_9503_T16_HPI72.JPG	2	01_04_01	Hollyhock
4158.52	AR1	13	IMG_0346_T14.JPG	1	01_04_01	Hollyhock
407.226	AR1	14_2	IMG_9488_T1_HPI72.JPG	2	01_04_01	Hollyhock
4235.5	AR1	1	IMG_0349_T16.JPG	1	01_04_01	Hollyhock
446.11	AR1	6_2	IMG_9501_T14_HPI72.JPG	2	01_04_01	Hollyhock
4155.06	AR1	7	IMG_0343_T12.JPG	1	01_04_02	Hollyhock
824.816	AR1	11_2	IMG_9491_T4_HPI72.JPG	2	01_04_02	Hollyhock
3624.96	AR1	1	IMG_0349_T16.JPG	1	01_04_02	Hollyhock
3814.85	AR1	5	IMG_0337_T4.JPG	1	01_04_02	Hollyhock
609.047	AR1	15_2	IMG_9499_T12_HPI72.JPG	2	01_04_02	Hollyhock
756.809	AR1	9_2	IMG_9497_T10_HPI72.JPG	2	01_04_04	Hollyhock
4176.08	AR1	12	IMG_0340_T10.JPG	1	01_04_04	Hollyhock
418.041	AR1	10_2	IMG_9490_T3_HPI72.JPG	2	01_04_04	Hollyhock
1202.6	AR1	4_2	IMG_9500_T13_HPI72.JPG	2	01_04_04	Hollyhock
4283.42	AR1	10	IMG_0336_T3.JPG	1	01_04_04	Hollyhock
3779.16	AR1	3	IMG_0345_T13.JPG	1	01_04_04	Hollyhock
676.035	AR1	14_2	IMG_9488_T1_HPI72.JPG	2	01_04_12	Hollyhock
3708.24	AR1	4	IMG_0334_T1.JPG	1	01_04_12	Hollyhock
3887.24	AR1	5	IMG_0337_T4.JPG	1	01_04_12	Hollyhock
4351.53	AR1	13	IMG_0346_T14.JPG	1	01_04_12	Hollyhock
4211.67	AR1	12	IMG_0340_T10.JPG	1	01_04_15	Hollyhock
750.528	AR1	9_2	IMG_9497_T10_HPI72.JPG	2	01_04_15	Hollyhock
680.082	AR1	6_2	IMG_9498_T11_HPI72.JPG	2	01_04_15	Hollyhock
3815.64	AR1	7	IMG_0341_T11.JPG	1	01_04_15	Hollyhock
738.899	AR1	2_2	IMG_9494_T7_HPI72.JPG	2	01_04_15	Hollyhock
687.306	AR1	6_2	IMG_9503_T16_HPI72.JPG	2	01_04_17	Hollyhock
4382.68	AR1	1	IMG_0349_T16.JPG	1	01_04_17	Hollyhock
804.201	AR1	2_2	IMG_9494_T7_HPI72.JPG	2	01_04_17	Hollyhock
3715.74	AR1	2	IMG_0350_T17.JPG	1	01_04_17	Hollyhock
593.767	AR1	11_2	IMG_9504_T17_HPI72.JPG	2	01_04_17	Hollyhock
3958.01	AR1	6	IMG_0352_T7.JPG	1	01_04_17	Hollyhock
3807.13	AR1	6	IMG_0351_T8.JPG	1	01_01_04	Hollyhock
904.016	AR1	2_2	IMG_9505_T18_HPI72.JPG	2	01_01_04	Hollyhock
4278.02	AR1	2	IMG_0337_T4.JPG	1	01_01_04	Hollyhock
635.217	AR1	10_2	IMG_9495_T8_HPI72.JPG	2	01_01_04	Hollyhock
3798.34	AR1	15	IMG_0344_T18.JPG	1	01_01_04	Hollyhock
551.971	AR1	6_2	IMG_9491_T4_HPI72.JPG	2	01_01_04	Hollyhock
412.968	AR1	14_2	IMG_9500_T13_HPI72.JPG	2	01_04_20	Hollyhock
4228.78	AR1	3	IMG_0345_T13.JPG	1	01_04_20	Hollyhock
3415.38	AR1	11	IMG_0342_T9.JPG	1	01_04_20	Hollyhock
880.303	AR1	7_2	IMG_9496_T9_HPI72.JPG	2	01_04_20	Hollyhock
597.341	AR1	4_2	IMG_9493_T6_HPI72.JPG	2	01_04_20	Hollyhock
3826.87	AR1	3	IMG_0339_T6.JPG	1	01_04_20	Hollyhock
592.069	AR1	6_2	IMG_9503_T16_HPI72.JPG	2	01_04_21	Hollyhock
4181.08	AR1	7	IMG_0341_T11.JPG	1	01_04_21	Hollyhock
3786.04	AR1	7	IMG_0343_T12.JPG	1	01_04_21	Hollyhock
3816.46	AR1	1	IMG_0349_T16.JPG	1	01_04_21	Hollyhock
511.621	AR1	5_2	IMG_9498_T11_HPI72.JPG	2	01_04_21	Hollyhock
966.252	AR1	9_2	IMG_9499_T12_HPI72.JPG	2	01_04_21	Hollyhock
433.252	AR1	10_2	IMG_9490_T3_HPI72.JPG	2	01_04_25	Hollyhock
3745.73	AR1	7	IMG_0348_T15.JPG	1	01_04_25	Hollyhock
4243.64	AR1	6	IMG_0352_T7.JPG	1	01_04_25	Hollyhock
4327.49	AR1	10	IMG_0336_T3.JPG	1	01_04_25	Hollyhock
1017.99	AR1	6_2	IMG_9503_T16_HPI72.JPG	2	01_05_04	Hollyhock
414.183	AR1	14_2	IMG_9488_T1_HPI72.JPG	2	01_05_04	Hollyhock
348.69	AR1	11_2	IMG_9504_T17_HPI72.JPG	2	01_05_04	Hollyhock
3920.64	AR1	1	IMG_0349_T16.JPG	1	01_05_04	Hollyhock
476.274	AR1	9_2	IMG_9497_T10_HPI72.JPG	2	01_05_11	Hollyhock
4303.25	AR1	3	IMG_0339_T6.JPG	1	01_05_11	Hollyhock
736.854	AR1	6_2	IMG_9498_T11_HPI72.JPG	2	01_05_11	Hollyhock
4441.34	AR1	12	IMG_0340_T10.JPG	1	01_05_11	Hollyhock
3677.86	AR1	7	IMG_0341_T11.JPG	1	01_05_11	Hollyhock
438.802	AR1	4_2	IMG_9493_T6_HPI72.JPG	2	01_05_11	Hollyhock
3663.08	AR1	2	IMG_0337_T4.JPG	1	01_05_14	Hollyhock
4191.59	AR1	6	IMG_0351_T8.JPG	1	01_05_14	Hollyhock
3699.91	AR1	3	IMG_0339_T6.JPG	1	01_05_14	Hollyhock
932.937	AR1	6_2	IMG_9491_T4_HPI72.JPG	2	01_05_14	Hollyhock
788.533	AR1	15_2	IMG_9497_T10_HPI72.JPG	2	01_05_16	Hollyhock
3949.95	AR1	12	IMG_0340_T10.JPG	1	01_05_16	Hollyhock
3831.53	AR1	7	IMG_0348_T15.JPG	1	01_05_16	Hollyhock
682.91	AR1	11_2	IMG_9504_T17_HPI72.JPG	2	01_05_16	Hollyhock
630.821	AR1	7_2	IMG_9502_T15_HPI72.JPG	2	01_05_16	Hollyhock
4021.33	AR1	2	IMG_0350_T17.JPG	1	01_05_16	Hollyhock
720.116	AR1	6_2	IMG_9498_T11_HPI72.JPG	2	01_05_17	Hollyhock
3953.33	AR1	6	IMG_0352_T7.JPG	1	01_05_17	Hollyhock
758.069	AR1	2_2	IMG_9494_T7_HPI72.JPG	2	01_05_17	Hollyhock
3730.9	AR1	7	IMG_0341_T11.JPG	1	01_05_17	Hollyhock
718.79	AR1	5_2	IMG_9492_T5_HPI72.JPG	2	01_05_17	Hollyhock
3659	AR1	1	IMG_0353_T5.JPG	1	01_05_17	Hollyhock
892.546	AR1	14_2	IMG_9489_T2_72hpi.JPG	2	01_05_22	Hollyhock
4212.13	AR1	11	IMG_0342_T9.JPG	1	01_05_22	Hollyhock
530.458	AR1	5_2	IMG_9496_T9_HPI72.JPG	2	01_05_22	Hollyhock
3603.79	AR1	13	IMG_0346_T14.JPG	1	01_05_22	Hollyhock
770.759	AR1	6_2	IMG_9501_T14_HPI72.JPG	2	01_05_22	Hollyhock
743.136	AR1	14_2	IMG_9489_T2_72hpi.JPG	2	01_05_24	Hollyhock
3866.45	AR1	3	IMG_0335_T2.JPG	1	01_05_24	Hollyhock
481.876	AR1	15_2	IMG_9497_T10_HPI72.JPG	2	01_05_24	Hollyhock
1018.04	AR1	15_2	IMG_9505_T18_HPI72.JPG	2	01_05_24	Hollyhock
4283.38	AR1	15	IMG_0344_T18.JPG	1	01_05_24	Hollyhock
4371.65	AR1	12	IMG_0340_T10.JPG	1	01_05_24	Hollyhock
785.783	AR1	14_2	IMG_9488_T1_HPI72.JPG	2	01_01_15	Hollyhock
937.479	AR1	9_2	IMG_9501_T14_HPI72.JPG	2	01_01_15	Hollyhock
3794.85	AR1	13	IMG_0346_T14.JPG	1	01_01_15	Hollyhock
3678.45	AR1	7	IMG_0343_T12.JPG	1	01_01_15	Hollyhock
1056.27	AR1	15_2	IMG_9499_T12_HPI72.JPG	2	01_01_15	Hollyhock
4188.74	AR1	4	IMG_0334_T1.JPG	1	02_04_11	Hollyhock
4152.35	AR1	6	IMG_0351_T8.JPG	1	02_04_11	Hollyhock
4281.43	AR1	15	IMG_0344_T18.JPG	1	02_04_11	Hollyhock
439.222	AR1	14_2	IMG_9488_T1_HPI72.JPG	2	02_04_11	Hollyhock
465.65	AR1	10_2	IMG_9495_T8_HPI72.JPG	2	02_04_11	Hollyhock
790.589	AR1	15_2	IMG_9505_T18_HPI72.JPG	2	02_04_11	Hollyhock
4247.24	AR1	6	IMG_0351_T8.JPG	1	02_04_12	Hollyhock
3793.48	AR1	13	IMG_0346_T14.JPG	1	02_04_12	Hollyhock
926.613	AR1	9_2	IMG_9499_T12_HPI72.JPG	2	02_04_12	Hollyhock
639.19	AR1	6_2	IMG_9501_T14_HPI72.JPG	2	02_04_12	Hollyhock
3863.28	AR1	7	IMG_0343_T12.JPG	1	02_04_12	Hollyhock
471.169	AR1	10_2	IMG_9495_T8_HPI72.JPG	2	02_04_14	Hollyhock
4177.75	AR1	13	IMG_0346_T14.JPG	1	02_04_14	Hollyhock
4223.7	AR1	6	IMG_0351_T8.JPG	1	02_04_14	Hollyhock
3884.02	AR1	10	IMG_0336_T3.JPG	1	02_04_14	Hollyhock
774.578	AR1	10_2	IMG_9490_T3_HPI72.JPG	2	02_04_14	Hollyhock
582.624	AR1	9_2	IMG_9501_T14_HPI72.JPG	2	02_04_14	Hollyhock
3879.46	AR1	6	IMG_0352_T7.JPG	1	94_1	Hollyhock
693.347	AR1	2_2	IMG_9494_T7_HPI72.JPG	2	94_1	Hollyhock
518.587	AR1	9_2	IMG_9497_T10_HPI72.JPG	2	94_1	Hollyhock
4398.79	AR1	12	IMG_0340_T10.JPG	1	94_1	Hollyhock
666.514	AR1	2_2	IMG_9505_T18_HPI72.JPG	2	94_1	Hollyhock
3896.01	AR1	15	IMG_0344_T18.JPG	1	94_1	Hollyhock
854.446	AR1	2_2	IMG_9494_T7_HPI72.JPG	2	94_4	Hollyhock
3889.46	AR1	6	IMG_0352_T7.JPG	1	94_4	Hollyhock
807.396	AR1	14_2	IMG_9488_T1_HPI72.JPG	2	94_4	Hollyhock
3916	AR1	4	IMG_0334_T1.JPG	1	94_4	Hollyhock
3866.34	AR1	12	IMG_0340_T10.JPG	1	94_4	Hollyhock
909.027	AR1	15_2	IMG_9497_T10_HPI72.JPG	2	94_4	Hollyhock
3945.4	AR1	1	IMG_0353_T5.JPG	1	Acacia	Hollyhock
686.138	AR1	5_2	IMG_9492_T5_HPI72.JPG	2	Acacia	Hollyhock
3686.37	AR1	7	IMG_0348_T15.JPG	1	Acacia	Hollyhock
4060.4	AR1	1	IMG_0353_T5.JPG	1	Acacia	Hollyhock
775.549	AR1	5_2	IMG_9502_T15_HPI72.JPG	2	Acacia	Hollyhock
580.726	AR1	5_2	IMG_9492_T5_HPI72.JPG	2	Acacia	Hollyhock
515.462	AR1	5_2	IMG_9496_T9_HPI72.JPG	2	Apple404	Hollyhock
580.496	AR1	4_2	IMG_9500_T13_HPI72.JPG	2	Apple404	Hollyhock
4288.08	AR1	11	IMG_0342_T9.JPG	1	Apple404	Hollyhock
557.711	AR1	11_2	IMG_9491_T4_HPI72.JPG	2	Apple404	Hollyhock
4174.81	AR1	5	IMG_0337_T4.JPG	1	Apple404	Hollyhock
4240.81	AR1	3	IMG_0345_T13.JPG	1	Apple404	Hollyhock
443.038	AR1	11_2	IMG_9491_T4_HPI72.JPG	2	Apple517	Hollyhock
579.462	AR1	7_2	IMG_9502_T15_HPI72.JPG	2	Apple517	Hollyhock
3875.61	AR1	7	IMG_0341_T11.JPG	1	Apple517	Hollyhock
3984.33	AR1	7	IMG_0348_T15.JPG	1	Apple517	Hollyhock
781.497	AR1	5_2	IMG_9498_T11_HPI72.JPG	2	Apple517	Hollyhock
4205.19	AR1	5	IMG_0337_T4.JPG	1	Apple517	Hollyhock
520.263	AR1	14_2	IMG_9489_T2_72hpi.JPG	2	Ausubel	Hollyhock
3930.63	AR1	1	IMG_0349_T16.JPG	1	Ausubel	Hollyhock
4225.94	AR1	3	IMG_0335_T2.JPG	1	Ausubel	Hollyhock
754.878	AR1	5_2	IMG_9492_T5_HPI72.JPG	2	Ausubel	Hollyhock
1017.66	AR1	6_2	IMG_9503_T16_HPI72.JPG	2	Ausubel	Hollyhock
3650.65	AR1	1	IMG_0353_T5.JPG	1	Ausubel	Hollyhock
754.612	AR1	9_2	IMG_9497_T10_HPI72.JPG	2	B05_10	Hollyhock
429.946	AR1	10_2	IMG_9490_T3_HPI72.JPG	2	B05_10	Hollyhock
3852.43	AR1	7	IMG_0348_T15.JPG	1	B05_10	Hollyhock
4161.32	AR1	12	IMG_0340_T10.JPG	1	B05_10	Hollyhock
4281.99	AR1	10	IMG_0336_T3.JPG	1	B05_10	Hollyhock
3947.85	AR1	5	IMG_0339_T6.JPG	1	01_02_01	Hollyhock
4297.14	AR1	7	IMG_0341_T11.JPG	1	01_02_01	Hollyhock
899.592	AR1	1_2	IMG_9493_T6_HPI72.JPG	2	01_02_01	Hollyhock
4317.81	AR1	7	IMG_0348_T15.JPG	1	01_02_01	Hollyhock
421.512	AR1	5_2	IMG_9498_T11_HPI72.JPG	2	01_02_01	Hollyhock
3660.14	AR1	13	IMG_0346_T14.JPG	1	BMM	Hollyhock
488.458	AR1	5_2	IMG_9496_T9_HPI72.JPG	2	BMM	Hollyhock
4238.62	AR1	3	IMG_0339_T6.JPG	1	BMM	Hollyhock
4242.54	AR1	11	IMG_0342_T9.JPG	1	BMM	Hollyhock
703.257	AR1	6_2	IMG_9501_T14_HPI72.JPG	2	BMM	Hollyhock
750.059	AR1	11_2	IMG_9491_T4_HPI72.JPG	2	DavisNavel	Hollyhock
4143.33	AR1	7	IMG_0348_T15.JPG	1	DavisNavel	Hollyhock
3878.47	AR1	5	IMG_0337_T4.JPG	1	DavisNavel	Hollyhock
463.85	AR1	10_2	IMG_9490_T3_HPI72.JPG	2	DavisNavel	Hollyhock
4282.03	AR1	10	IMG_0336_T3.JPG	1	DavisNavel	Hollyhock
366.911	AR1	5_2	IMG_9502_T15_HPI72.JPG	2	EsparatoFresa	Hollyhock
4268.97	AR1	12	IMG_0340_T10.JPG	1	EsparatoFresa	Hollyhock
4334.51	AR1	7	IMG_0348_T15.JPG	1	EsparatoFresa	Hollyhock
4248.72	AR1	7	IMG_0343_T12.JPG	1	EsparatoFresa	Hollyhock
464.144	AR1	9_2	IMG_9499_T12_HPI72.JPG	2	EsparatoFresa	Hollyhock
448.656	AR1	15_2	IMG_9497_T10_HPI72.JPG	2	EsparatoFresa	Hollyhock
3804.48	AR1	10	IMG_0336_T3.JPG	1	Fd1	Hollyhock
4100.34	AR1	5	IMG_0339_T6.JPG	1	Fd1	Hollyhock
3980.48	AR1	11	IMG_0342_T9.JPG	1	Fd1	Hollyhock
850.959	AR1	10_2	IMG_9490_T3_HPI72.JPG	2	Fd1	Hollyhock
444.861	AR1	1_2	IMG_9493_T6_HPI72.JPG	2	Fd1	Hollyhock
466.129	AR1	7_2	IMG_9496_T9_HPI72.JPG	2	Fd1	Hollyhock
906.334	AR1	14_2	IMG_9489_T2_72hpi.JPG	2	Fd2	Hollyhock
626.738	AR1	11_2	IMG_9504_T17_HPI72.JPG	2	Fd2	Hollyhock
3842.95	AR1	2	IMG_0350_T17.JPG	1	Fd2	Hollyhock
3947.05	AR1	3	IMG_0335_T2.JPG	1	Fd2	Hollyhock
3907.78	AR1	4	IMG_0334_T1.JPG	1	Fd2	Hollyhock
515.028	AR1	6_2	IMG_9503_T16_HPI72.JPG	2	Fresa525	Hollyhock
3753.9	AR1	10	IMG_0336_T3.JPG	1	Fresa525	Hollyhock
4323.83	AR1	1	IMG_0349_T16.JPG	1	Fresa525	Hollyhock
902.264	AR1	10_2	IMG_9490_T3_HPI72.JPG	2	Fresa525	Hollyhock
844.698	AR1	5_2	IMG_9498_T11_HPI72.JPG	2	Fresa525	Hollyhock
3782.05	AR1	7	IMG_0341_T11.JPG	1	Fresa525	Hollyhock
427.324	AR1	1_2	IMG_9493_T6_HPI72.JPG	2	Gallo1	Hollyhock
3941.98	AR1	5	IMG_0339_T6.JPG	1	Gallo1	Hollyhock
645.689	AR1	6_2	IMG_9504_T17_HPI72.JPG	2	Gallo1	Hollyhock
3892.97	AR1	2	IMG_0350_T17.JPG	1	Gallo1	Hollyhock
572.302	AR1	2_2	IMG_9494_T7_HPI72.JPG	2	Gallo1	Hollyhock
516.173	AR1	14_2	IMG_9489_T2_72hpi.JPG	2	Geranium	Hollyhock
3697.82	AR1	7	IMG_0341_T11.JPG	1	Geranium	Hollyhock
469.718	AR1	6_2	IMG_9498_T11_HPI72.JPG	2	Geranium	Hollyhock
4235.2	AR1	3	IMG_0335_T2.JPG	1	Geranium	Hollyhock
4215.59	AR1	7	IMG_0341_T11.JPG	1	Geranium	Hollyhock
899.671	AR1	5_2	IMG_9498_T11_HPI72.JPG	2	Geranium	Hollyhock
439.589	AR1	14_2	IMG_9489_T2_72hpi.JPG	2	Grape	Hollyhock
4234.63	AR1	6	IMG_0351_T8.JPG	1	Grape	Hollyhock
510.006	AR1	7_2	IMG_9495_T8_HPI72.JPG	2	Grape	Hollyhock
995.861	AR1	7_2	IMG_9496_T9_HPI72.JPG	2	Grape	Hollyhock
4353.85	AR1	3	IMG_0335_T2.JPG	1	Grape	Hollyhock
3533.78	AR1	11	IMG_0342_T9.JPG	1	Grape	Hollyhock
783.564	AR1	5_2	IMG_9496_T9_HPI72.JPG	2	01_02_15	Hollyhock
3877.03	AR1	11	IMG_0342_T9.JPG	1	01_02_15	Hollyhock
505.912	AR1	6_2	IMG_9498_T11_HPI72.JPG	2	01_02_15	Hollyhock
4015.95	AR1	11	IMG_0342_T9.JPG	1	01_02_15	Hollyhock
527.571	AR1	7_2	IMG_9496_T9_HPI72.JPG	2	01_02_15	Hollyhock
4236.3	AR1	7	IMG_0341_T11.JPG	1	01_02_15	Hollyhock
749.6	AR1	14_2	IMG_9489_T2_72hpi.JPG	2	KatieTomato	Hollyhock
3947.63	AR1	3	IMG_0335_T2.JPG	1	KatieTomato	Hollyhock
4132.49	AR1	2	IMG_0337_T4.JPG	1	KatieTomato	Hollyhock
4283.31	AR1	3	IMG_0345_T13.JPG	1	KatieTomato	Hollyhock
909.586	AR1	15_2	IMG_9497_T10_HPI72.JPG	2	KernA2	Hollyhock
484.449	AR1	9_2	IMG_9497_T10_HPI72.JPG	2	KernA2	Hollyhock
4464.99	AR1	12	IMG_0340_T10.JPG	1	KernA2	Hollyhock
3958.36	AR1	12	IMG_0340_T10.JPG	1	KernA2	Hollyhock
4077.65	AR1	5	IMG_0339_T6.JPG	1	KernA2	Hollyhock
691.405	AR1	5_2	IMG_9502_T15_HPI72.JPG	2	KernB1	Hollyhock
545.325	AR1	9_2	IMG_9499_T12_HPI72.JPG	2	KernB1	Hollyhock
4241.55	AR1	7	IMG_0343_T12.JPG	1	KernB1	Hollyhock
3867.56	AR1	3	IMG_0345_T13.JPG	1	KernB1	Hollyhock
3872.15	AR1	7	IMG_0348_T15.JPG	1	KernB1	Hollyhock
701.895	AR1	14_2	IMG_9500_T13_HPI72.JPG	2	KernB1	Hollyhock
576.135	AR1	14_2	IMG_9489_T2_72hpi.JPG	2	KernB2	Hollyhock
826.869	AR1	9_2	IMG_9499_T12_HPI72.JPG	2	KernB2	Hollyhock
4277.87	AR1	3	IMG_0335_T2.JPG	1	KernB2	Hollyhock
3860.98	AR1	6	IMG_0351_T8.JPG	1	KernB2	Hollyhock
3980.14	AR1	7	IMG_0343_T12.JPG	1	KernB2	Hollyhock
889.402	AR1	7_2	IMG_9495_T8_HPI72.JPG	2	KernB2	Hollyhock
3629.11	AR1	6	IMG_0351_T8.JPG	1	KGB1	Hollyhock
457.18	AR1	5_2	IMG_9492_T5_HPI72.JPG	2	KGB1	Hollyhock
666.22	AR1	6_2	IMG_9504_T17_HPI72.JPG	2	KGB1	Hollyhock
4320.22	AR1	1	IMG_0353_T5.JPG	1	KGB1	Hollyhock
943.637	AR1	9_2	IMG_9501_T14_HPI72.JPG	2	KGB2	Hollyhock
3780.99	AR1	13	IMG_0346_T14.JPG	1	KGB2	Hollyhock
923.765	AR1	5_2	IMG_9496_T9_HPI72.JPG	2	KGB2	Hollyhock
3769.92	AR1	11	IMG_0342_T9.JPG	1	KGB2	Hollyhock
647.695	AR1	6_2	IMG_9504_T17_HPI72.JPG	2	KGB2	Hollyhock
464.074	AR1	2_2	IMG_9494_T7_HPI72.JPG	2	MEAP6G	Hollyhock
4310.32	AR1	6	IMG_0352_T7.JPG	1	MEAP6G	Hollyhock
4164.92	AR1	4	IMG_0334_T1.JPG	1	MEAP6G	Hollyhock
412.861	AR1	14_2	IMG_9488_T1_HPI72.JPG	2	MEAP6G	Hollyhock
3812.02	AR1	4	IMG_0334_T1.JPG	1	MEAP6G	Hollyhock
614.408	AR1	14_2	IMG_9488_T1_HPI72.JPG	2	MEAP6G	Hollyhock
763.488	AR1	14_2	IMG_9489_T2_72hpi.JPG	2	Mex03	Hollyhock
903.925	AR1	4_2	IMG_9500_T13_HPI72.JPG	2	Mex03	Hollyhock
4284.54	AR1	3	IMG_0339_T6.JPG	1	Mex03	Hollyhock
3782.72	AR1	3	IMG_0335_T2.JPG	1	Mex03	Hollyhock
3904.83	AR1	3	IMG_0345_T13.JPG	1	Mex03	Hollyhock
1090.46	AR1	14_2	IMG_9489_T2_72hpi.JPG	2	Molly	Hollyhock
4038.3	AR1	11	IMG_0342_T9.JPG	1	Molly	Hollyhock
401.006	AR1	6_2	IMG_9503_T16_HPI72.JPG	2	Molly	Hollyhock
4249.2	AR1	1	IMG_0349_T16.JPG	1	Molly	Hollyhock
4254.64	AR1	2	IMG_0350_T17.JPG	1	Navel	Hollyhock
679.327	AR1	6_2	IMG_9503_T16_HPI72.JPG	2	Navel	Hollyhock
3887.97	AR1	10	IMG_0336_T3.JPG	1	Navel	Hollyhock
435.597	AR1	6_2	IMG_9504_T17_HPI72.JPG	2	Navel	Hollyhock
678.481	AR1	10_2	IMG_9490_T3_HPI72.JPG	2	Navel	Hollyhock
4263.51	AR1	1	IMG_0349_T16.JPG	1	Navel	Hollyhock
1069.31	AR1	15_2	IMG_9505_T18_HPI72.JPG	2	01_02_16	Hollyhock
3745.87	AR1	10	IMG_0336_T3.JPG	1	01_02_16	Hollyhock
467.188	AR1	5_2	IMG_9492_T5_HPI72.JPG	2	01_02_16	Hollyhock
3920.31	AR1	15	IMG_0344_T18.JPG	1	01_02_16	Hollyhock
786.53	AR1	10_2	IMG_9490_T3_HPI72.JPG	2	01_02_16	Hollyhock
4268.92	AR1	1	IMG_0353_T5.JPG	1	01_02_16	Hollyhock
4262.51	AR1	3	IMG_0345_T13.JPG	1	Peachy	Hollyhock
510.005	AR1	14_2	IMG_9500_T13_HPI72.JPG	2	Peachy	Hollyhock
4270.23	AR1	1	IMG_0353_T5.JPG	1	Peachy	Hollyhock
512.721	AR1	11_2	IMG_9491_T4_HPI72.JPG	2	Peachy	Hollyhock
4179.51	AR1	5	IMG_0337_T4.JPG	1	Peachy	Hollyhock
441.43	AR1	5_2	IMG_9492_T5_HPI72.JPG	2	Peachy	Hollyhock
3744.54	AR1	1	IMG_0353_T5.JPG	1	Pepper	Hollyhock
3942.73	AR1	3	IMG_0339_T6.JPG	1	Pepper	Hollyhock
328.377	AR1	11_2	IMG_9504_T17_HPI72.JPG	2	Pepper	Hollyhock
4244.24	AR1	2	IMG_0350_T17.JPG	1	Pepper	Hollyhock
906.629	AR1	7_2	IMG_9495_T8_HPI72.JPG	2	PepperSub	Hollyhock
876.783	AR1	15_2	IMG_9499_T12_HPI72.JPG	2	PepperSub	Hollyhock
4289.61	AR1	7	IMG_0348_T15.JPG	1	PepperSub	Hollyhock
3930.05	AR1	6	IMG_0351_T8.JPG	1	PepperSub	Hollyhock
3871.65	AR1	7	IMG_0343_T12.JPG	1	PepperSub	Hollyhock
383.606	AR1	5_2	IMG_9502_T15_HPI72.JPG	2	PepperSub	Hollyhock
3863.82	AR1	7	IMG_0343_T12.JPG	1	PhiloMenlo	Hollyhock
4324.3	AR1	7	IMG_0343_T12.JPG	1	PhiloMenlo	Hollyhock
3807.61	AR1	3	IMG_0345_T13.JPG	1	PhiloMenlo	Hollyhock
741.828	AR1	14_2	IMG_9500_T13_HPI72.JPG	2	PhiloMenlo	Hollyhock
4305.98	AR1	12	IMG_0340_T10.JPG	1	Rasp	Hollyhock
4074.52	AR1	6	IMG_0351_T8.JPG	1	Rasp	Hollyhock
841.122	AR1	7_2	IMG_9495_T8_HPI72.JPG	2	Rasp	Hollyhock
528.682	AR1	15_2	IMG_9497_T10_HPI72.JPG	2	Rasp	Hollyhock
436.389	AR1	6_2	IMG_9504_T17_HPI72.JPG	2	Rasp	Hollyhock
4301.57	AR1	2	IMG_0350_T17.JPG	1	Rasp	Hollyhock
598.378	AR1	15_2	IMG_9499_T12_HPI72.JPG	2	Rose	Hollyhock
633.276	AR1	5_2	IMG_9492_T5_HPI72.JPG	2	Rose	Hollyhock
4235.58	AR1	7	IMG_0343_T12.JPG	1	Rose	Hollyhock
3987.82	AR1	1	IMG_0353_T5.JPG	1	Rose	Hollyhock
738.011	AR1	6_2	IMG_9503_T16_HPI72.JPG	2	Rose	Hollyhock
3708.5	AR1	1	IMG_0349_T16.JPG	1	Rose	Hollyhock
4303.71	AR1	6	IMG_0351_T8.JPG	1	Supersteak	Hollyhock
443.212	AR1	7_2	IMG_9495_T8_HPI72.JPG	2	Supersteak	Hollyhock
521.069	AR1	15_2	IMG_9505_T18_HPI72.JPG	2	Supersteak	Hollyhock
3992.03	AR1	15	IMG_0344_T18.JPG	1	Supersteak	Hollyhock
754.027	AR1	2_2	IMG_9494_T7_HPI72.JPG	2	Supersteak	Hollyhock
433.882	AR1	5_2	IMG_9492_T5_HPI72.JPG	2	Triple3	Hollyhock
4273.19	AR1	3	IMG_0345_T13.JPG	1	Triple3	Hollyhock
4057.57	AR1	1	IMG_0353_T5.JPG	1	Triple3	Hollyhock
3718.82	AR1	2	IMG_0337_T4.JPG	1	Triple3	Hollyhock
961.384	AR1	6_2	IMG_9491_T4_HPI72.JPG	2	Triple3	Hollyhock
631.372	AR1	4_2	IMG_9500_T13_HPI72.JPG	2	Triple3	Hollyhock
4218.75	AR1	13	IMG_0346_T14.JPG	1	Triple7	Hollyhock
3852.14	AR1	2	IMG_0337_T4.JPG	1	Triple7	Hollyhock
464.064	AR1	6_2	IMG_9501_T14_HPI72.JPG	2	Triple7	Hollyhock
829.572	AR1	6_2	IMG_9491_T4_HPI72.JPG	2	Triple7	Hollyhock
1076.91	AR1	4_2	IMG_9500_T13_HPI72.JPG	2	Triple7	Hollyhock
3807.75	AR1	3	IMG_0345_T13.JPG	1	Triple7	Hollyhock
459.33	AR1	5_2	IMG_9492_T5_HPI72.JPG	2	01_02_18	Hollyhock
507.199	AR1	2_2	IMG_9494_T7_HPI72.JPG	2	01_02_18	Hollyhock
4288.72	AR1	2	IMG_0350_T17.JPG	1	01_02_18	Hollyhock
4178.2	AR1	6	IMG_0352_T7.JPG	1	01_02_18	Hollyhock
4316.96	AR1	1	IMG_0353_T5.JPG	1	01_02_18	Hollyhock
435.498	AR1	6_2	IMG_9504_T17_HPI72.JPG	2	01_02_18	Hollyhock
400.443	AR1	14_2	IMG_9500_T13_HPI72.JPG	2	UKRazz	Hollyhock
381.7	AR1	7_2	IMG_9502_T15_HPI72.JPG	2	UKRazz	Hollyhock
4201.53	AR1	3	IMG_0345_T13.JPG	1	UKRazz	Hollyhock
4346.01	AR1	7	IMG_0348_T15.JPG	1	UKRazz	Hollyhock
3848.69	AR1	1	IMG_0349_T16.JPG	1	BPA1	Hollyhock
734.755	AR1	10_2	IMG_9490_T3_HPI72.JPG	2	BPA1	Hollyhock
887.707	AR1	5_2	IMG_9496_T9_HPI72.JPG	2	BPA1	Hollyhock
3791.17	AR1	11	IMG_0342_T9.JPG	1	BPA1	Hollyhock
987.239	AR1	6_2	IMG_9503_T16_HPI72.JPG	2	BPA1	Hollyhock
3733.88	AR1	10	IMG_0336_T3.JPG	1	BPA1	Hollyhock
512.636	AR1	6_2	IMG_9498_T11_HPI72.JPG	2	FresaSD	Hollyhock
4325.09	AR1	6	IMG_0352_T7.JPG	1	FresaSD	Hollyhock
4155.17	AR1	7	IMG_0341_T11.JPG	1	FresaSD	Hollyhock
4280	AR1	4	IMG_0334_T1.JPG	1	FresaSD	Hollyhock
408.832	AR1	2_2	IMG_9494_T7_HPI72.JPG	2	FresaSD	Hollyhock
397.099	AR1	14_2	IMG_9488_T1_HPI72.JPG	2	FresaSD	Hollyhock
4259.18	AR1	10	IMG_0336_T3.JPG	1	01_02_20	Hollyhock
1088.86	AR1	9_2	IMG_9501_T14_HPI72.JPG	2	01_02_20	Hollyhock
401.861	AR1	5_2	IMG_9492_T5_HPI72.JPG	2	01_02_20	Hollyhock
3691.42	AR1	13	IMG_0346_T14.JPG	1	01_02_20	Hollyhock
434.508	AR1	10_2	IMG_9490_T3_HPI72.JPG	2	01_02_20	Hollyhock
4274.19	AR1	1	IMG_0353_T5.JPG	1	01_02_20	Hollyhock
4329.9	AR1	7	IMG_0348_T15.JPG	1	01_03_04	Hollyhock
3738.69	AR1	15	IMG_0344_T18.JPG	1	01_03_04	Hollyhock
488.917	AR1	9_2	IMG_9499_T12_HPI72.JPG	2	01_03_04	Hollyhock
915.329	AR1	2_2	IMG_9505_T18_HPI72.JPG	2	01_03_04	Hollyhock
4275.74	AR1	7	IMG_0343_T12.JPG	1	01_03_04	Hollyhock
2391.58	AR2	2	IMG_0342_T9.JPG	1	2004	Hollyhock
3380.29	AR2	6	IMG_0339_T6.JPG	1	2004	Hollyhock
2905.34	AR2	7	IMG_0344_T18.JPG	1	2004	Hollyhock
1944.37	AR2	14_2	IMG_9496_T9_HPI72.JPG	2	2004	Hollyhock
1925.52	AR2	9_2	IMG_9505_T18_HPI72.JPG	2	2004	Hollyhock
1556.31	AR2	4_2	IMG_9493_T6_HPI72.JPG	2	01_03_18	Hollyhock
1530.38	AR2	6_2	IMG_9491_T4_HPI72.JPG	2	01_03_18	Hollyhock
1427.02	AR2	3_2	IMG_9490_T3_HPI72.JPG	2	01_03_18	Hollyhock
3151.07	AR2	5	IMG_0336_T3.JPG	1	01_03_18	Hollyhock
3256.11	AR2	8	IMG_0337_T4.JPG	1	01_03_18	Hollyhock
3063.4	AR2	6	IMG_0339_T6.JPG	1	01_03_18	Hollyhock
1685.48	AR2	4_2	IMG_9489_T2_72hpi.JPG	2	01_03_19	Hollyhock
3349.67	AR2	5	IMG_0335_T2.JPG	1	01_03_19	Hollyhock
2682.8	AR2	9	IMG_0351_T8.JPG	1	01_03_19	Hollyhock
1893.89	AR2	7_2	IMG_9495_T8_HPI72.JPG	2	01_03_19	Hollyhock
1612.96	AR2	4_2	IMG_9489_T2_72hpi.JPG	2	01_03_20	Hollyhock
3291.18	AR2	7	IMG_0350_T17.JPG	1	01_03_20	Hollyhock
3019.51	AR2	8	IMG_0346_T14.JPG	1	01_03_20	Hollyhock
1614.6	AR2	9_2	IMG_9501_T14_HPI72.JPG	2	01_03_20	Hollyhock
1368.18	AR2	7_2	IMG_9504_T17_HPI72.JPG	2	01_03_20	Hollyhock
3187.37	AR2	5	IMG_0335_T2.JPG	1	01_03_20	Hollyhock
1948.45	AR2	10_2	IMG_9503_T16_HPI72.JPG	2	01_03_22	Hollyhock
1883.64	AR2	8_2	IMG_9500_T13_HPI72.JPG	2	01_03_22	Hollyhock
2521.14	AR2	12	IMG_0345_T13.JPG	1	01_03_22	Hollyhock
3081.72	AR2	8	IMG_0346_T14.JPG	1	01_03_22	Hollyhock
3324.69	AR2	5	IMG_0349_T16.JPG	1	01_03_22	Hollyhock
1763.18	AR2	6_2	IMG_9501_T14_HPI72.JPG	2	01_03_22	Hollyhock
1268.72	AR2	4_2	IMG_9488_T1_HPI72.JPG	2	01_04_01	Hollyhock
3058.39	AR2	8	IMG_0346_T14.JPG	1	01_04_01	Hollyhock
2982.21	AR2	5	IMG_0349_T16.JPG	1	01_04_01	Hollyhock
1333.23	AR2	6_2	IMG_9503_T16_HPI72.JPG	2	01_04_01	Hollyhock
1521.47	AR2	9_2	IMG_9501_T14_HPI72.JPG	2	01_04_01	Hollyhock
3084.25	AR2	8	IMG_0334_T1.JPG	1	01_04_01	Hollyhock
2976.46	AR2	5	IMG_0343_T12.JPG	1	01_04_02	Hollyhock
1678.23	AR2	9_2	IMG_9499_T12_HPI72.JPG	2	01_04_02	Hollyhock
1983.4	AR2	6_2	IMG_9503_T16_HPI72.JPG	2	01_04_02	Hollyhock
2517.57	AR2	5	IMG_0349_T16.JPG	1	01_04_02	Hollyhock
2918.82	AR2	11	IMG_0340_T10.JPG	1	01_04_04	Hollyhock
2110.75	AR2	8_2	IMG_9500_T13_HPI72.JPG	2	01_04_04	Hollyhock
1531.92	AR2	3_2	IMG_9490_T3_HPI72.JPG	2	01_04_04	Hollyhock
1699.81	AR2	1_2	IMG_9497_T10_HPI72.JPG	2	01_04_04	Hollyhock
3002.07	AR2	5	IMG_0336_T3.JPG	1	01_04_04	Hollyhock
2840.05	AR2	12	IMG_0345_T13.JPG	1	01_04_04	Hollyhock
1638.69	AR2	6_2	IMG_9501_T14_HPI72.JPG	2	01_04_12	Hollyhock
2965.32	AR2	8	IMG_0337_T4.JPG	1	01_04_12	Hollyhock
3086.55	AR2	8	IMG_0346_T14.JPG	1	01_04_12	Hollyhock
1468.9	AR2	4_2	IMG_9488_T1_HPI72.JPG	2	01_04_12	Hollyhock
1496.27	AR2	9_2	IMG_9498_T11_HPI72.JPG	2	01_04_15	Hollyhock
1694.77	AR2	12_2	IMG_9494_T7_HPI72.JPG	2	01_04_15	Hollyhock
1606.86	AR2	1_2	IMG_9497_T10_HPI72.JPG	2	01_04_15	Hollyhock
2761.38	AR2	11	IMG_0341_T11.JPG	1	01_04_15	Hollyhock
3065.49	AR2	11	IMG_0340_T10.JPG	1	01_04_15	Hollyhock
2928.13	AR2	8	IMG_0352_T7.JPG	1	01_04_15	Hollyhock
2887.93	AR2	8	IMG_0352_T7.JPG	1	01_04_17	Hollyhock
1773.07	AR2	3_2	IMG_9494_T7_HPI72.JPG	2	01_04_17	Hollyhock
1825.55	AR2	7_2	IMG_9504_T17_HPI72.JPG	2	01_04_17	Hollyhock
[truncated: 19,717 more rows]
