# Supplementary material for: Combined generalist and host-specific transcriptional strategies enable host generalism in the fungal pathogen Botrytis cinerea
Source: Proc Natl Acad Sci U S A. 2026 May 19;123(21):e2521414123. doi: 10.1073/pnas.2521414123 (PMC13214029; doi:10.1073/pnas.2521414123)
Supplement: Supplementary file 3 — Dataset S02 (XLSX) [file pnas.2521414123.sd02.xlsx]

## Sheet: Dataset S2
Dataset S2: Least-square mean lesion areas (mm²) at 72 hours post-inoculation (hpi) for 15 eudicot species, each with four genotypes.
Isolate_name	Genotype (Common name)	Genotype	Plant Species	LsMeans_mm2 (72hpi)
01_01_04	Ag1	PI619103	Celery	14.8362
01_01_15	Ag1	PI619103	Celery	8.78805
01_02_01	Ag1	PI619103	Celery	11.2543
01_02_15	Ag1	PI619103	Celery	13.5499
01_02_16	Ag1	PI619103	Celery	12.7512
01_02_18	Ag1	PI619103	Celery	6.91352
01_02_20	Ag1	PI619103	Celery	15.7046
01_03_04	Ag1	PI619103	Celery	14.5668
01_03_18	Ag1	PI619103	Celery	11.9666
01_03_19	Ag1	PI619103	Celery	10.2743
01_03_20	Ag1	PI619103	Celery	10.5854
01_03_22	Ag1	PI619103	Celery	15.1522
01_04_01	Ag1	PI619103	Celery	16.6015
01_04_02	Ag1	PI619103	Celery	8.46913
01_04_04	Ag1	PI619103	Celery	13.2108
01_04_12	Ag1	PI619103	Celery	10.7773
01_04_15	Ag1	PI619103	Celery	16.9125
01_04_17	Ag1	PI619103	Celery	15.6407
01_04_20	Ag1	PI619103	Celery	12.5144
01_04_21	Ag1	PI619103	Celery	6.53482
01_04_25	Ag1	PI619103	Celery	12.9261
01_05_04	Ag1	PI619103	Celery	15.693
01_05_11	Ag1	PI619103	Celery	19.0213
01_05_14	Ag1	PI619103	Celery	11.1
01_05_16	Ag1	PI619103	Celery	12.9247
01_05_17	Ag1	PI619103	Celery	7.71316
01_05_22	Ag1	PI619103	Celery	9.2379
01_05_24	Ag1	PI619103	Celery	16.0561
02_04_11	Ag1	PI619103	Celery	10.9484
02_04_12	Ag1	PI619103	Celery	15.0186
02_04_14	Ag1	PI619103	Celery	21.1873
2004	Ag1	PI619103	Celery	10.8638
94_1	Ag1	PI619103	Celery	13.0213
94_4	Ag1	PI619103	Celery	8.13221
Acacia	Ag1	PI619103	Celery	9.73118
Apple404	Ag1	PI619103	Celery	18.2721
Apple517	Ag1	PI619103	Celery	19.3239
Ausubel	Ag1	PI619103	Celery	12.3637
B05_10	Ag1	PI619103	Celery	13.9439
BMM	Ag1	PI619103	Celery	9.65713
BPA1	Ag1	PI619103	Celery	13.2672
DavisNavel	Ag1	PI619103	Celery	5.27867
EsparatoFresa	Ag1	PI619103	Celery	11.5279
Fd1	Ag1	PI619103	Celery	13.5626
Fd2	Ag1	PI619103	Celery	9.57514
Fresa525	Ag1	PI619103	Celery	14.117
FresaSD	Ag1	PI619103	Celery	8.57554
Gallo1	Ag1	PI619103	Celery	12.4316
Gallo2	Ag1	PI619103	Celery	7.38379
Geranium	Ag1	PI619103	Celery	10.6502
Grape	Ag1	PI619103	Celery	14.8834
KatieTomato	Ag1	PI619103	Celery	7.63456
KernA2	Ag1	PI619103	Celery	10.7276
KernB1	Ag1	PI619103	Celery	18.3626
KernB2	Ag1	PI619103	Celery	13.8723
KGB1	Ag1	PI619103	Celery	7.97602
KGB2	Ag1	PI619103	Celery	14.0501
MEAP6G	Ag1	PI619103	Celery	15.1225
Mex03	Ag1	PI619103	Celery	12.5639
Molly	Ag1	PI619103	Celery	14.3124
Navel	Ag1	PI619103	Celery	11.0449
NobleRot	Ag1	PI619103	Celery	6.3148
Peachy	Ag1	PI619103	Celery	15.1038
Pepper	Ag1	PI619103	Celery	10.5427
PepperSub	Ag1	PI619103	Celery	13.5143
PhiloMenlo	Ag1	PI619103	Celery	7.6544
Rasp	Ag1	PI619103	Celery	11.9972
Rose	Ag1	PI619103	Celery	10.2599
Supersteak	Ag1	PI619103	Celery	13.7266
Triple3	Ag1	PI619103	Celery	14.2045
Triple7	Ag1	PI619103	Celery	8.62119
UKRazz	Ag1	PI619103	Celery	9.64227
01_01_04	Ag2	PI261756	Celery	24.8827
01_01_15	Ag2	PI261756	Celery	18.3437
01_02_01	Ag2	PI261756	Celery	14.7139
01_02_15	Ag2	PI261756	Celery	17.2701
01_02_16	Ag2	PI261756	Celery	17.7776
01_02_18	Ag2	PI261756	Celery	5.23553
01_02_20	Ag2	PI261756	Celery	20.0398
01_03_04	Ag2	PI261756	Celery	16.5995
01_03_18	Ag2	PI261756	Celery	12.4373
01_03_19	Ag2	PI261756	Celery	10.053
01_03_20	Ag2	PI261756	Celery	14.1245
01_03_22	Ag2	PI261756	Celery	14.5352
01_04_01	Ag2	PI261756	Celery	25.2616
01_04_02	Ag2	PI261756	Celery	9.57018
01_04_04	Ag2	PI261756	Celery	21.2265
01_04_12	Ag2	PI261756	Celery	14.515
01_04_15	Ag2	PI261756	Celery	25.9917
01_04_17	Ag2	PI261756	Celery	21.3672
01_04_20	Ag2	PI261756	Celery	17.1011
01_04_21	Ag2	PI261756	Celery	8.6361
01_04_25	Ag2	PI261756	Celery	23.6328
01_05_04	Ag2	PI261756	Celery	20.1575
01_05_11	Ag2	PI261756	Celery	19.5696
01_05_14	Ag2	PI261756	Celery	21.138
01_05_16	Ag2	PI261756	Celery	18.6315
01_05_17	Ag2	PI261756	Celery	7.56047
01_05_22	Ag2	PI261756	Celery	9.5196
01_05_24	Ag2	PI261756	Celery	21.7169
02_04_11	Ag2	PI261756	Celery	25.9641
02_04_12	Ag2	PI261756	Celery	21.1271
02_04_14	Ag2	PI261756	Celery	18.5541
2004	Ag2	PI261756	Celery	13.3285
94_1	Ag2	PI261756	Celery	16.4979
94_4	Ag2	PI261756	Celery	10.7288
Acacia	Ag2	PI261756	Celery	12.8458
Apple404	Ag2	PI261756	Celery	19.7679
Apple517	Ag2	PI261756	Celery	21.6034
Ausubel	Ag2	PI261756	Celery	13.2458
B05_10	Ag2	PI261756	Celery	17.6598
BMM	Ag2	PI261756	Celery	14.8511
BPA1	Ag2	PI261756	Celery	19.4427
DavisNavel	Ag2	PI261756	Celery	5.4783
EsparatoFresa	Ag2	PI261756	Celery	14.3557
Fd1	Ag2	PI261756	Celery	12.9223
Fd2	Ag2	PI261756	Celery	11.2665
Fresa525	Ag2	PI261756	Celery	19.6828
FresaSD	Ag2	PI261756	Celery	14.785
Gallo1	Ag2	PI261756	Celery	16.5299
Gallo2	Ag2	PI261756	Celery	9.9899
Geranium	Ag2	PI261756	Celery	22.3946
Grape	Ag2	PI261756	Celery	13.3909
KatieTomato	Ag2	PI261756	Celery	6.29782
KernA2	Ag2	PI261756	Celery	16.462
KernB1	Ag2	PI261756	Celery	21.5654
KernB2	Ag2	PI261756	Celery	19.1632
KGB1	Ag2	PI261756	Celery	7.135
KGB2	Ag2	PI261756	Celery	12.5249
MEAP6G	Ag2	PI261756	Celery	16.4503
Mex03	Ag2	PI261756	Celery	15.835
Molly	Ag2	PI261756	Celery	18.5148
Navel	Ag2	PI261756	Celery	17.4956
NobleRot	Ag2	PI261756	Celery	8.71391
Peachy	Ag2	PI261756	Celery	24.3831
Pepper	Ag2	PI261756	Celery	12.2463
PepperSub	Ag2	PI261756	Celery	15.3506
PhiloMenlo	Ag2	PI261756	Celery	13.3145
Rasp	Ag2	PI261756	Celery	24.9959
Rose	Ag2	PI261756	Celery	6.95995
Supersteak	Ag2	PI261756	Celery	13.9478
Triple3	Ag2	PI261756	Celery	16.7246
Triple7	Ag2	PI261756	Celery	10.2807
UKRazz	Ag2	PI261756	Celery	10.2027
01_01_04	Ag3	PI261810	Celery	15.7936
01_01_15	Ag3	PI261810	Celery	18.4553
01_02_01	Ag3	PI261810	Celery	11.0398
01_02_15	Ag3	PI261810	Celery	14.4696
01_02_16	Ag3	PI261810	Celery	13.7826
01_02_18	Ag3	PI261810	Celery	7.07008
01_02_20	Ag3	PI261810	Celery	15.5751
01_03_04	Ag3	PI261810	Celery	10.2669
01_03_18	Ag3	PI261810	Celery	13.3463
01_03_19	Ag3	PI261810	Celery	9.2603
01_03_20	Ag3	PI261810	Celery	12.7608
01_03_22	Ag3	PI261810	Celery	14.3224
01_04_01	Ag3	PI261810	Celery	18.7416
01_04_02	Ag3	PI261810	Celery	10.4398
01_04_04	Ag3	PI261810	Celery	13.9437
01_04_12	Ag3	PI261810	Celery	12.757
01_04_15	Ag3	PI261810	Celery	16.2297
01_04_17	Ag3	PI261810	Celery	16.8959
01_04_20	Ag3	PI261810	Celery	15.6192
01_04_21	Ag3	PI261810	Celery	10.2949
01_04_25	Ag3	PI261810	Celery	19.0917
01_05_04	Ag3	PI261810	Celery	18.1974
01_05_11	Ag3	PI261810	Celery	20.5867
01_05_14	Ag3	PI261810	Celery	17.5328
01_05_16	Ag3	PI261810	Celery	11.9661
01_05_17	Ag3	PI261810	Celery	6.71318
01_05_22	Ag3	PI261810	Celery	7.06891
01_05_24	Ag3	PI261810	Celery	17.2701
02_04_11	Ag3	PI261810	Celery	13.0319
02_04_12	Ag3	PI261810	Celery	18.2152
02_04_14	Ag3	PI261810	Celery	20.2744
2004	Ag3	PI261810	Celery	16.6434
94_1	Ag3	PI261810	Celery	16.7105
94_4	Ag3	PI261810	Celery	7.0249
Acacia	Ag3	PI261810	Celery	16.6358
Apple404	Ag3	PI261810	Celery	15.8278
Apple517	Ag3	PI261810	Celery	27.2025
Ausubel	Ag3	PI261810	Celery	10.7947
B05_10	Ag3	PI261810	Celery	15.3937
BMM	Ag3	PI261810	Celery	18.974
BPA1	Ag3	PI261810	Celery	11.761
DavisNavel	Ag3	PI261810	Celery	6.78501
EsparatoFresa	Ag3	PI261810	Celery	17.4523
Fd1	Ag3	PI261810	Celery	15.6325
Fd2	Ag3	PI261810	Celery	12.5272
Fresa525	Ag3	PI261810	Celery	12.882
FresaSD	Ag3	PI261810	Celery	11.5117
Gallo1	Ag3	PI261810	Celery	12.8256
Gallo2	Ag3	PI261810	Celery	9.14272
Geranium	Ag3	PI261810	Celery	16.2673
Grape	Ag3	PI261810	Celery	15.22
KatieTomato	Ag3	PI261810	Celery	7.26249
KernA2	Ag3	PI261810	Celery	11.7873
KernB1	Ag3	PI261810	Celery	17.6081
KernB2	Ag3	PI261810	Celery	18.4842
KGB1	Ag3	PI261810	Celery	11.9707
KGB2	Ag3	PI261810	Celery	15.956
MEAP6G	Ag3	PI261810	Celery	13.5325
Mex03	Ag3	PI261810	Celery	18.2414
Molly	Ag3	PI261810	Celery	13.5543
Navel	Ag3	PI261810	Celery	14.221
NobleRot	Ag3	PI261810	Celery	8.71537
Peachy	Ag3	PI261810	Celery	15.9007
Pepper	Ag3	PI261810	Celery	12.237
PepperSub	Ag3	PI261810	Celery	12.4076
PhiloMenlo	Ag3	PI261810	Celery	9.78313
Rasp	Ag3	PI261810	Celery	19.8005
Rose	Ag3	PI261810	Celery	8.64615
Supersteak	Ag3	PI261810	Celery	18.7424
Triple3	Ag3	PI261810	Celery	14.0928
Triple7	Ag3	PI261810	Celery	5.68738
UKRazz	Ag3	PI261810	Celery	6.26499
01_01_04	Ag4	PI587186	Celery	16.7775
01_01_15	Ag4	PI587186	Celery	15.6642
01_02_01	Ag4	PI587186	Celery	15.0952
01_02_15	Ag4	PI587186	Celery	16.2488
01_02_16	Ag4	PI587186	Celery	13.3024
01_02_18	Ag4	PI587186	Celery	10.3432
01_02_20	Ag4	PI587186	Celery	14.2042
01_03_04	Ag4	PI587186	Celery	15.705
01_03_18	Ag4	PI587186	Celery	11.7565
01_03_19	Ag4	PI587186	Celery	10.4284
01_03_20	Ag4	PI587186	Celery	14.9431
01_03_22	Ag4	PI587186	Celery	18.5544
01_04_01	Ag4	PI587186	Celery	19.7731
01_04_02	Ag4	PI587186	Celery	11.738
01_04_04	Ag4	PI587186	Celery	18.4275
01_04_12	Ag4	PI587186	Celery	16.2813
01_04_15	Ag4	PI587186	Celery	18.0203
01_04_17	Ag4	PI587186	Celery	20.3844
01_04_20	Ag4	PI587186	Celery	16.3785
01_04_21	Ag4	PI587186	Celery	10.5917
01_04_25	Ag4	PI587186	Celery	17.9836
01_05_04	Ag4	PI587186	Celery	21.5066
01_05_11	Ag4	PI587186	Celery	21.0213
01_05_14	Ag4	PI587186	Celery	17.2635
01_05_16	Ag4	PI587186	Celery	16.9661
01_05_17	Ag4	PI587186	Celery	9.45327
01_05_22	Ag4	PI587186	Celery	8.36157
01_05_24	Ag4	PI587186	Celery	18.9808
02_04_11	Ag4	PI587186	Celery	20.7707
02_04_12	Ag4	PI587186	Celery	25.5012
02_04_14	Ag4	PI587186	Celery	16.054
2004	Ag4	PI587186	Celery	15.1694
94_1	Ag4	PI587186	Celery	13.0752
94_4	Ag4	PI587186	Celery	9.38106
Acacia	Ag4	PI587186	Celery	15.3899
Apple404	Ag4	PI587186	Celery	21.0531
Apple517	Ag4	PI587186	Celery	18.9638
Ausubel	Ag4	PI587186	Celery	13.2129
B05_10	Ag4	PI587186	Celery	11.9895
BMM	Ag4	PI587186	Celery	12.2433
BPA1	Ag4	PI587186	Celery	19.2964
DavisNavel	Ag4	PI587186	Celery	5.83558
EsparatoFresa	Ag4	PI587186	Celery	11.8406
Fd1	Ag4	PI587186	Celery	16.5358
Fd2	Ag4	PI587186	Celery	13.0437
Fresa525	Ag4	PI587186	Celery	11.5258
FresaSD	Ag4	PI587186	Celery	10.2177
Gallo1	Ag4	PI587186	Celery	16.8466
Gallo2	Ag4	PI587186	Celery	9.65517
Geranium	Ag4	PI587186	Celery	15.4943
Grape	Ag4	PI587186	Celery	14.7061
KatieTomato	Ag4	PI587186	Celery	8.33095
KernA2	Ag4	PI587186	Celery	13.1521
KernB1	Ag4	PI587186	Celery	16.9979
KernB2	Ag4	PI587186	Celery	15.1627
KGB1	Ag4	PI587186	Celery	12.2928
KGB2	Ag4	PI587186	Celery	18.5477
MEAP6G	Ag4	PI587186	Celery	16.6282
Mex03	Ag4	PI587186	Celery	17.2719
Molly	Ag4	PI587186	Celery	18.5957
Navel	Ag4	PI587186	Celery	16.3954
NobleRot	Ag4	PI587186	Celery	9.00106
Peachy	Ag4	PI587186	Celery	21.4295
Pepper	Ag4	PI587186	Celery	13.0845
PepperSub	Ag4	PI587186	Celery	14.2917
PhiloMenlo	Ag4	PI587186	Celery	11.1816
Rasp	Ag4	PI587186	Celery	20.8718
Rose	Ag4	PI587186	Celery	9.7657
Supersteak	Ag4	PI587186	Celery	18.8002
Triple3	Ag4	PI587186	Celery	15.8601
Triple7	Ag4	PI587186	Celery	10.4916
UKRazz	Ag4	PI587186	Celery	8.70134
01_01_04	Bv1	PI611060	Chard	20.0241
01_01_15	Bv1	PI611060	Chard	24.6566
01_02_01	Bv1	PI611060	Chard	29.4111
01_02_15	Bv1	PI611060	Chard	20.8309
01_02_16	Bv1	PI611060	Chard	23.4046
01_02_18	Bv1	PI611060	Chard	4.73162
01_02_20	Bv1	PI611060	Chard	24.5036
01_03_04	Bv1	PI611060	Chard	29.6918
01_03_18	Bv1	PI611060	Chard	20.9711
01_03_19	Bv1	PI611060	Chard	1.05598
01_03_20	Bv1	PI611060	Chard	19.6693
01_03_22	Bv1	PI611060	Chard	24.4485
01_04_01	Bv1	PI611060	Chard	26.6797
01_04_02	Bv1	PI611060	Chard	9.39423
01_04_04	Bv1	PI611060	Chard	26.0688
01_04_12	Bv1	PI611060	Chard	15.3253
01_04_15	Bv1	PI611060	Chard	27.6222
01_04_17	Bv1	PI611060	Chard	26.8849
01_04_20	Bv1	PI611060	Chard	26.1102
01_04_21	Bv1	PI611060	Chard	4.9149
01_04_25	Bv1	PI611060	Chard	31.7868
01_05_04	Bv1	PI611060	Chard	35.4956
01_05_11	Bv1	PI611060	Chard	34.0411
01_05_14	Bv1	PI611060	Chard	23.3738
01_05_16	Bv1	PI611060	Chard	26.6272
01_05_17	Bv1	PI611060	Chard	5.41661
01_05_22	Bv1	PI611060	Chard	11.73
01_05_24	Bv1	PI611060	Chard	35.4216
02_04_11	Bv1	PI611060	Chard	36.328
02_04_12	Bv1	PI611060	Chard	30.7385
02_04_14	Bv1	PI611060	Chard	25.5473
2004	Bv1	PI611060	Chard	21.9076
94_1	Bv1	PI611060	Chard	33.8701
94_4	Bv1	PI611060	Chard	17.8761
Acacia	Bv1	PI611060	Chard	15.6635
Apple404	Bv1	PI611060	Chard	25.8912
Apple517	Bv1	PI611060	Chard	26.8482
Ausubel	Bv1	PI611060	Chard	28.2496
B05_10	Bv1	PI611060	Chard	36.0177
BMM	Bv1	PI611060	Chard	25.5128
BPA1	Bv1	PI611060	Chard	28.7923
DavisNavel	Bv1	PI611060	Chard	7.86736
EsparatoFresa	Bv1	PI611060	Chard	25.0059
Fd1	Bv1	PI611060	Chard	32.3316
Fd2	Bv1	PI611060	Chard	22.2978
Fresa525	Bv1	PI611060	Chard	27.6402
FresaSD	Bv1	PI611060	Chard	10.5885
Gallo1	Bv1	PI611060	Chard	26.4514
Gallo2	Bv1	PI611060	Chard	13.7853
Geranium	Bv1	PI611060	Chard	22.66
Grape	Bv1	PI611060	Chard	22.0346
KatieTomato	Bv1	PI611060	Chard	6.03695
KernA2	Bv1	PI611060	Chard	24.3163
KernB1	Bv1	PI611060	Chard	23.6447
KernB2	Bv1	PI611060	Chard	26.0232
KGB1	Bv1	PI611060	Chard	17.4864
KGB2	Bv1	PI611060	Chard	25.1952
MEAP6G	Bv1	PI611060	Chard	27.3621
Mex03	Bv1	PI611060	Chard	17.6791
Molly	Bv1	PI611060	Chard	23.6764
Navel	Bv1	PI611060	Chard	17.7106
NobleRot	Bv1	PI611060	Chard	12.3302
Peachy	Bv1	PI611060	Chard	15.476
Pepper	Bv1	PI611060	Chard	27.9214
PepperSub	Bv1	PI611060	Chard	34.4684
PhiloMenlo	Bv1	PI611060	Chard	12.218
Rasp	Bv1	PI611060	Chard	24.3936
Rose	Bv1	PI611060	Chard	12.5971
Supersteak	Bv1	PI611060	Chard	25.1316
Triple3	Bv1	PI611060	Chard	24.9207
Triple7	Bv1	PI611060	Chard	21.949
UKRazz	Bv1	PI611060	Chard	29.1178
01_01_04	Bv2	PI615525	Chard	23.8172
01_01_15	Bv2	PI615525	Chard	21.7149
01_02_01	Bv2	PI615525	Chard	22.1119
01_02_15	Bv2	PI615525	Chard	28.7928
01_02_16	Bv2	PI615525	Chard	22.8085
01_02_18	Bv2	PI615525	Chard	2.94065
01_02_20	Bv2	PI615525	Chard	23.5739
01_03_04	Bv2	PI615525	Chard	35.9187
01_03_18	Bv2	PI615525	Chard	24.9688
01_03_19	Bv2	PI615525	Chard	0.397779
01_03_20	Bv2	PI615525	Chard	18.7047
01_03_22	Bv2	PI615525	Chard	22.3663
01_04_01	Bv2	PI615525	Chard	22.7916
01_04_02	Bv2	PI615525	Chard	8.54576
01_04_04	Bv2	PI615525	Chard	22.6919
01_04_12	Bv2	PI615525	Chard	11.376
01_04_15	Bv2	PI615525	Chard	24.0951
01_04_17	Bv2	PI615525	Chard	21.6495
01_04_20	Bv2	PI615525	Chard	25.1616
01_04_21	Bv2	PI615525	Chard	2.51078
01_04_25	Bv2	PI615525	Chard	29.6187
01_05_04	Bv2	PI615525	Chard	30.271
01_05_11	Bv2	PI615525	Chard	30.7169
01_05_14	Bv2	PI615525	Chard	22.1844
01_05_16	Bv2	PI615525	Chard	32.4103
01_05_17	Bv2	PI615525	Chard	5.58448
01_05_22	Bv2	PI615525	Chard	13.333
01_05_24	Bv2	PI615525	Chard	37.5876
02_04_11	Bv2	PI615525	Chard	29.0239
02_04_12	Bv2	PI615525	Chard	31.0186
02_04_14	Bv2	PI615525	Chard	24.4681
2004	Bv2	PI615525	Chard	27.6304
94_1	Bv2	PI615525	Chard	22.3104
94_4	Bv2	PI615525	Chard	16.9808
Acacia	Bv2	PI615525	Chard	13.7421
Apple404	Bv2	PI615525	Chard	29.7333
Apple517	Bv2	PI615525	Chard	25.2206
Ausubel	Bv2	PI615525	Chard	24.2397
B05_10	Bv2	PI615525	Chard	31.4618
BMM	Bv2	PI615525	Chard	22.6145
BPA1	Bv2	PI615525	Chard	26.9552
DavisNavel	Bv2	PI615525	Chard	4.86403
EsparatoFresa	Bv2	PI615525	Chard	18.2783
Fd1	Bv2	PI615525	Chard	31.7195
Fd2	Bv2	PI615525	Chard	18.695
Fresa525	Bv2	PI615525	Chard	22.8153
FresaSD	Bv2	PI615525	Chard	12.3065
Gallo1	Bv2	PI615525	Chard	25.6596
Gallo2	Bv2	PI615525	Chard	8.798
Geranium	Bv2	PI615525	Chard	27.7656
Grape	Bv2	PI615525	Chard	18.7766
KatieTomato	Bv2	PI615525	Chard	9.05714
KernA2	Bv2	PI615525	Chard	25.3435
KernB1	Bv2	PI615525	Chard	18.6004
KernB2	Bv2	PI615525	Chard	25.451
KGB1	Bv2	PI615525	Chard	12.5113
KGB2	Bv2	PI615525	Chard	26.88
MEAP6G	Bv2	PI615525	Chard	23.1514
Mex03	Bv2	PI615525	Chard	18.9945
Molly	Bv2	PI615525	Chard	31.3372
Navel	Bv2	PI615525	Chard	16.7575
NobleRot	Bv2	PI615525	Chard	9.77564
Peachy	Bv2	PI615525	Chard	21.0584
Pepper	Bv2	PI615525	Chard	25.6263
PepperSub	Bv2	PI615525	Chard	20.579
PhiloMenlo	Bv2	PI615525	Chard	14.591
Rasp	Bv2	PI615525	Chard	35.2068
Rose	Bv2	PI615525	Chard	17.1804
Supersteak	Bv2	PI615525	Chard	27.1962
Triple3	Bv2	PI615525	Chard	24.8894
Triple7	Bv2	PI615525	Chard	19.7569
UKRazz	Bv2	PI615525	Chard	17.2521
01_01_04	Bv3	PI531260	Chard	21.2086
01_01_15	Bv3	PI531260	Chard	21.7955
01_02_01	Bv3	PI531260	Chard	19.9888
01_02_15	Bv3	PI531260	Chard	19.5352
01_02_16	Bv3	PI531260	Chard	21.3861
01_02_18	Bv3	PI531260	Chard	3.03216
01_02_20	Bv3	PI531260	Chard	18.8112
01_03_04	Bv3	PI531260	Chard	22.3949
01_03_18	Bv3	PI531260	Chard	20.0332
01_03_19	Bv3	PI531260	Chard	3.32918
01_03_20	Bv3	PI531260	Chard	18.1111
01_03_22	Bv3	PI531260	Chard	20.8814
01_04_01	Bv3	PI531260	Chard	17.7415
01_04_02	Bv3	PI531260	Chard	11.3925
01_04_04	Bv3	PI531260	Chard	24.197
01_04_12	Bv3	PI531260	Chard	14.2357
01_04_15	Bv3	PI531260	Chard	17.2447
01_04_17	Bv3	PI531260	Chard	30.4525
01_04_20	Bv3	PI531260	Chard	19.794
01_04_21	Bv3	PI531260	Chard	4.75094
01_04_25	Bv3	PI531260	Chard	22.1641
01_05_04	Bv3	PI531260	Chard	24.3084
01_05_11	Bv3	PI531260	Chard	17.0259
01_05_14	Bv3	PI531260	Chard	17.5894
01_05_16	Bv3	PI531260	Chard	24.728
01_05_17	Bv3	PI531260	Chard	5.94217
01_05_22	Bv3	PI531260	Chard	15.3873
01_05_24	Bv3	PI531260	Chard	25.0915
02_04_11	Bv3	PI531260	Chard	17.875
02_04_12	Bv3	PI531260	Chard	24.8695
02_04_14	Bv3	PI531260	Chard	21.7656
2004	Bv3	PI531260	Chard	19.1041
94_1	Bv3	PI531260	Chard	16.5149
94_4	Bv3	PI531260	Chard	13.4987
Acacia	Bv3	PI531260	Chard	16.7304
Apple404	Bv3	PI531260	Chard	24.9112
Apple517	Bv3	PI531260	Chard	20.2212
Ausubel	Bv3	PI531260	Chard	17.3153
B05_10	Bv3	PI531260	Chard	24.4246
BMM	Bv3	PI531260	Chard	24.7222
BPA1	Bv3	PI531260	Chard	18.5449
DavisNavel	Bv3	PI531260	Chard	8.19034
EsparatoFresa	Bv3	PI531260	Chard	17.9582
Fd1	Bv3	PI531260	Chard	25.3028
Fd2	Bv3	PI531260	Chard	13.7362
Fresa525	Bv3	PI531260	Chard	15.5262
FresaSD	Bv3	PI531260	Chard	11.0439
Gallo1	Bv3	PI531260	Chard	20.5301
Gallo2	Bv3	PI531260	Chard	8.4909
Geranium	Bv3	PI531260	Chard	14.0234
Grape	Bv3	PI531260	Chard	18.6325
KatieTomato	Bv3	PI531260	Chard	14.2813
KernA2	Bv3	PI531260	Chard	20.3308
KernB1	Bv3	PI531260	Chard	20.5363
KernB2	Bv3	PI531260	Chard	22.3727
KGB1	Bv3	PI531260	Chard	15.6742
KGB2	Bv3	PI531260	Chard	23.5618
MEAP6G	Bv3	PI531260	Chard	16.5299
Mex03	Bv3	PI531260	Chard	14.8915
Molly	Bv3	PI531260	Chard	21.6569
Navel	Bv3	PI531260	Chard	15.1829
NobleRot	Bv3	PI531260	Chard	9.34885
Peachy	Bv3	PI531260	Chard	19.7035
Pepper	Bv3	PI531260	Chard	17.3504
PepperSub	Bv3	PI531260	Chard	21.7147
PhiloMenlo	Bv3	PI531260	Chard	11.5289
Rasp	Bv3	PI531260	Chard	31.7631
Rose	Bv3	PI531260	Chard	10.673
Supersteak	Bv3	PI531260	Chard	22.089
Triple3	Bv3	PI531260	Chard	16.791
Triple7	Bv3	PI531260	Chard	14.7867
UKRazz	Bv3	PI531260	Chard	16.0368
01_01_04	Bv4	PI663871	Chard	26.8608
01_01_15	Bv4	PI663871	Chard	22.8081
01_02_01	Bv4	PI663871	Chard	28.0177
01_02_15	Bv4	PI663871	Chard	28.82
01_02_16	Bv4	PI663871	Chard	19.8585
01_02_18	Bv4	PI663871	Chard	2.76027
01_02_20	Bv4	PI663871	Chard	23.4303
01_03_04	Bv4	PI663871	Chard	28.3011
01_03_18	Bv4	PI663871	Chard	22.0316
01_03_19	Bv4	PI663871	Chard	3.07223
01_03_20	Bv4	PI663871	Chard	21.9492
01_03_22	Bv4	PI663871	Chard	16.8771
01_04_01	Bv4	PI663871	Chard	26.4828
01_04_02	Bv4	PI663871	Chard	10.0271
01_04_04	Bv4	PI663871	Chard	29.5376
01_04_12	Bv4	PI663871	Chard	12.1722
01_04_15	Bv4	PI663871	Chard	17.1985
01_04_17	Bv4	PI663871	Chard	25.776
01_04_20	Bv4	PI663871	Chard	21.4277
01_04_21	Bv4	PI663871	Chard	2.92764
01_04_25	Bv4	PI663871	Chard	24.7653
01_05_04	Bv4	PI663871	Chard	26.19
01_05_11	Bv4	PI663871	Chard	32.5367
01_05_14	Bv4	PI663871	Chard	20.2503
01_05_16	Bv4	PI663871	Chard	26.2447
01_05_17	Bv4	PI663871	Chard	6.99121
01_05_22	Bv4	PI663871	Chard	14.776
01_05_24	Bv4	PI663871	Chard	27.8884
02_04_11	Bv4	PI663871	Chard	29.9963
02_04_12	Bv4	PI663871	Chard	24.9329
02_04_14	Bv4	PI663871	Chard	27.3374
2004	Bv4	PI663871	Chard	25.116
94_1	Bv4	PI663871	Chard	20.979
94_4	Bv4	PI663871	Chard	17.8553
Acacia	Bv4	PI663871	Chard	15.821
Apple404	Bv4	PI663871	Chard	32.6536
Apple517	Bv4	PI663871	Chard	31.2895
Ausubel	Bv4	PI663871	Chard	24.8907
B05_10	Bv4	PI663871	Chard	32.3365
BMM	Bv4	PI663871	Chard	22.1986
BPA1	Bv4	PI663871	Chard	25.4466
DavisNavel	Bv4	PI663871	Chard	7.06469
EsparatoFresa	Bv4	PI663871	Chard	25.2235
Fd1	Bv4	PI663871	Chard	34.2644
Fd2	Bv4	PI663871	Chard	19.2318
Fresa525	Bv4	PI663871	Chard	25.4078
FresaSD	Bv4	PI663871	Chard	13.3949
Gallo1	Bv4	PI663871	Chard	22.8559
Gallo2	Bv4	PI663871	Chard	3.52486
Geranium	Bv4	PI663871	Chard	20.6717
Grape	Bv4	PI663871	Chard	27.7094
KatieTomato	Bv4	PI663871	Chard	5.33634
KernA2	Bv4	PI663871	Chard	22.4519
KernB1	Bv4	PI663871	Chard	26.6147
KernB2	Bv4	PI663871	Chard	29.2877
KGB1	Bv4	PI663871	Chard	18.7341
KGB2	Bv4	PI663871	Chard	26.871
MEAP6G	Bv4	PI663871	Chard	29.2706
Mex03	Bv4	PI663871	Chard	19.0707
Molly	Bv4	PI663871	Chard	26.3072
Navel	Bv4	PI663871	Chard	18.9375
NobleRot	Bv4	PI663871	Chard	17.0778
Peachy	Bv4	PI663871	Chard	20.272
Pepper	Bv4	PI663871	Chard	20.902
PepperSub	Bv4	PI663871	Chard	20.8762
PhiloMenlo	Bv4	PI663871	Chard	15.2563
Rasp	Bv4	PI663871	Chard	32.8856
Rose	Bv4	PI663871	Chard	14.5202
Supersteak	Bv4	PI663871	Chard	22.5001
Triple3	Bv4	PI663871	Chard	20.4789
Triple7	Bv4	PI663871	Chard	22.3218
UKRazz	Bv4	PI663871	Chard	20.0892
01_01_04	BN	Black Nightfall	CommonBean	15.1688
01_01_15	BN	Black Nightfall	CommonBean	12.7035
01_02_01	BN	Black Nightfall	CommonBean	15.0096
01_02_15	BN	Black Nightfall	CommonBean	18.0389
01_02_16	BN	Black Nightfall	CommonBean	17.9418
01_02_18	BN	Black Nightfall	CommonBean	42.8621
01_02_20	BN	Black Nightfall	CommonBean	20.4677
01_03_04	BN	Black Nightfall	CommonBean	15.1918
01_03_18	BN	Black Nightfall	CommonBean	15.5969
01_03_19	BN	Black Nightfall	CommonBean	5.26127
01_03_20	BN	Black Nightfall	CommonBean	15.767
01_03_22	BN	Black Nightfall	CommonBean	11.0306
01_04_01	BN	Black Nightfall	CommonBean	4.53247
01_04_02	BN	Black Nightfall	CommonBean	17.5776
01_04_04	BN	Black Nightfall	CommonBean	28.4914
01_04_12	BN	Black Nightfall	CommonBean	2.56847
01_04_15	BN	Black Nightfall	CommonBean	10.3201
01_04_17	BN	Black Nightfall	CommonBean	12.7266
01_04_20	BN	Black Nightfall	CommonBean	17.1001
01_04_21	BN	Black Nightfall	CommonBean	11.5237
01_04_25	BN	Black Nightfall	CommonBean	16.7455
01_05_04	BN	Black Nightfall	CommonBean	10.0527
01_05_11	BN	Black Nightfall	CommonBean	21.2735
01_05_14	BN	Black Nightfall	CommonBean	29.1761
01_05_16	BN	Black Nightfall	CommonBean	18.961
01_05_17	BN	Black Nightfall	CommonBean	41.6411
01_05_22	BN	Black Nightfall	CommonBean	5.12031
01_05_24	BN	Black Nightfall	CommonBean	26.0134
02_04_11	BN	Black Nightfall	CommonBean	37.9612
02_04_12	BN	Black Nightfall	CommonBean	35.7442
02_04_14	BN	Black Nightfall	CommonBean	41.5961
2004	BN	Black Nightfall	CommonBean	12.2508
94_1	BN	Black Nightfall	CommonBean	20.6533
94_4	BN	Black Nightfall	CommonBean	34.4162
Acacia	BN	Black Nightfall	CommonBean	5.39305
Apple404	BN	Black Nightfall	CommonBean	43.1053
Apple517	BN	Black Nightfall	CommonBean	29.3616
Ausubel	BN	Black Nightfall	CommonBean	29.778
B05_10	BN	Black Nightfall	CommonBean	25.4669
BMM	BN	Black Nightfall	CommonBean	25.0522
BPA1	BN	Black Nightfall	CommonBean	4.50025
DavisNavel	BN	Black Nightfall	CommonBean	29.0969
EsparatoFresa	BN	Black Nightfall	CommonBean	11.5789
Fd1	BN	Black Nightfall	CommonBean	14.3135
Fd2	BN	Black Nightfall	CommonBean	43.1766
Fresa525	BN	Black Nightfall	CommonBean	12.4635
FresaSD	BN	Black Nightfall	CommonBean	6.68407
Gallo1	BN	Black Nightfall	CommonBean	14.9398
Gallo2	BN	Black Nightfall	CommonBean	37.2019
Geranium	BN	Black Nightfall	CommonBean	20.9671
Grape	BN	Black Nightfall	CommonBean	32.4927
KatieTomato	BN	Black Nightfall	CommonBean	7.78767
KernA2	BN	Black Nightfall	CommonBean	15.0207
KernB1	BN	Black Nightfall	CommonBean	9.59902
KernB2	BN	Black Nightfall	CommonBean	42.6442
KGB1	BN	Black Nightfall	CommonBean	17.5427
KGB2	BN	Black Nightfall	CommonBean	20.6482
MEAP6G	BN	Black Nightfall	CommonBean	38.5066
Mex03	BN	Black Nightfall	CommonBean	5.24025
Molly	BN	Black Nightfall	CommonBean	23.7247
Navel	BN	Black Nightfall	CommonBean	7.0948
NobleRot	BN	Black Nightfall	CommonBean	18.1253
Peachy	BN	Black Nightfall	CommonBean	8.30662
Pepper	BN	Black Nightfall	CommonBean	8.65762
PepperSub	BN	Black Nightfall	CommonBean	22.6391
PhiloMenlo	BN	Black Nightfall	CommonBean	33.2885
Rasp	BN	Black Nightfall	CommonBean	24.7149
Rose	BN	Black Nightfall	CommonBean	17.2965
Supersteak	BN	Black Nightfall	CommonBean	8.81172
Triple3	BN	Black Nightfall	CommonBean	19.7862
Triple7	BN	Black Nightfall	CommonBean	22.5173
UKRazz	BN	Black Nightfall	CommonBean	22.0674
01_01_04	ORCA	ORCA	CommonBean	7.92762
01_01_15	ORCA	ORCA	CommonBean	23.5594
01_02_01	ORCA	ORCA	CommonBean	20.0483
01_02_15	ORCA	ORCA	CommonBean	31.6325
01_02_16	ORCA	ORCA	CommonBean	21.6752
01_02_18	ORCA	ORCA	CommonBean	30.0609
01_02_20	ORCA	ORCA	CommonBean	30.6351
01_03_04	ORCA	ORCA	CommonBean	14.2192
01_03_18	ORCA	ORCA	CommonBean	17.2262
01_03_19	ORCA	ORCA	CommonBean	5.96962
01_03_20	ORCA	ORCA	CommonBean	16.6312
01_03_22	ORCA	ORCA	CommonBean	16.7038
01_04_01	ORCA	ORCA	CommonBean	5.40553
01_04_02	ORCA	ORCA	CommonBean	21.9411
01_04_04	ORCA	ORCA	CommonBean	34.6639
01_04_12	ORCA	ORCA	CommonBean	5.54409
01_04_15	ORCA	ORCA	CommonBean	10.0978
01_04_17	ORCA	ORCA	CommonBean	7.63203
01_04_20	ORCA	ORCA	CommonBean	24.0373
01_04_21	ORCA	ORCA	CommonBean	5.74367
01_04_25	ORCA	ORCA	CommonBean	16.5912
01_05_04	ORCA	ORCA	CommonBean	10.9015
01_05_11	ORCA	ORCA	CommonBean	28.3044
01_05_14	ORCA	ORCA	CommonBean	19.826
01_05_16	ORCA	ORCA	CommonBean	15.6002
01_05_17	ORCA	ORCA	CommonBean	36.4491
01_05_22	ORCA	ORCA	CommonBean	9.32503
01_05_24	ORCA	ORCA	CommonBean	4.35135
02_04_11	ORCA	ORCA	CommonBean	66.8085
02_04_12	ORCA	ORCA	CommonBean	32.3898
02_04_14	ORCA	ORCA	CommonBean	44.6334
2004	ORCA	ORCA	CommonBean	12.0942
94_1	ORCA	ORCA	CommonBean	20.7796
94_4	ORCA	ORCA	CommonBean	27.7133
Acacia	ORCA	ORCA	CommonBean	7.10431
Apple404	ORCA	ORCA	CommonBean	61.3347
Apple517	ORCA	ORCA	CommonBean	27.415
Ausubel	ORCA	ORCA	CommonBean	22.7746
B05_10	ORCA	ORCA	CommonBean	24.5146
BMM	ORCA	ORCA	CommonBean	38.1831
BPA1	ORCA	ORCA	CommonBean	3.38715
DavisNavel	ORCA	ORCA	CommonBean	38.7621
EsparatoFresa	ORCA	ORCA	CommonBean	7.80464
Fd1	ORCA	ORCA	CommonBean	23.5277
Fd2	ORCA	ORCA	CommonBean	35.957
Fresa525	ORCA	ORCA	CommonBean	14.7633
FresaSD	ORCA	ORCA	CommonBean	13.2369
Gallo1	ORCA	ORCA	CommonBean	16.4947
Gallo2	ORCA	ORCA	CommonBean	43.4718
Geranium	ORCA	ORCA	CommonBean	31.1963
Grape	ORCA	ORCA	CommonBean	41.6679
KatieTomato	ORCA	ORCA	CommonBean	5.19269
KernA2	ORCA	ORCA	CommonBean	27.6274
KernB1	ORCA	ORCA	CommonBean	13.8429
KernB2	ORCA	ORCA	CommonBean	58.449
KGB1	ORCA	ORCA	CommonBean	23.4315
KGB2	ORCA	ORCA	CommonBean	31.0317
MEAP6G	ORCA	ORCA	CommonBean	43.1183
Mex03	ORCA	ORCA	CommonBean	6.13115
Molly	ORCA	ORCA	CommonBean	6.95749
Navel	ORCA	ORCA	CommonBean	6.52043
NobleRot	ORCA	ORCA	CommonBean	17.218
Peachy	ORCA	ORCA	CommonBean	6.68069
Pepper	ORCA	ORCA	CommonBean	6.33977
PepperSub	ORCA	ORCA	CommonBean	28.1824
PhiloMenlo	ORCA	ORCA	CommonBean	41.1274
Rasp	ORCA	ORCA	CommonBean	22.5742
Rose	ORCA	ORCA	CommonBean	24.5657
Supersteak	ORCA	ORCA	CommonBean	6.77996
Triple3	ORCA	ORCA	CommonBean	38.0372
Triple7	ORCA	ORCA	CommonBean	19.8573
UKRazz	ORCA	ORCA	CommonBean	24.6057
01_01_04	UCC	UC Cran	CommonBean	16.1181
01_01_15	UCC	UC Cran	CommonBean	18.7024
01_02_01	UCC	UC Cran	CommonBean	23.473
01_02_15	UCC	UC Cran	CommonBean	27.0709
01_02_16	UCC	UC Cran	CommonBean	14.8719
01_02_18	UCC	UC Cran	CommonBean	20.1314
01_02_20	UCC	UC Cran	CommonBean	18.5078
01_03_04	UCC	UC Cran	CommonBean	23.2467
01_03_18	UCC	UC Cran	CommonBean	33.6606
01_03_19	UCC	UC Cran	CommonBean	8.97615
01_03_20	UCC	UC Cran	CommonBean	16.1631
01_03_22	UCC	UC Cran	CommonBean	8.44746
01_04_01	UCC	UC Cran	CommonBean	5.66787
01_04_02	UCC	UC Cran	CommonBean	34.5269
01_04_04	UCC	UC Cran	CommonBean	16.1629
01_04_12	UCC	UC Cran	CommonBean	5.61876
01_04_15	UCC	UC Cran	CommonBean	7.34925
01_04_17	UCC	UC Cran	CommonBean	7.9193
01_04_20	UCC	UC Cran	CommonBean	15.5406
01_04_21	UCC	UC Cran	CommonBean	8.85127
01_04_25	UCC	UC Cran	CommonBean	12.6861
01_05_04	UCC	UC Cran	CommonBean	15.8162
01_05_11	UCC	UC Cran	CommonBean	29.3522
01_05_14	UCC	UC Cran	CommonBean	30.3143
01_05_16	UCC	UC Cran	CommonBean	37.2751
01_05_17	UCC	UC Cran	CommonBean	37.3436
01_05_22	UCC	UC Cran	CommonBean	5.17022
01_05_24	UCC	UC Cran	CommonBean	20.8019
02_04_11	UCC	UC Cran	CommonBean	51.592
02_04_12	UCC	UC Cran	CommonBean	27.5967
02_04_14	UCC	UC Cran	CommonBean	52.4868
2004	UCC	UC Cran	CommonBean	9.35223
94_1	UCC	UC Cran	CommonBean	16.0532
94_4	UCC	UC Cran	CommonBean	7.25578
Acacia	UCC	UC Cran	CommonBean	6.5759
Apple404	UCC	UC Cran	CommonBean	56.0793
Apple517	UCC	UC Cran	CommonBean	36.3857
Ausubel	UCC	UC Cran	CommonBean	24.3133
B05_10	UCC	UC Cran	CommonBean	16.6052
BMM	UCC	UC Cran	CommonBean	28.2766
BPA1	UCC	UC Cran	CommonBean	5.14372
DavisNavel	UCC	UC Cran	CommonBean	36.1855
EsparatoFresa	UCC	UC Cran	CommonBean	6.9368
Fd1	UCC	UC Cran	CommonBean	36.2396
Fd2	UCC	UC Cran	CommonBean	41.8346
Fresa525	UCC	UC Cran	CommonBean	14.9314
FresaSD	UCC	UC Cran	CommonBean	16.9646
Gallo1	UCC	UC Cran	CommonBean	28.4311
Gallo2	UCC	UC Cran	CommonBean	38.5233
Geranium	UCC	UC Cran	CommonBean	34.3121
Grape	UCC	UC Cran	CommonBean	43.6819
KatieTomato	UCC	UC Cran	CommonBean	4.54623
KernA2	UCC	UC Cran	CommonBean	25.6259
KernB1	UCC	UC Cran	CommonBean	12.2408
KernB2	UCC	UC Cran	CommonBean	40.8643
KGB1	UCC	UC Cran	CommonBean	15.3505
KGB2	UCC	UC Cran	CommonBean	31.6931
MEAP6G	UCC	UC Cran	CommonBean	26.9885
Mex03	UCC	UC Cran	CommonBean	11.1653
Molly	UCC	UC Cran	CommonBean	39.9897
Navel	UCC	UC Cran	CommonBean	4.03472
NobleRot	UCC	UC Cran	CommonBean	27.1461
Peachy	UCC	UC Cran	CommonBean	22.0391
Pepper	UCC	UC Cran	CommonBean	5.58558
PepperSub	UCC	UC Cran	CommonBean	31.8664
PhiloMenlo	UCC	UC Cran	CommonBean	24.9055
Rasp	UCC	UC Cran	CommonBean	26.0114
Rose	UCC	UC Cran	CommonBean	20.9265
Supersteak	UCC	UC Cran	CommonBean	16.9146
Triple3	UCC	UC Cran	CommonBean	24.8871
Triple7	UCC	UC Cran	CommonBean	19.7213
UKRazz	UCC	UC Cran	CommonBean	19.8999
01_01_04	UCTE	UC Tiger Eye	CommonBean	21.6948
01_01_15	UCTE	UC Tiger Eye	CommonBean	32.334
01_02_01	UCTE	UC Tiger Eye	CommonBean	26.1306
01_02_15	UCTE	UC Tiger Eye	CommonBean	23.5594
01_02_16	UCTE	UC Tiger Eye	CommonBean	38.4833
01_02_18	UCTE	UC Tiger Eye	CommonBean	26.032
01_02_20	UCTE	UC Tiger Eye	CommonBean	28.5819
01_03_04	UCTE	UC Tiger Eye	CommonBean	14.3856
01_03_18	UCTE	UC Tiger Eye	CommonBean	24.8322
01_03_19	UCTE	UC Tiger Eye	CommonBean	3.97084
01_03_20	UCTE	UC Tiger Eye	CommonBean	10.8558
01_03_22	UCTE	UC Tiger Eye	CommonBean	15.5657
01_04_01	UCTE	UC Tiger Eye	CommonBean	4.24456
01_04_02	UCTE	UC Tiger Eye	CommonBean	16.6095
01_04_04	UCTE	UC Tiger Eye	CommonBean	19.4898
01_04_12	UCTE	UC Tiger Eye	CommonBean	2.49551
01_04_15	UCTE	UC Tiger Eye	CommonBean	9.29772
01_04_17	UCTE	UC Tiger Eye	CommonBean	5.98864
01_04_20	UCTE	UC Tiger Eye	CommonBean	32.5714
01_04_21	UCTE	UC Tiger Eye	CommonBean	9.71147
01_04_25	UCTE	UC Tiger Eye	CommonBean	18.7527
01_05_04	UCTE	UC Tiger Eye	CommonBean	26.0774
01_05_11	UCTE	UC Tiger Eye	CommonBean	17.0229
01_05_14	UCTE	UC Tiger Eye	CommonBean	39.2728
01_05_16	UCTE	UC Tiger Eye	CommonBean	39.4598
01_05_17	UCTE	UC Tiger Eye	CommonBean	24.34
01_05_22	UCTE	UC Tiger Eye	CommonBean	4.23713
01_05_24	UCTE	UC Tiger Eye	CommonBean	16.319
02_04_11	UCTE	UC Tiger Eye	CommonBean	54.5289
02_04_12	UCTE	UC Tiger Eye	CommonBean	36.7903
02_04_14	UCTE	UC Tiger Eye	CommonBean	35.9284
2004	UCTE	UC Tiger Eye	CommonBean	11.3513
94_1	UCTE	UC Tiger Eye	CommonBean	23.6413
94_4	UCTE	UC Tiger Eye	CommonBean	23.9356
Acacia	UCTE	UC Tiger Eye	CommonBean	5.1843
Apple404	UCTE	UC Tiger Eye	CommonBean	65.1745
Apple517	UCTE	UC Tiger Eye	CommonBean	50.1581
Ausubel	UCTE	UC Tiger Eye	CommonBean	21.7565
B05_10	UCTE	UC Tiger Eye	CommonBean	31.339
BMM	UCTE	UC Tiger Eye	CommonBean	33.8928
BPA1	UCTE	UC Tiger Eye	CommonBean	2.48991
DavisNavel	UCTE	UC Tiger Eye	CommonBean	27.0588
EsparatoFresa	UCTE	UC Tiger Eye	CommonBean	12.499
Fd1	UCTE	UC Tiger Eye	CommonBean	21.9576
Fd2	UCTE	UC Tiger Eye	CommonBean	54.5118
Fresa525	UCTE	UC Tiger Eye	CommonBean	21.0355
FresaSD	UCTE	UC Tiger Eye	CommonBean	18.7962
Gallo1	UCTE	UC Tiger Eye	CommonBean	32.0033
Gallo2	UCTE	UC Tiger Eye	CommonBean	33.7888
Geranium	UCTE	UC Tiger Eye	CommonBean	25.9883
Grape	UCTE	UC Tiger Eye	CommonBean	44.0505
KatieTomato	UCTE	UC Tiger Eye	CommonBean	5.89192
KernA2	UCTE	UC Tiger Eye	CommonBean	36.1696
KernB1	UCTE	UC Tiger Eye	CommonBean	19.3585
KernB2	UCTE	UC Tiger Eye	CommonBean	43.4304
KGB1	UCTE	UC Tiger Eye	CommonBean	28.6505
KGB2	UCTE	UC Tiger Eye	CommonBean	30.0048
MEAP6G	UCTE	UC Tiger Eye	CommonBean	34.0857
Mex03	UCTE	UC Tiger Eye	CommonBean	15.0991
Molly	UCTE	UC Tiger Eye	CommonBean	35.658
Navel	UCTE	UC Tiger Eye	CommonBean	5.01442
NobleRot	UCTE	UC Tiger Eye	CommonBean	26.0947
Peachy	UCTE	UC Tiger Eye	CommonBean	18.1898
Pepper	UCTE	UC Tiger Eye	CommonBean	5.11339
PepperSub	UCTE	UC Tiger Eye	CommonBean	37.3321
PhiloMenlo	UCTE	UC Tiger Eye	CommonBean	44.684
Rasp	UCTE	UC Tiger Eye	CommonBean	28.3235
Rose	UCTE	UC Tiger Eye	CommonBean	31.319
Supersteak	UCTE	UC Tiger Eye	CommonBean	7.19614
Triple3	UCTE	UC Tiger Eye	CommonBean	48.8475
Triple7	UCTE	UC Tiger Eye	CommonBean	26.5983
UKRazz	UCTE	UC Tiger Eye	CommonBean	31.1693
01_01_04	CB27	CB27	Cowpea	25.4146
01_01_15	CB27	CB27	Cowpea	19.8246
01_02_01	CB27	CB27	Cowpea	20.2175
01_02_15	CB27	CB27	Cowpea	21.1226
01_02_16	CB27	CB27	Cowpea	18.8042
01_02_18	CB27	CB27	Cowpea	64.5746
01_02_20	CB27	CB27	Cowpea	17.4346
01_03_04	CB27	CB27	Cowpea	16.6585
01_03_18	CB27	CB27	Cowpea	31.4889
01_03_19	CB27	CB27	Cowpea	7.69294
01_03_20	CB27	CB27	Cowpea	11.7893
01_03_22	CB27	CB27	Cowpea	22.5864
01_04_01	CB27	CB27	Cowpea	4.03476
01_04_02	CB27	CB27	Cowpea	10.2023
01_04_04	CB27	CB27	Cowpea	36.8132
01_04_12	CB27	CB27	Cowpea	1.59503
01_04_15	CB27	CB27	Cowpea	14.1276
01_04_17	CB27	CB27	Cowpea	13.7614
01_04_20	CB27	CB27	Cowpea	15.0108
01_04_21	CB27	CB27	Cowpea	11.2204
01_04_25	CB27	CB27	Cowpea	6.54441
01_05_04	CB27	CB27	Cowpea	26.8321
01_05_11	CB27	CB27	Cowpea	44.4562
01_05_14	CB27	CB27	Cowpea	39.6409
01_05_16	CB27	CB27	Cowpea	30.6211
01_05_17	CB27	CB27	Cowpea	47.769
01_05_22	CB27	CB27	Cowpea	4.31424
01_05_24	CB27	CB27	Cowpea	16.9992
02_04_11	CB27	CB27	Cowpea	44.8044
02_04_12	CB27	CB27	Cowpea	44.1429
02_04_14	CB27	CB27	Cowpea	59.9998
2004	CB27	CB27	Cowpea	9.87926
94_1	CB27	CB27	Cowpea	20.1364
94_4	CB27	CB27	Cowpea	26.7662
Acacia	CB27	CB27	Cowpea	-0.21713
Apple404	CB27	CB27	Cowpea	49.6437
Apple517	CB27	CB27	Cowpea	49.8292
Ausubel	CB27	CB27	Cowpea	37.0529
B05_10	CB27	CB27	Cowpea	13.0629
BMM	CB27	CB27	Cowpea	29.1522
BPA1	CB27	CB27	Cowpea	6.01457
DavisNavel	CB27	CB27	Cowpea	45.3159
EsparatoFresa	CB27	CB27	Cowpea	11.0984
Fd1	CB27	CB27	Cowpea	66.0729
Fd2	CB27	CB27	Cowpea	63.314
Fresa525	CB27	CB27	Cowpea	3.91471
FresaSD	CB27	CB27	Cowpea	12.5141
Gallo1	CB27	CB27	Cowpea	31.4378
Gallo2	CB27	CB27	Cowpea	64.7633
Geranium	CB27	CB27	Cowpea	54.3628
Grape	CB27	CB27	Cowpea	34.3506
KatieTomato	CB27	CB27	Cowpea	3.55502
KernA2	CB27	CB27	Cowpea	33.675
KernB1	CB27	CB27	Cowpea	9.16727
KernB2	CB27	CB27	Cowpea	62.2417
KGB1	CB27	CB27	Cowpea	17.5197
KGB2	CB27	CB27	Cowpea	58.56
MEAP6G	CB27	CB27	Cowpea	33.5608
Mex03	CB27	CB27	Cowpea	15.141
Molly	CB27	CB27	Cowpea	36.6448
Navel	CB27	CB27	Cowpea	6.1378
NobleRot	CB27	CB27	Cowpea	32.0083
Peachy	CB27	CB27	Cowpea	8.94804
Pepper	CB27	CB27	Cowpea	2.47187
PepperSub	CB27	CB27	Cowpea	46.2892
PhiloMenlo	CB27	CB27	Cowpea	47.1329
Rasp	CB27	CB27	Cowpea	26.2255
Rose	CB27	CB27	Cowpea	19.0726
Supersteak	CB27	CB27	Cowpea	6.90594
Triple3	CB27	CB27	Cowpea	35.4677
Triple7	CB27	CB27	Cowpea	25.3282
UKRazz	CB27	CB27	Cowpea	29.7269
01_01_04	CB46	CB46	Cowpea	15.382
01_01_15	CB46	CB46	Cowpea	45.9131
01_02_01	CB46	CB46	Cowpea	35.1986
01_02_15	CB46	CB46	Cowpea	15.1336
01_02_16	CB46	CB46	Cowpea	33.9945
01_02_18	CB46	CB46	Cowpea	62.8807
01_02_20	CB46	CB46	Cowpea	25.5796
01_03_04	CB46	CB46	Cowpea	19.0506
01_03_18	CB46	CB46	Cowpea	32.9721
01_03_19	CB46	CB46	Cowpea	4.54248
01_03_20	CB46	CB46	Cowpea	23.3958
01_03_22	CB46	CB46	Cowpea	45.4148
01_04_01	CB46	CB46	Cowpea	17.7709
01_04_02	CB46	CB46	Cowpea	36.0345
01_04_04	CB46	CB46	Cowpea	28.1391
01_04_12	CB46	CB46	Cowpea	5.59296
01_04_15	CB46	CB46	Cowpea	3.19282
01_04_17	CB46	CB46	Cowpea	4.64479
01_04_20	CB46	CB46	Cowpea	17.75
01_04_21	CB46	CB46	Cowpea	-6.35663
01_04_25	CB46	CB46	Cowpea	15.1423
01_05_04	CB46	CB46	Cowpea	13.4902
01_05_11	CB46	CB46	Cowpea	51.6734
01_05_14	CB46	CB46	Cowpea	37.2624
01_05_16	CB46	CB46	Cowpea	32.4693
01_05_17	CB46	CB46	Cowpea	42.069
01_05_22	CB46	CB46	Cowpea	9.07538
01_05_24	CB46	CB46	Cowpea	49.0098
02_04_11	CB46	CB46	Cowpea	59.1289
02_04_12	CB46	CB46	Cowpea	72.5543
02_04_14	CB46	CB46	Cowpea	73.9559
2004	CB46	CB46	Cowpea	14.9955
94_1	CB46	CB46	Cowpea	47.5081
94_4	CB46	CB46	Cowpea	57.7436
Acacia	CB46	CB46	Cowpea	37.7269
Apple404	CB46	CB46	Cowpea	69.9081
Apple517	CB46	CB46	Cowpea	34.5403
Ausubel	CB46	CB46	Cowpea	39.8043
B05_10	CB46	CB46	Cowpea	38.0326
BMM	CB46	CB46	Cowpea	41.2203
BPA1	CB46	CB46	Cowpea	1.5826
DavisNavel	CB46	CB46	Cowpea	56.8872
EsparatoFresa	CB46	CB46	Cowpea	4.48092
Fd1	CB46	CB46	Cowpea	58.3325
Fd2	CB46	CB46	Cowpea	95.8166
Fresa525	CB46	CB46	Cowpea	29.882
FresaSD	CB46	CB46	Cowpea	15.3326
Gallo1	CB46	CB46	Cowpea	24.2716
Gallo2	CB46	CB46	Cowpea	55.3936
Geranium	CB46	CB46	Cowpea	36.7937
Grape	CB46	CB46	Cowpea	39.9909
KatieTomato	CB46	CB46	Cowpea	7.92763
KernA2	CB46	CB46	Cowpea	45.5788
KernB1	CB46	CB46	Cowpea	42.4261
KernB2	CB46	CB46	Cowpea	38.9694
KGB1	CB46	CB46	Cowpea	24.6082
KGB2	CB46	CB46	Cowpea	46.2422
MEAP6G	CB46	CB46	Cowpea	58.9077
Mex03	CB46	CB46	Cowpea	12.395
Molly	CB46	CB46	Cowpea	57.8665
Navel	CB46	CB46	Cowpea	3.55074
NobleRot	CB46	CB46	Cowpea	30.0451
Peachy	CB46	CB46	Cowpea	8.5576
Pepper	CB46	CB46	Cowpea	6.98821
PepperSub	CB46	CB46	Cowpea	56.6157
PhiloMenlo	CB46	CB46	Cowpea	67.3586
Rasp	CB46	CB46	Cowpea	61.5652
Rose	CB46	CB46	Cowpea	12.0036
Supersteak	CB46	CB46	Cowpea	31.481
Triple3	CB46	CB46	Cowpea	37.1282
Triple7	CB46	CB46	Cowpea	12.2673
UKRazz	CB46	CB46	Cowpea	17.9948
01_01_04	IT	IT97K-499-35	Cowpea	15.6034
01_01_15	IT	IT97K-499-36	Cowpea	12.893
01_02_01	IT	IT97K-499-37	Cowpea	33.5093
01_02_15	IT	IT97K-499-38	Cowpea	31.2031
01_02_16	IT	IT97K-499-39	Cowpea	20.7103
01_02_18	IT	IT97K-499-40	Cowpea	33.6432
01_02_20	IT	IT97K-499-41	Cowpea	18.0957
01_03_04	IT	IT97K-499-42	Cowpea	7.25394
01_03_18	IT	IT97K-499-43	Cowpea	14.1906
01_03_19	IT	IT97K-499-44	Cowpea	8.85903
01_03_20	IT	IT97K-499-45	Cowpea	14.6032
01_03_22	IT	IT97K-499-46	Cowpea	10.3158
01_04_01	IT	IT97K-499-47	Cowpea	7.77012
01_04_02	IT	IT97K-499-48	Cowpea	13.1486
01_04_04	IT	IT97K-499-49	Cowpea	24.8362
01_04_12	IT	IT97K-499-50	Cowpea	10.0294
01_04_15	IT	IT97K-499-51	Cowpea	4.9531
01_04_17	IT	IT97K-499-52	Cowpea	12.9095
01_04_20	IT	IT97K-499-53	Cowpea	25.4025
01_04_21	IT	IT97K-499-54	Cowpea	17.0435
01_04_25	IT	IT97K-499-55	Cowpea	29.8889
01_05_04	IT	IT97K-499-56	Cowpea	10.6325
01_05_11	IT	IT97K-499-57	Cowpea	30.5069
01_05_14	IT	IT97K-499-58	Cowpea	18.0946
01_05_16	IT	IT97K-499-59	Cowpea	17.7527
01_05_17	IT	IT97K-499-60	Cowpea	43.4731
01_05_22	IT	IT97K-499-61	Cowpea	3.87809
01_05_24	IT	IT97K-499-62	Cowpea	14.8727
02_04_11	IT	IT97K-499-63	Cowpea	79.5401
02_04_12	IT	IT97K-499-64	Cowpea	92.6611
02_04_14	IT	IT97K-499-65	Cowpea	59.9289
2004	IT	IT97K-499-66	Cowpea	12.8204
94_1	IT	IT97K-499-67	Cowpea	22.4354
94_4	IT	IT97K-499-68	Cowpea	47.2495
Acacia	IT	IT97K-499-69	Cowpea	9.09864
Apple404	IT	IT97K-499-70	Cowpea	50.6879
Apple517	IT	IT97K-499-71	Cowpea	31.9162
Ausubel	IT	IT97K-499-72	Cowpea	20.1109
B05_10	IT	IT97K-499-73	Cowpea	33.0259
BMM	IT	IT97K-499-74	Cowpea	47.2689
BPA1	IT	IT97K-499-75	Cowpea	4.8656
DavisNavel	IT	IT97K-499-76	Cowpea	20.6248
EsparatoFresa	IT	IT97K-499-77	Cowpea	5.44315
Fd1	IT	IT97K-499-78	Cowpea	27.7772
Fd2	IT	IT97K-499-79	Cowpea	49.3735
Fresa525	IT	IT97K-499-80	Cowpea	10.656
FresaSD	IT	IT97K-499-81	Cowpea	9.11
Gallo1	IT	IT97K-499-82	Cowpea	26.7209
Gallo2	IT	IT97K-499-83	Cowpea	104.765
Geranium	IT	IT97K-499-84	Cowpea	20.8803
Grape	IT	IT97K-499-85	Cowpea	38.7704
KatieTomato	IT	IT97K-499-86	Cowpea	2.40751
KernA2	IT	IT97K-499-87	Cowpea	36.1802
KernB1	IT	IT97K-499-88	Cowpea	14.4072
KernB2	IT	IT97K-499-89	Cowpea	67.6458
KGB1	IT	IT97K-499-90	Cowpea	12.8452
KGB2	IT	IT97K-499-91	Cowpea	77.9364
MEAP6G	IT	IT97K-499-92	Cowpea	50.4551
Mex03	IT	IT97K-499-93	Cowpea	8.42466
Molly	IT	IT97K-499-94	Cowpea	19.2641
Navel	IT	IT97K-499-95	Cowpea	8.17886
NobleRot	IT	IT97K-499-96	Cowpea	22.8953
Peachy	IT	IT97K-499-97	Cowpea	16.4717
Pepper	IT	IT97K-499-98	Cowpea	5.42201
PepperSub	IT	IT97K-499-99	Cowpea	62.4128
PhiloMenlo	IT	IT97K-499-100	Cowpea	44.0802
Rasp	IT	IT97K-499-101	Cowpea	50.2296
Rose	IT	IT97K-499-102	Cowpea	9.40727
Supersteak	IT	IT97K-499-103	Cowpea	7.08614
Triple3	IT	IT97K-499-104	Cowpea	40.4008
Triple7	IT	IT97K-499-105	Cowpea	16.4832
UKRazz	IT	IT97K-499-106	Cowpea	20.578
01_01_04	San	Sanzi	Cowpea	22.0145
01_01_15	San	Sanzi	Cowpea	23.6859
01_02_01	San	Sanzi	Cowpea	20.2291
01_02_15	San	Sanzi	Cowpea	31.4007
01_02_16	San	Sanzi	Cowpea	22.8375
01_02_18	San	Sanzi	Cowpea	55.7293
01_02_20	San	Sanzi	Cowpea	37.2166
01_03_04	San	Sanzi	Cowpea	12.0588
01_03_18	San	Sanzi	Cowpea	11.2447
01_03_19	San	Sanzi	Cowpea	12.3249
01_03_20	San	Sanzi	Cowpea	17.8583
01_03_22	San	Sanzi	Cowpea	10.9082
01_04_01	San	Sanzi	Cowpea	13.4136
01_04_02	San	Sanzi	Cowpea	25.9955
01_04_04	San	Sanzi	Cowpea	38.9584
01_04_12	San	Sanzi	Cowpea	12.9604
01_04_15	San	Sanzi	Cowpea	8.42024
01_04_17	San	Sanzi	Cowpea	14.8625
01_04_20	San	Sanzi	Cowpea	34.7202
01_04_21	San	Sanzi	Cowpea	9.19366
01_04_25	San	Sanzi	Cowpea	22.993
01_05_04	San	Sanzi	Cowpea	20.5478
01_05_11	San	Sanzi	Cowpea	25.638
01_05_14	San	Sanzi	Cowpea	23.5152
01_05_16	San	Sanzi	Cowpea	35.0525
01_05_17	San	Sanzi	Cowpea	44.1631
01_05_22	San	Sanzi	Cowpea	6.30411
01_05_24	San	Sanzi	Cowpea	21.0795
02_04_11	San	Sanzi	Cowpea	61.8377
02_04_12	San	Sanzi	Cowpea	58.203
02_04_14	San	Sanzi	Cowpea	70.1148
2004	San	Sanzi	Cowpea	14.5583
94_1	San	Sanzi	Cowpea	29.2697
94_4	San	Sanzi	Cowpea	54.207
Acacia	San	Sanzi	Cowpea	8.86882
Apple404	San	Sanzi	Cowpea	90.2286
Apple517	San	Sanzi	Cowpea	32.9305
Ausubel	San	Sanzi	Cowpea	42.8826
B05_10	San	Sanzi	Cowpea	34.6628
BMM	San	Sanzi	Cowpea	69.7811
BPA1	San	Sanzi	Cowpea	6.59602
DavisNavel	San	Sanzi	Cowpea	28.4215
EsparatoFresa	San	Sanzi	Cowpea	6.20968
Fd1	San	Sanzi	Cowpea	37.9309
Fd2	San	Sanzi	Cowpea	48.0363
Fresa525	San	Sanzi	Cowpea	16.5366
FresaSD	San	Sanzi	Cowpea	12.6504
Gallo1	San	Sanzi	Cowpea	34.1159
Gallo2	San	Sanzi	Cowpea	57.9356
Geranium	San	Sanzi	Cowpea	37.4697
Grape	San	Sanzi	Cowpea	41.0978
KatieTomato	San	Sanzi	Cowpea	3.22818
KernA2	San	Sanzi	Cowpea	24.6872
KernB1	San	Sanzi	Cowpea	10.7149
KernB2	San	Sanzi	Cowpea	53.0812
KGB1	San	Sanzi	Cowpea	22.2992
KGB2	San	Sanzi	Cowpea	54.2496
MEAP6G	San	Sanzi	Cowpea	22.2276
Mex03	San	Sanzi	Cowpea	8.48348
Molly	San	Sanzi	Cowpea	35.2637
Navel	San	Sanzi	Cowpea	9.49638
NobleRot	San	Sanzi	Cowpea	20.2111
Peachy	San	Sanzi	Cowpea	22.512
Pepper	San	Sanzi	Cowpea	6.97122
PepperSub	San	Sanzi	Cowpea	34.1457
PhiloMenlo	San	Sanzi	Cowpea	43.9059
Rasp	San	Sanzi	Cowpea	20.7253
Rose	San	Sanzi	Cowpea	22.8643
Supersteak	San	Sanzi	Cowpea	19.2792
Triple3	San	Sanzi	Cowpea	35.6786
Triple7	San	Sanzi	Cowpea	32.2815
UKRazz	San	Sanzi	Cowpea	30.8592
01_01_04	Beit	Beit Alpha	Cucumber	31.8266
01_01_15	Beit	Beit Alpha	Cucumber	44.1285
01_02_01	Beit	Beit Alpha	Cucumber	44.7337
01_02_15	Beit	Beit Alpha	Cucumber	39.5456
01_02_16	Beit	Beit Alpha	Cucumber	53.9513
01_02_18	Beit	Beit Alpha	Cucumber	22.6316
01_02_20	Beit	Beit Alpha	Cucumber	48.6371
01_03_04	Beit	Beit Alpha	Cucumber	41.4855
01_03_18	Beit	Beit Alpha	Cucumber	59.04
01_03_19	Beit	Beit Alpha	Cucumber	5.91941
01_03_20	Beit	Beit Alpha	Cucumber	25.4741
01_03_22	Beit	Beit Alpha	Cucumber	24.4053
01_04_01	Beit	Beit Alpha	Cucumber	35.3768
01_04_02	Beit	Beit Alpha	Cucumber	39.3469
01_04_04	Beit	Beit Alpha	Cucumber	48.7615
01_04_12	Beit	Beit Alpha	Cucumber	5.77655
01_04_15	Beit	Beit Alpha	Cucumber	31.7535
01_04_17	Beit	Beit Alpha	Cucumber	29.4604
01_04_20	Beit	Beit Alpha	Cucumber	23.3133
01_04_21	Beit	Beit Alpha	Cucumber	1.81803
01_04_25	Beit	Beit Alpha	Cucumber	49.4408
01_05_04	Beit	Beit Alpha	Cucumber	59.4916
01_05_11	Beit	Beit Alpha	Cucumber	40.4299
01_05_14	Beit	Beit Alpha	Cucumber	42.9381
01_05_16	Beit	Beit Alpha	Cucumber	49.2468
01_05_17	Beit	Beit Alpha	Cucumber	7.76107
01_05_22	Beit	Beit Alpha	Cucumber	3.52536
01_05_24	Beit	Beit Alpha	Cucumber	49.0976
02_04_11	Beit	Beit Alpha	Cucumber	42.0929
02_04_12	Beit	Beit Alpha	Cucumber	50.5526
02_04_14	Beit	Beit Alpha	Cucumber	50.7377
2004	Beit	Beit Alpha	Cucumber	22.9343
94_1	Beit	Beit Alpha	Cucumber	22.4238
94_4	Beit	Beit Alpha	Cucumber	19.0718
Acacia	Beit	Beit Alpha	Cucumber	40.3098
Apple404	Beit	Beit Alpha	Cucumber	69.5713
Apple517	Beit	Beit Alpha	Cucumber	42.5266
Ausubel	Beit	Beit Alpha	Cucumber	33.8627
B05_10	Beit	Beit Alpha	Cucumber	93.6725
BMM	Beit	Beit Alpha	Cucumber	58.0534
BPA1	Beit	Beit Alpha	Cucumber	47.541
DavisNavel	Beit	Beit Alpha	Cucumber	23.232
EsparatoFresa	Beit	Beit Alpha	Cucumber	33.2294
Fd1	Beit	Beit Alpha	Cucumber	61.7597
Fd2	Beit	Beit Alpha	Cucumber	29.9955
Fresa525	Beit	Beit Alpha	Cucumber	39.5758
FresaSD	Beit	Beit Alpha	Cucumber	19.6659
Gallo1	Beit	Beit Alpha	Cucumber	70.1777
Gallo2	Beit	Beit Alpha	Cucumber	29.1568
Geranium	Beit	Beit Alpha	Cucumber	39.6707
Grape	Beit	Beit Alpha	Cucumber	49.6142
KatieTomato	Beit	Beit Alpha	Cucumber	3.91942
KernA2	Beit	Beit Alpha	Cucumber	59.0005
KernB1	Beit	Beit Alpha	Cucumber	43.7083
KernB2	Beit	Beit Alpha	Cucumber	56.4279
KGB1	Beit	Beit Alpha	Cucumber	8.93806
KGB2	Beit	Beit Alpha	Cucumber	47.3475
MEAP6G	Beit	Beit Alpha	Cucumber	64.2153
Mex03	Beit	Beit Alpha	Cucumber	36.1094
Molly	Beit	Beit Alpha	Cucumber	27.2163
Navel	Beit	Beit Alpha	Cucumber	16.3554
NobleRot	Beit	Beit Alpha	Cucumber	14.5449
Peachy	Beit	Beit Alpha	Cucumber	44.9832
Pepper	Beit	Beit Alpha	Cucumber	2.42732
PepperSub	Beit	Beit Alpha	Cucumber	41.9633
PhiloMenlo	Beit	Beit Alpha	Cucumber	45.114
Rasp	Beit	Beit Alpha	Cucumber	67.9898
Rose	Beit	Beit Alpha	Cucumber	12.8597
Supersteak	Beit	Beit Alpha	Cucumber	33.8711
Triple3	Beit	Beit Alpha	Cucumber	41.9258
Triple7	Beit	Beit Alpha	Cucumber	6.97065
UKRazz	Beit	Beit Alpha	Cucumber	5.19067
01_01_04	Bos	Boston Pickler	Cucumber	51.9866
01_01_15	Bos	Boston Pickler	Cucumber	65.9232
01_02_01	Bos	Boston Pickler	Cucumber	62.1803
01_02_15	Bos	Boston Pickler	Cucumber	73.2967
01_02_16	Bos	Boston Pickler	Cucumber	38.2988
01_02_18	Bos	Boston Pickler	Cucumber	37.4162
01_02_20	Bos	Boston Pickler	Cucumber	81.3332
01_03_04	Bos	Boston Pickler	Cucumber	34.8766
01_03_18	Bos	Boston Pickler	Cucumber	103.887
01_03_19	Bos	Boston Pickler	Cucumber	12.0253
01_03_20	Bos	Boston Pickler	Cucumber	19.2539
01_03_22	Bos	Boston Pickler	Cucumber	34.6975
01_04_01	Bos	Boston Pickler	Cucumber	57.4856
01_04_02	Bos	Boston Pickler	Cucumber	26.5204
01_04_04	Bos	Boston Pickler	Cucumber	59.2935
01_04_12	Bos	Boston Pickler	Cucumber	-0.107053
01_04_15	Bos	Boston Pickler	Cucumber	34.6702
01_04_17	Bos	Boston Pickler	Cucumber	24.3932
01_04_20	Bos	Boston Pickler	Cucumber	42.775
01_04_21	Bos	Boston Pickler	Cucumber	4.32774
01_04_25	Bos	Boston Pickler	Cucumber	48.2222
01_05_04	Bos	Boston Pickler	Cucumber	60.8144
01_05_11	Bos	Boston Pickler	Cucumber	39.4827
01_05_14	Bos	Boston Pickler	Cucumber	34.4781
01_05_16	Bos	Boston Pickler	Cucumber	31.2597
01_05_17	Bos	Boston Pickler	Cucumber	18.1502
01_05_22	Bos	Boston Pickler	Cucumber	9.35601
01_05_24	Bos	Boston Pickler	Cucumber	52.323
02_04_11	Bos	Boston Pickler	Cucumber	68.2528
02_04_12	Bos	Boston Pickler	Cucumber	61.3588
02_04_14	Bos	Boston Pickler	Cucumber	61.9167
2004	Bos	Boston Pickler	Cucumber	35.1953
94_1	Bos	Boston Pickler	Cucumber	41.6629
94_4	Bos	Boston Pickler	Cucumber	16.3682
Acacia	Bos	Boston Pickler	Cucumber	32.1548
Apple404	Bos	Boston Pickler	Cucumber	40.1229
Apple517	Bos	Boston Pickler	Cucumber	61.962
Ausubel	Bos	Boston Pickler	Cucumber	28.8786
B05_10	Bos	Boston Pickler	Cucumber	58.4174
BMM	Bos	Boston Pickler	Cucumber	55.2572
BPA1	Bos	Boston Pickler	Cucumber	38.5988
DavisNavel	Bos	Boston Pickler	Cucumber	13.5036
EsparatoFresa	Bos	Boston Pickler	Cucumber	42.859
Fd1	Bos	Boston Pickler	Cucumber	37.0182
Fd2	Bos	Boston Pickler	Cucumber	25.0686
Fresa525	Bos	Boston Pickler	Cucumber	44.6646
FresaSD	Bos	Boston Pickler	Cucumber	6.30272
Gallo1	Bos	Boston Pickler	Cucumber	94.2236
Gallo2	Bos	Boston Pickler	Cucumber	29.3144
Geranium	Bos	Boston Pickler	Cucumber	37.3167
Grape	Bos	Boston Pickler	Cucumber	41.7046
KatieTomato	Bos	Boston Pickler	Cucumber	2.73179
KernA2	Bos	Boston Pickler	Cucumber	71.8271
KernB1	Bos	Boston Pickler	Cucumber	69.4377
KernB2	Bos	Boston Pickler	Cucumber	56.7638
KGB1	Bos	Boston Pickler	Cucumber	6.97265
KGB2	Bos	Boston Pickler	Cucumber	53.1831
MEAP6G	Bos	Boston Pickler	Cucumber	68.6586
Mex03	Bos	Boston Pickler	Cucumber	33.3545
Molly	Bos	Boston Pickler	Cucumber	25.8549
Navel	Bos	Boston Pickler	Cucumber	38.1208
NobleRot	Bos	Boston Pickler	Cucumber	15.7512
Peachy	Bos	Boston Pickler	Cucumber	55.7944
Pepper	Bos	Boston Pickler	Cucumber	26.409
PepperSub	Bos	Boston Pickler	Cucumber	52.4149
PhiloMenlo	Bos	Boston Pickler	Cucumber	67.2297
Rasp	Bos	Boston Pickler	Cucumber	70.4748
Rose	Bos	Boston Pickler	Cucumber	18.5564
Supersteak	Bos	Boston Pickler	Cucumber	52.6837
Triple3	Bos	Boston Pickler	Cucumber	43.644
Triple7	Bos	Boston Pickler	Cucumber	14.4171
UKRazz	Bos	Boston Pickler	Cucumber	0.27327
01_01_04	M76	Marketmore 76	Cucumber	37.853
01_01_15	M76	Marketmore 76	Cucumber	45.2588
01_02_01	M76	Marketmore 76	Cucumber	26.8616
01_02_15	M76	Marketmore 76	Cucumber	48.7576
01_02_16	M76	Marketmore 76	Cucumber	36.1384
01_02_18	M76	Marketmore 76	Cucumber	29.7731
01_02_20	M76	Marketmore 76	Cucumber	41.3506
01_03_04	M76	Marketmore 76	Cucumber	25.9607
01_03_18	M76	Marketmore 76	Cucumber	34.1656
01_03_19	M76	Marketmore 76	Cucumber	3.52628
01_03_20	M76	Marketmore 76	Cucumber	10.3576
01_03_22	M76	Marketmore 76	Cucumber	30.6055
01_04_01	M76	Marketmore 76	Cucumber	34.983
01_04_02	M76	Marketmore 76	Cucumber	32.3879
01_04_04	M76	Marketmore 76	Cucumber	34.0733
01_04_12	M76	Marketmore 76	Cucumber	7.50136
01_04_15	M76	Marketmore 76	Cucumber	20.004
01_04_17	M76	Marketmore 76	Cucumber	17.1427
01_04_20	M76	Marketmore 76	Cucumber	15.3088
01_04_21	M76	Marketmore 76	Cucumber	6.15635
01_04_25	M76	Marketmore 76	Cucumber	58.8388
01_05_04	M76	Marketmore 76	Cucumber	38.0665
01_05_11	M76	Marketmore 76	Cucumber	27.3538
01_05_14	M76	Marketmore 76	Cucumber	31.7449
01_05_16	M76	Marketmore 76	Cucumber	19.7875
01_05_17	M76	Marketmore 76	Cucumber	20.5574
01_05_22	M76	Marketmore 76	Cucumber	7.14261
01_05_24	M76	Marketmore 76	Cucumber	41.9249
02_04_11	M76	Marketmore 76	Cucumber	29.5188
02_04_12	M76	Marketmore 76	Cucumber	55.1634
02_04_14	M76	Marketmore 76	Cucumber	28.773
2004	M76	Marketmore 76	Cucumber	29.4749
94_1	M76	Marketmore 76	Cucumber	45.3176
94_4	M76	Marketmore 76	Cucumber	12.3373
Acacia	M76	Marketmore 76	Cucumber	19.9131
Apple404	M76	Marketmore 76	Cucumber	54.0083
Apple517	M76	Marketmore 76	Cucumber	34.4288
Ausubel	M76	Marketmore 76	Cucumber	27.1032
B05_10	M76	Marketmore 76	Cucumber	48.2366
BMM	M76	Marketmore 76	Cucumber	48.0506
BPA1	M76	Marketmore 76	Cucumber	21.1499
DavisNavel	M76	Marketmore 76	Cucumber	31.1637
EsparatoFresa	M76	Marketmore 76	Cucumber	26.9323
Fd1	M76	Marketmore 76	Cucumber	39.1892
Fd2	M76	Marketmore 76	Cucumber	29.0168
Fresa525	M76	Marketmore 76	Cucumber	46.4398
FresaSD	M76	Marketmore 76	Cucumber	16.9608
Gallo1	M76	Marketmore 76	Cucumber	52.9304
Gallo2	M76	Marketmore 76	Cucumber	7.75617
Geranium	M76	Marketmore 76	Cucumber	35.9072
Grape	M76	Marketmore 76	Cucumber	44.0622
KatieTomato	M76	Marketmore 76	Cucumber	5.91133
KernA2	M76	Marketmore 76	Cucumber	55.0435
KernB1	M76	Marketmore 76	Cucumber	48.9717
KernB2	M76	Marketmore 76	Cucumber	28.9206
KGB1	M76	Marketmore 76	Cucumber	8.09633
KGB2	M76	Marketmore 76	Cucumber	49.4943
MEAP6G	M76	Marketmore 76	Cucumber	51.9699
Mex03	M76	Marketmore 76	Cucumber	29.6625
Molly	M76	Marketmore 76	Cucumber	11.6169
Navel	M76	Marketmore 76	Cucumber	67.6528
NobleRot	M76	Marketmore 76	Cucumber	17.9857
Peachy	M76	Marketmore 76	Cucumber	45.672
Pepper	M76	Marketmore 76	Cucumber	5.4527
PepperSub	M76	Marketmore 76	Cucumber	53.7073
PhiloMenlo	M76	Marketmore 76	Cucumber	56.425
Rasp	M76	Marketmore 76	Cucumber	42.8673
Rose	M76	Marketmore 76	Cucumber	12.2012
Supersteak	M76	Marketmore 76	Cucumber	30.4283
Triple3	M76	Marketmore 76	Cucumber	34.8476
Triple7	M76	Marketmore 76	Cucumber	5.03526
UKRazz	M76	Marketmore 76	Cucumber	7.15822
01_01_04	Suyo	Suyo Long	Cucumber	20.3177
01_01_15	Suyo	Suyo Long	Cucumber	29.1125
01_02_01	Suyo	Suyo Long	Cucumber	8.21362
01_02_15	Suyo	Suyo Long	Cucumber	29.9773
01_02_16	Suyo	Suyo Long	Cucumber	18.5663
01_02_18	Suyo	Suyo Long	Cucumber	26.3116
01_02_20	Suyo	Suyo Long	Cucumber	26.9651
01_03_04	Suyo	Suyo Long	Cucumber	18.6512
01_03_18	Suyo	Suyo Long	Cucumber	20.4461
01_03_19	Suyo	Suyo Long	Cucumber	4.1907
01_03_20	Suyo	Suyo Long	Cucumber	18.4227
01_03_22	Suyo	Suyo Long	Cucumber	20.4187
01_04_01	Suyo	Suyo Long	Cucumber	23.53
01_04_02	Suyo	Suyo Long	Cucumber	25.5732
01_04_04	Suyo	Suyo Long	Cucumber	16.7707
01_04_12	Suyo	Suyo Long	Cucumber	5.52809
01_04_15	Suyo	Suyo Long	Cucumber	10.1348
01_04_17	Suyo	Suyo Long	Cucumber	14.445
01_04_20	Suyo	Suyo Long	Cucumber	5.11233
01_04_21	Suyo	Suyo Long	Cucumber	7.28184
01_04_25	Suyo	Suyo Long	Cucumber	18.8088
01_05_04	Suyo	Suyo Long	Cucumber	26.2104
01_05_11	Suyo	Suyo Long	Cucumber	26.1787
01_05_14	Suyo	Suyo Long	Cucumber	18.4475
01_05_16	Suyo	Suyo Long	Cucumber	15.491
01_05_17	Suyo	Suyo Long	Cucumber	10.7699
01_05_22	Suyo	Suyo Long	Cucumber	8.04843
01_05_24	Suyo	Suyo Long	Cucumber	17.9762
02_04_11	Suyo	Suyo Long	Cucumber	31.2383
02_04_12	Suyo	Suyo Long	Cucumber	30.5532
02_04_14	Suyo	Suyo Long	Cucumber	28.473
2004	Suyo	Suyo Long	Cucumber	14.549
94_1	Suyo	Suyo Long	Cucumber	13.7568
94_4	Suyo	Suyo Long	Cucumber	16.8345
Acacia	Suyo	Suyo Long	Cucumber	19.2609
Apple404	Suyo	Suyo Long	Cucumber	38.1994
Apple517	Suyo	Suyo Long	Cucumber	24.0098
Ausubel	Suyo	Suyo Long	Cucumber	21.9752
B05_10	Suyo	Suyo Long	Cucumber	30.2306
BMM	Suyo	Suyo Long	Cucumber	42.069
BPA1	Suyo	Suyo Long	Cucumber	10.968
DavisNavel	Suyo	Suyo Long	Cucumber	15.5758
EsparatoFresa	Suyo	Suyo Long	Cucumber	10.4824
Fd1	Suyo	Suyo Long	Cucumber	40.6119
Fd2	Suyo	Suyo Long	Cucumber	17.83
Fresa525	Suyo	Suyo Long	Cucumber	28.6337
FresaSD	Suyo	Suyo Long	Cucumber	12.8691
Gallo1	Suyo	Suyo Long	Cucumber	39.6476
Gallo2	Suyo	Suyo Long	Cucumber	16.074
Geranium	Suyo	Suyo Long	Cucumber	48.4767
Grape	Suyo	Suyo Long	Cucumber	26.181
KatieTomato	Suyo	Suyo Long	Cucumber	5.79528
KernA2	Suyo	Suyo Long	Cucumber	47.0997
KernB1	Suyo	Suyo Long	Cucumber	21.0997
KernB2	Suyo	Suyo Long	Cucumber	24.1447
KGB1	Suyo	Suyo Long	Cucumber	11.5617
KGB2	Suyo	Suyo Long	Cucumber	38.7778
MEAP6G	Suyo	Suyo Long	Cucumber	27.3705
Mex03	Suyo	Suyo Long	Cucumber	23.4459
Molly	Suyo	Suyo Long	Cucumber	18.2915
Navel	Suyo	Suyo Long	Cucumber	15.8502
NobleRot	Suyo	Suyo Long	Cucumber	9.96204
Peachy	Suyo	Suyo Long	Cucumber	21.9841
Pepper	Suyo	Suyo Long	Cucumber	5.35688
PepperSub	Suyo	Suyo Long	Cucumber	31.5993
PhiloMenlo	Suyo	Suyo Long	Cucumber	16.0796
Rasp	Suyo	Suyo Long	Cucumber	43.0237
Rose	Suyo	Suyo Long	Cucumber	6.86809
Supersteak	Suyo	Suyo Long	Cucumber	20.9982
Triple3	Suyo	Suyo Long	Cucumber	20.1603
Triple7	Suyo	Suyo Long	Cucumber	22.9449
UKRazz	Suyo	Suyo Long	Cucumber	6.47517
01_01_04	AR1	PI420368	Hollyhock	19.1626
01_01_15	AR1	PI420368	Hollyhock	27.9548
01_02_01	AR1	PI420368	Hollyhock	30.0969
01_02_15	AR1	PI420368	Hollyhock	23.4064
01_02_16	AR1	PI420368	Hollyhock	26.4538
01_02_18	AR1	PI420368	Hollyhock	11.5806
01_02_20	AR1	PI420368	Hollyhock	29.67
01_03_04	AR1	PI420368	Hollyhock	14.0843
01_03_18	AR1	PI420368	Hollyhock	18.3657
01_03_19	AR1	PI420368	Hollyhock	5.46681
01_03_20	AR1	PI420368	Hollyhock	20.2855
01_03_22	AR1	PI420368	Hollyhock	23.6345
01_04_01	AR1	PI420368	Hollyhock	34.2266
01_04_02	AR1	PI420368	Hollyhock	9.24743
01_04_04	AR1	PI420368	Hollyhock	31.9547
01_04_12	AR1	PI420368	Hollyhock	10.884
01_04_15	AR1	PI420368	Hollyhock	30.5703
01_04_17	AR1	PI420368	Hollyhock	28.6918
01_04_20	AR1	PI420368	Hollyhock	15.5139
01_04_21	AR1	PI420368	Hollyhock	6.90694
01_04_25	AR1	PI420368	Hollyhock	21.5851
01_05_04	AR1	PI420368	Hollyhock	30.1065
01_05_11	AR1	PI420368	Hollyhock	33.5027
01_05_14	AR1	PI420368	Hollyhock	27.6335
01_05_16	AR1	PI420368	Hollyhock	27.5335
01_05_17	AR1	PI420368	Hollyhock	13.5006
01_05_22	AR1	PI420368	Hollyhock	11.1238
01_05_24	AR1	PI420368	Hollyhock	46.1243
02_04_11	AR1	PI420368	Hollyhock	29.3444
02_04_12	AR1	PI420368	Hollyhock	39.1632
02_04_14	AR1	PI420368	Hollyhock	27.5875
2004	AR1	PI420368	Hollyhock	18.7527
94_1	AR1	PI420368	Hollyhock	48.0809
94_4	AR1	PI420368	Hollyhock	7.30016
Acacia	AR1	PI420368	Hollyhock	15.6545
Apple404	AR1	PI420368	Hollyhock	40.4547
Apple517	AR1	PI420368	Hollyhock	29.7985
Ausubel	AR1	PI420368	Hollyhock	31.1581
B05_10	AR1	PI420368	Hollyhock	47.8881
BMM	AR1	PI420368	Hollyhock	33.7952
BPA1	AR1	PI420368	Hollyhock	44.5419
DavisNavel	AR1	PI420368	Hollyhock	11.9111
EsparatoFresa	AR1	PI420368	Hollyhock	25.0206
Fd1	AR1	PI420368	Hollyhock	34.4977
Fd2	AR1	PI420368	Hollyhock	20.8409
Fresa525	AR1	PI420368	Hollyhock	29.4802
FresaSD	AR1	PI420368	Hollyhock	7.40134
Gallo1	AR1	PI420368	Hollyhock	38.0552
Gallo2	AR1	PI420368	Hollyhock	NA
Geranium	AR1	PI420368	Hollyhock	46.3564
Grape	AR1	PI420368	Hollyhock	20.8769
KatieTomato	AR1	PI420368	Hollyhock	10.5888
KernA2	AR1	PI420368	Hollyhock	29.1
KernB1	AR1	PI420368	Hollyhock	24.2162
KernB2	AR1	PI420368	Hollyhock	33.8033
KGB1	AR1	PI420368	Hollyhock	18.0091
KGB2	AR1	PI420368	Hollyhock	35.2102
MEAP6G	AR1	PI420368	Hollyhock	23.5722
Mex03	AR1	PI420368	Hollyhock	31.1239
Molly	AR1	PI420368	Hollyhock	21.9366
Navel	AR1	PI420368	Hollyhock	21.5603
NobleRot	AR1	PI420368	Hollyhock	NA
Peachy	AR1	PI420368	Hollyhock	12.9218
Pepper	AR1	PI420368	Hollyhock	22.6344
PepperSub	AR1	PI420368	Hollyhock	17.9874
PhiloMenlo	AR1	PI420368	Hollyhock	21.8404
Rasp	AR1	PI420368	Hollyhock	40.7286
Rose	AR1	PI420368	Hollyhock	17.1282
Supersteak	AR1	PI420368	Hollyhock	36.6168
Triple3	AR1	PI420368	Hollyhock	29.4707
Triple7	AR1	PI420368	Hollyhock	30.4566
UKRazz	AR1	PI420368	Hollyhock	23.8838
01_01_04	AR2	PI586586	Hollyhock	23.7367
01_01_15	AR2	PI586586	Hollyhock	39.7402
01_02_01	AR2	PI586586	Hollyhock	33.1946
01_02_15	AR2	PI586586	Hollyhock	22.9875
01_02_16	AR2	PI586586	Hollyhock	28.8189
01_02_18	AR2	PI586586	Hollyhock	10.1386
01_02_20	AR2	PI586586	Hollyhock	33.8733
01_03_04	AR2	PI586586	Hollyhock	23.0048
01_03_18	AR2	PI586586	Hollyhock	18.7718
01_03_19	AR2	PI586586	Hollyhock	7.20631
01_03_20	AR2	PI586586	Hollyhock	18.0809
01_03_22	AR2	PI586586	Hollyhock	36.8273
01_04_01	AR2	PI586586	Hollyhock	24.5732
01_04_02	AR2	PI586586	Hollyhock	8.60971
01_04_04	AR2	PI586586	Hollyhock	35.4376
01_04_12	AR2	PI586586	Hollyhock	15.0424
01_04_15	AR2	PI586586	Hollyhock	23.1635
01_04_17	AR2	PI586586	Hollyhock	30.515
01_04_20	AR2	PI586586	Hollyhock	36.0924
01_04_21	AR2	PI586586	Hollyhock	5.02833
01_04_25	AR2	PI586586	Hollyhock	35.6558
01_05_04	AR2	PI586586	Hollyhock	36.1818
01_05_11	AR2	PI586586	Hollyhock	30.7412
01_05_14	AR2	PI586586	Hollyhock	25.9112
01_05_16	AR2	PI586586	Hollyhock	37.3657
01_05_17	AR2	PI586586	Hollyhock	12.7085
01_05_22	AR2	PI586586	Hollyhock	10.6585
01_05_24	AR2	PI586586	Hollyhock	41.238
02_04_11	AR2	PI586586	Hollyhock	35.5104
02_04_12	AR2	PI586586	Hollyhock	34.9926
02_04_14	AR2	PI586586	Hollyhock	33.7645
2004	AR2	PI586586	Hollyhock	28.286
94_1	AR2	PI586586	Hollyhock	35.6007
94_4	AR2	PI586586	Hollyhock	23.2239
Acacia	AR2	PI586586	Hollyhock	16.1864
Apple404	AR2	PI586586	Hollyhock	34.538
Apple517	AR2	PI586586	Hollyhock	29.5564
Ausubel	AR2	PI586586	Hollyhock	22.1253
B05_10	AR2	PI586586	Hollyhock	35.5846
BMM	AR2	PI586586	Hollyhock	37.0226
BPA1	AR2	PI586586	Hollyhock	40.1243
DavisNavel	AR2	PI586586	Hollyhock	10.2569
EsparatoFresa	AR2	PI586586	Hollyhock	37.9539
Fd1	AR2	PI586586	Hollyhock	35.0296
Fd2	AR2	PI586586	Hollyhock	18.128
Fresa525	AR2	PI586586	Hollyhock	26.8141
FresaSD	AR2	PI586586	Hollyhock	8.76628
Gallo1	AR2	PI586586	Hollyhock	26.5626
Gallo2	AR2	PI586586	Hollyhock	NA
Geranium	AR2	PI586586	Hollyhock	24.5003
Grape	AR2	PI586586	Hollyhock	35.0116
KatieTomato	AR2	PI586586	Hollyhock	10.6124
KernA2	AR2	PI586586	Hollyhock	29.367
KernB1	AR2	PI586586	Hollyhock	32.3052
KernB2	AR2	PI586586	Hollyhock	43.742
KGB1	AR2	PI586586	Hollyhock	16.1919
KGB2	AR2	PI586586	Hollyhock	29.1
MEAP6G	AR2	PI586586	Hollyhock	26.1691
Mex03	AR2	PI586586	Hollyhock	22.472
Molly	AR2	PI586586	Hollyhock	15.489
Navel	AR2	PI586586	Hollyhock	25.7209
NobleRot	AR2	PI586586	Hollyhock	NA
Peachy	AR2	PI586586	Hollyhock	9.08689
Pepper	AR2	PI586586	Hollyhock	25.8213
PepperSub	AR2	PI586586	Hollyhock	25.76
PhiloMenlo	AR2	PI586586	Hollyhock	28.756
Rasp	AR2	PI586586	Hollyhock	32.1314
Rose	AR2	PI586586	Hollyhock	16.1897
Supersteak	AR2	PI586586	Hollyhock	37.1139
Triple3	AR2	PI586586	Hollyhock	30.2047
Triple7	AR2	PI586586	Hollyhock	20.8064
UKRazz	AR2	PI586586	Hollyhock	17.0792
01_01_04	AR3	PI586587	Hollyhock	36.5144
01_01_15	AR3	PI586587	Hollyhock	33.987
01_02_01	AR3	PI586587	Hollyhock	24.7671
01_02_15	AR3	PI586587	Hollyhock	17.9163
01_02_16	AR3	PI586587	Hollyhock	25.6697
01_02_18	AR3	PI586587	Hollyhock	14.7311
01_02_20	AR3	PI586587	Hollyhock	22.4042
01_03_04	AR3	PI586587	Hollyhock	11.4764
01_03_18	AR3	PI586587	Hollyhock	23.7521
01_03_19	AR3	PI586587	Hollyhock	9.29195
01_03_20	AR3	PI586587	Hollyhock	12.3467
01_03_22	AR3	PI586587	Hollyhock	40.0334
01_04_01	AR3	PI586587	Hollyhock	36.2955
01_04_02	AR3	PI586587	Hollyhock	11.9446
01_04_04	AR3	PI586587	Hollyhock	27.6619
01_04_12	AR3	PI586587	Hollyhock	24.4346
01_04_15	AR3	PI586587	Hollyhock	19.7305
01_04_17	AR3	PI586587	Hollyhock	27.1468
01_04_20	AR3	PI586587	Hollyhock	28.3739
01_04_21	AR3	PI586587	Hollyhock	4.87807
01_04_25	AR3	PI586587	Hollyhock	28.2632
01_05_04	AR3	PI586587	Hollyhock	31.2941
01_05_11	AR3	PI586587	Hollyhock	30.0643
01_05_14	AR3	PI586587	Hollyhock	25.008
01_05_16	AR3	PI586587	Hollyhock	36.9259
01_05_17	AR3	PI586587	Hollyhock	14.9302
01_05_22	AR3	PI586587	Hollyhock	7.57141
01_05_24	AR3	PI586587	Hollyhock	31.6583
02_04_11	AR3	PI586587	Hollyhock	31.573
02_04_12	AR3	PI586587	Hollyhock	20.7722
02_04_14	AR3	PI586587	Hollyhock	30.8542
2004	AR3	PI586587	Hollyhock	19.0666
94_1	AR3	PI586587	Hollyhock	25.0182
94_4	AR3	PI586587	Hollyhock	13.4872
Acacia	AR3	PI586587	Hollyhock	17.7508
Apple404	AR3	PI586587	Hollyhock	34.8907
Apple517	AR3	PI586587	Hollyhock	23.5447
Ausubel	AR3	PI586587	Hollyhock	22.004
B05_10	AR3	PI586587	Hollyhock	33.6054
BMM	AR3	PI586587	Hollyhock	23.9105
BPA1	AR3	PI586587	Hollyhock	32.0648
DavisNavel	AR3	PI586587	Hollyhock	6.25745
EsparatoFresa	AR3	PI586587	Hollyhock	28.2163
Fd1	AR3	PI586587	Hollyhock	30.9132
Fd2	AR3	PI586587	Hollyhock	14.6269
Fresa525	AR3	PI586587	Hollyhock	30.1427
FresaSD	AR3	PI586587	Hollyhock	11.3159
Gallo1	AR3	PI586587	Hollyhock	21.8428
Gallo2	AR3	PI586587	Hollyhock	NA
Geranium	AR3	PI586587	Hollyhock	30.4752
Grape	AR3	PI586587	Hollyhock	28.3672
KatieTomato	AR3	PI586587	Hollyhock	10.6107
KernA2	AR3	PI586587	Hollyhock	24.1717
KernB1	AR3	PI586587	Hollyhock	10.0292
KernB2	AR3	PI586587	Hollyhock	41.4536
KGB1	AR3	PI586587	Hollyhock	15.2281
KGB2	AR3	PI586587	Hollyhock	30.2035
MEAP6G	AR3	PI586587	Hollyhock	31.111
Mex03	AR3	PI586587	Hollyhock	26.0233
Molly	AR3	PI586587	Hollyhock	20.1117
Navel	AR3	PI586587	Hollyhock	18.603
NobleRot	AR3	PI586587	Hollyhock	NA
Peachy	AR3	PI586587	Hollyhock	15.9199
Pepper	AR3	PI586587	Hollyhock	24.0182
PepperSub	AR3	PI586587	Hollyhock	29.4134
PhiloMenlo	AR3	PI586587	Hollyhock	34.3388
Rasp	AR3	PI586587	Hollyhock	27.8914
Rose	AR3	PI586587	Hollyhock	23.8044
Supersteak	AR3	PI586587	Hollyhock	30.5561
Triple3	AR3	PI586587	Hollyhock	32.9241
Triple7	AR3	PI586587	Hollyhock	26.93
UKRazz	AR3	PI586587	Hollyhock	14.6439
01_01_04	AR4	PI649639	Hollyhock	25.7385
01_01_15	AR4	PI649639	Hollyhock	28.8086
01_02_01	AR4	PI649639	Hollyhock	32.3121
01_02_15	AR4	PI649639	Hollyhock	23.1479
01_02_16	AR4	PI649639	Hollyhock	19.7407
01_02_18	AR4	PI649639	Hollyhock	10.819
01_02_20	AR4	PI649639	Hollyhock	19.4098
01_03_04	AR4	PI649639	Hollyhock	25.3041
01_03_18	AR4	PI649639	Hollyhock	16.1138
01_03_19	AR4	PI649639	Hollyhock	4.18066
01_03_20	AR4	PI649639	Hollyhock	15.8883
01_03_22	AR4	PI649639	Hollyhock	32.7547
01_04_01	AR4	PI649639	Hollyhock	25.1225
01_04_02	AR4	PI649639	Hollyhock	9.32502
01_04_04	AR4	PI649639	Hollyhock	28.9919
01_04_12	AR4	PI649639	Hollyhock	14.6124
01_04_15	AR4	PI649639	Hollyhock	20.9527
01_04_17	AR4	PI649639	Hollyhock	30.5047
01_04_20	AR4	PI649639	Hollyhock	24.8743
01_04_21	AR4	PI649639	Hollyhock	13.3917
01_04_25	AR4	PI649639	Hollyhock	21.21
01_05_04	AR4	PI649639	Hollyhock	22.8653
01_05_11	AR4	PI649639	Hollyhock	17.0722
01_05_14	AR4	PI649639	Hollyhock	24.8523
01_05_16	AR4	PI649639	Hollyhock	29.3298
01_05_17	AR4	PI649639	Hollyhock	15.4889
01_05_22	AR4	PI649639	Hollyhock	8.49244
01_05_24	AR4	PI649639	Hollyhock	42.1739
02_04_11	AR4	PI649639	Hollyhock	18.5987
02_04_12	AR4	PI649639	Hollyhock	30.5614
02_04_14	AR4	PI649639	Hollyhock	22.413
2004	AR4	PI649639	Hollyhock	23.1239
94_1	AR4	PI649639	Hollyhock	28.6339
94_4	AR4	PI649639	Hollyhock	22.1535
Acacia	AR4	PI649639	Hollyhock	9.39259
Apple404	AR4	PI649639	Hollyhock	30.1977
Apple517	AR4	PI649639	Hollyhock	16.7718
Ausubel	AR4	PI649639	Hollyhock	24.1381
B05_10	AR4	PI649639	Hollyhock	29.1969
BMM	AR4	PI649639	Hollyhock	36.2194
BPA1	AR4	PI649639	Hollyhock	37.1472
DavisNavel	AR4	PI649639	Hollyhock	6.53928
EsparatoFresa	AR4	PI649639	Hollyhock	27.0673
Fd1	AR4	PI649639	Hollyhock	31.4897
Fd2	AR4	PI649639	Hollyhock	7.70984
Fresa525	AR4	PI649639	Hollyhock	14.8764
FresaSD	AR4	PI649639	Hollyhock	8.46271
Gallo1	AR4	PI649639	Hollyhock	25.2123
Gallo2	AR4	PI649639	Hollyhock	NA
Geranium	AR4	PI649639	Hollyhock	26.8534
Grape	AR4	PI649639	Hollyhock	25.0818
KatieTomato	AR4	PI649639	Hollyhock	8.77769
KernA2	AR4	PI649639	Hollyhock	26.7439
KernB1	AR4	PI649639	Hollyhock	16.3767
KernB2	AR4	PI649639	Hollyhock	31.3313
KGB1	AR4	PI649639	Hollyhock	10.1562
KGB2	AR4	PI649639	Hollyhock	21.544
MEAP6G	AR4	PI649639	Hollyhock	19.0726
Mex03	AR4	PI649639	Hollyhock	12.4161
Molly	AR4	PI649639	Hollyhock	10.2878
Navel	AR4	PI649639	Hollyhock	13.2277
NobleRot	AR4	PI649639	Hollyhock	NA
Peachy	AR4	PI649639	Hollyhock	10.5915
Pepper	AR4	PI649639	Hollyhock	25.0374
PepperSub	AR4	PI649639	Hollyhock	21.4752
PhiloMenlo	AR4	PI649639	Hollyhock	19.3614
Rasp	AR4	PI649639	Hollyhock	19.1751
Rose	AR4	PI649639	Hollyhock	12.5196
Supersteak	AR4	PI649639	Hollyhock	43.639
Triple3	AR4	PI649639	Hollyhock	22.6314
Triple7	AR4	PI649639	Hollyhock	19.578
UKRazz	AR4	PI649639	Hollyhock	14.7142
01_01_04	Pc1	PI358085	Parsley	67.3467
01_01_15	Pc1	PI358085	Parsley	47.9408
01_02_01	Pc1	PI358085	Parsley	40.034
01_02_15	Pc1	PI358085	Parsley	78.5841
01_02_16	Pc1	PI358085	Parsley	38.4747
01_02_18	Pc1	PI358085	Parsley	16.3661
01_02_20	Pc1	PI358085	Parsley	71.8422
01_03_04	Pc1	PI358085	Parsley	129.258
01_03_18	Pc1	PI358085	Parsley	102.016
01_03_19	Pc1	PI358085	Parsley	13.9836
01_03_20	Pc1	PI358085	Parsley	28.8572
01_03_22	Pc1	PI358085	Parsley	138.029
01_04_01	Pc1	PI358085	Parsley	114.114
01_04_02	Pc1	PI358085	Parsley	6.34182
01_04_04	Pc1	PI358085	Parsley	47.7296
01_04_12	Pc1	PI358085	Parsley	28.8541
01_04_15	Pc1	PI358085	Parsley	64.6964
01_04_17	Pc1	PI358085	Parsley	74.6215
01_04_20	Pc1	PI358085	Parsley	46.4755
01_04_21	Pc1	PI358085	Parsley	7.71215
01_04_25	Pc1	PI358085	Parsley	96.2021
01_05_04	Pc1	PI358085	Parsley	71.0354
01_05_11	Pc1	PI358085	Parsley	70.2663
01_05_14	Pc1	PI358085	Parsley	56.5075
01_05_16	Pc1	PI358085	Parsley	47.2999
01_05_17	Pc1	PI358085	Parsley	14.9239
01_05_22	Pc1	PI358085	Parsley	24.478
01_05_24	Pc1	PI358085	Parsley	94.1083
02_04_11	Pc1	PI358085	Parsley	142.718
02_04_12	Pc1	PI358085	Parsley	61.7238
02_04_14	Pc1	PI358085	Parsley	102.53
2004	Pc1	PI358085	Parsley	38.1345
94_1	Pc1	PI358085	Parsley	52.8119
94_4	Pc1	PI358085	Parsley	15.2903
Acacia	Pc1	PI358085	Parsley	34.1573
Apple404	Pc1	PI358085	Parsley	82.1436
Apple517	Pc1	PI358085	Parsley	132.937
Ausubel	Pc1	PI358085	Parsley	69.9963
B05_10	Pc1	PI358085	Parsley	121.343
BMM	Pc1	PI358085	Parsley	49.7043
BPA1	Pc1	PI358085	Parsley	109.915
DavisNavel	Pc1	PI358085	Parsley	8.89854
EsparatoFresa	Pc1	PI358085	Parsley	26.5216
Fd1	Pc1	PI358085	Parsley	71.3108
Fd2	Pc1	PI358085	Parsley	32.2191
Fresa525	Pc1	PI358085	Parsley	48.5732
FresaSD	Pc1	PI358085	Parsley	12.2158
Gallo1	Pc1	PI358085	Parsley	80.8042
Gallo2	Pc1	PI358085	Parsley	8.65737
Geranium	Pc1	PI358085	Parsley	89.2583
Grape	Pc1	PI358085	Parsley	60.0492
KatieTomato	Pc1	PI358085	Parsley	15.5419
KernA2	Pc1	PI358085	Parsley	106.149
KernB1	Pc1	PI358085	Parsley	143.843
KernB2	Pc1	PI358085	Parsley	127.423
KGB1	Pc1	PI358085	Parsley	78.3504
KGB2	Pc1	PI358085	Parsley	58.3238
MEAP6G	Pc1	PI358085	Parsley	72.8314
Mex03	Pc1	PI358085	Parsley	56.4677
Molly	Pc1	PI358085	Parsley	93.06
Navel	Pc1	PI358085	Parsley	57.8958
NobleRot	Pc1	PI358085	Parsley	9.49955
Peachy	Pc1	PI358085	Parsley	47.8641
Pepper	Pc1	PI358085	Parsley	48.6786
PepperSub	Pc1	PI358085	Parsley	64.0443
PhiloMenlo	Pc1	PI358085	Parsley	31.8465
Rasp	Pc1	PI358085	Parsley	121.326
Rose	Pc1	PI358085	Parsley	38.6085
Supersteak	Pc1	PI358085	Parsley	82.5601
Triple3	Pc1	PI358085	Parsley	115.233
Triple7	Pc1	PI358085	Parsley	37.0334
UKRazz	Pc1	PI358085	Parsley	-0.636381
01_01_04	Pc2	PI649484	Parsley	51.9571
01_01_15	Pc2	PI649484	Parsley	58.873
01_02_01	Pc2	PI649484	Parsley	51.1004
01_02_15	Pc2	PI649484	Parsley	63.3475
01_02_16	Pc2	PI649484	Parsley	27.0579
01_02_18	Pc2	PI649484	Parsley	11.6558
01_02_20	Pc2	PI649484	Parsley	55.6998
01_03_04	Pc2	PI649484	Parsley	78.9212
01_03_18	Pc2	PI649484	Parsley	67.4785
01_03_19	Pc2	PI649484	Parsley	7.00318
01_03_20	Pc2	PI649484	Parsley	35.3129
01_03_22	Pc2	PI649484	Parsley	61.8314
01_04_01	Pc2	PI649484	Parsley	52.9812
01_04_02	Pc2	PI649484	Parsley	28.863
01_04_04	Pc2	PI649484	Parsley	47.2382
01_04_12	Pc2	PI649484	Parsley	29.3547
01_04_15	Pc2	PI649484	Parsley	50.8373
01_04_17	Pc2	PI649484	Parsley	56.188
01_04_20	Pc2	PI649484	Parsley	36.6921
01_04_21	Pc2	PI649484	Parsley	11.3626
01_04_25	Pc2	PI649484	Parsley	61.2061
01_05_04	Pc2	PI649484	Parsley	39.612
01_05_11	Pc2	PI649484	Parsley	63.178
01_05_14	Pc2	PI649484	Parsley	63.0576
01_05_16	Pc2	PI649484	Parsley	39.0783
01_05_17	Pc2	PI649484	Parsley	9.96217
01_05_22	Pc2	PI649484	Parsley	19.2387
01_05_24	Pc2	PI649484	Parsley	47.7076
02_04_11	Pc2	PI649484	Parsley	81.0536
02_04_12	Pc2	PI649484	Parsley	44.6893
02_04_14	Pc2	PI649484	Parsley	93.4081
2004	Pc2	PI649484	Parsley	53.5253
94_1	Pc2	PI649484	Parsley	62.5792
94_4	Pc2	PI649484	Parsley	7.68445
Acacia	Pc2	PI649484	Parsley	32.2143
Apple404	Pc2	PI649484	Parsley	75.2115
Apple517	Pc2	PI649484	Parsley	58.4708
Ausubel	Pc2	PI649484	Parsley	47.5996
B05_10	Pc2	PI649484	Parsley	41.1267
BMM	Pc2	PI649484	Parsley	38.6722
BPA1	Pc2	PI649484	Parsley	71.4532
DavisNavel	Pc2	PI649484	Parsley	10.3163
EsparatoFresa	Pc2	PI649484	Parsley	41.8216
Fd1	Pc2	PI649484	Parsley	84.2764
Fd2	Pc2	PI649484	Parsley	12.8038
Fresa525	Pc2	PI649484	Parsley	62.9181
FresaSD	Pc2	PI649484	Parsley	16.5066
Gallo1	Pc2	PI649484	Parsley	66.9657
Gallo2	Pc2	PI649484	Parsley	9.26775
Geranium	Pc2	PI649484	Parsley	86.2812
Grape	Pc2	PI649484	Parsley	42.3302
KatieTomato	Pc2	PI649484	Parsley	21.1596
KernA2	Pc2	PI649484	Parsley	81.4378
KernB1	Pc2	PI649484	Parsley	86.1046
KernB2	Pc2	PI649484	Parsley	68.9483
KGB1	Pc2	PI649484	Parsley	40.624
KGB2	Pc2	PI649484	Parsley	45.1682
MEAP6G	Pc2	PI649484	Parsley	64.1756
Mex03	Pc2	PI649484	Parsley	66.1167
Molly	Pc2	PI649484	Parsley	82.0067
Navel	Pc2	PI649484	Parsley	42.9667
NobleRot	Pc2	PI649484	Parsley	20.67
Peachy	Pc2	PI649484	Parsley	41.4595
Pepper	Pc2	PI649484	Parsley	65.3801
PepperSub	Pc2	PI649484	Parsley	33.0484
PhiloMenlo	Pc2	PI649484	Parsley	31.12
Rasp	Pc2	PI649484	Parsley	65.4611
Rose	Pc2	PI649484	Parsley	38.6455
Supersteak	Pc2	PI649484	Parsley	51.5563
Triple3	Pc2	PI649484	Parsley	98.4267
Triple7	Pc2	PI649484	Parsley	41.517
UKRazz	Pc2	PI649484	Parsley	15.6047
01_01_04	Pc3	PI649485	Parsley	50.9641
01_01_15	Pc3	PI649485	Parsley	51.622
01_02_01	Pc3	PI649485	Parsley	41.3294
01_02_15	Pc3	PI649485	Parsley	51.2131
01_02_16	Pc3	PI649485	Parsley	34.269
01_02_18	Pc3	PI649485	Parsley	9.50342
01_02_20	Pc3	PI649485	Parsley	45.4474
01_03_04	Pc3	PI649485	Parsley	84.5741
01_03_18	Pc3	PI649485	Parsley	66.2821
01_03_19	Pc3	PI649485	Parsley	6.48783
01_03_20	Pc3	PI649485	Parsley	43.9167
01_03_22	Pc3	PI649485	Parsley	73.5624
01_04_01	Pc3	PI649485	Parsley	78.1863
01_04_02	Pc3	PI649485	Parsley	25.152
01_04_04	Pc3	PI649485	Parsley	54.3381
01_04_12	Pc3	PI649485	Parsley	25.7738
01_04_15	Pc3	PI649485	Parsley	49.863
01_04_17	Pc3	PI649485	Parsley	77.8985
01_04_20	Pc3	PI649485	Parsley	47.9494
01_04_21	Pc3	PI649485	Parsley	9.26793
01_04_25	Pc3	PI649485	Parsley	75.7797
01_05_04	Pc3	PI649485	Parsley	53.1644
01_05_11	Pc3	PI649485	Parsley	45.9046
01_05_14	Pc3	PI649485	Parsley	61.9245
01_05_16	Pc3	PI649485	Parsley	38.7038
01_05_17	Pc3	PI649485	Parsley	13.7537
01_05_22	Pc3	PI649485	Parsley	37.4116
01_05_24	Pc3	PI649485	Parsley	65.5407
02_04_11	Pc3	PI649485	Parsley	72.2627
02_04_12	Pc3	PI649485	Parsley	48.0107
02_04_14	Pc3	PI649485	Parsley	73.6507
2004	Pc3	PI649485	Parsley	63.2035
94_1	Pc3	PI649485	Parsley	54.5569
94_4	Pc3	PI649485	Parsley	12.3715
Acacia	Pc3	PI649485	Parsley	20.2093
Apple404	Pc3	PI649485	Parsley	66.5874
Apple517	Pc3	PI649485	Parsley	115.816
Ausubel	Pc3	PI649485	Parsley	50.6145
B05_10	Pc3	PI649485	Parsley	79.0549
BMM	Pc3	PI649485	Parsley	45.0846
BPA1	Pc3	PI649485	Parsley	64.5603
DavisNavel	Pc3	PI649485	Parsley	2.05251
EsparatoFresa	Pc3	PI649485	Parsley	15.9095
Fd1	Pc3	PI649485	Parsley	56.2344
Fd2	Pc3	PI649485	Parsley	27.9841
Fresa525	Pc3	PI649485	Parsley	52.7613
FresaSD	Pc3	PI649485	Parsley	14.508
Gallo1	Pc3	PI649485	Parsley	91.8823
Gallo2	Pc3	PI649485	Parsley	13.6495
Geranium	Pc3	PI649485	Parsley	74.006
Grape	Pc3	PI649485	Parsley	37.946
KatieTomato	Pc3	PI649485	Parsley	26.3039
KernA2	Pc3	PI649485	Parsley	87.658
KernB1	Pc3	PI649485	Parsley	109.288
KernB2	Pc3	PI649485	Parsley	60.647
KGB1	Pc3	PI649485	Parsley	44.21
KGB2	Pc3	PI649485	Parsley	58.6672
MEAP6G	Pc3	PI649485	Parsley	54.2317
Mex03	Pc3	PI649485	Parsley	60.6812
Molly	Pc3	PI649485	Parsley	108.263
Navel	Pc3	PI649485	Parsley	31.1526
NobleRot	Pc3	PI649485	Parsley	11.6352
Peachy	Pc3	PI649485	Parsley	52.2015
Pepper	Pc3	PI649485	Parsley	52.1777
PepperSub	Pc3	PI649485	Parsley	32.8178
PhiloMenlo	Pc3	PI649485	Parsley	37.6455
Rasp	Pc3	PI649485	Parsley	54.9331
Rose	Pc3	PI649485	Parsley	26.5397
Supersteak	Pc3	PI649485	Parsley	61.983
Triple3	Pc3	PI649485	Parsley	83.5756
Triple7	Pc3	PI649485	Parsley	42.8782
UKRazz	Pc3	PI649485	Parsley	18.1103
01_01_04	Pc4	PI649488	Parsley	110.635
01_01_15	Pc4	PI649488	Parsley	40.0164
01_02_01	Pc4	PI649488	Parsley	97.2422
01_02_15	Pc4	PI649488	Parsley	77.9997
01_02_16	Pc4	PI649488	Parsley	36.0906
01_02_18	Pc4	PI649488	Parsley	16.6386
01_02_20	Pc4	PI649488	Parsley	47.3271
01_03_04	Pc4	PI649488	Parsley	153.117
01_03_18	Pc4	PI649488	Parsley	100.522
01_03_19	Pc4	PI649488	Parsley	9.78859
01_03_20	Pc4	PI649488	Parsley	36.0349
01_03_22	Pc4	PI649488	Parsley	77.3609
01_04_01	Pc4	PI649488	Parsley	107.809
01_04_02	Pc4	PI649488	Parsley	15.1919
01_04_04	Pc4	PI649488	Parsley	51.7583
01_04_12	Pc4	PI649488	Parsley	23.3731
01_04_15	Pc4	PI649488	Parsley	69.8437
01_04_17	Pc4	PI649488	Parsley	82.2625
01_04_20	Pc4	PI649488	Parsley	38.8223
01_04_21	Pc4	PI649488	Parsley	4.43115
01_04_25	Pc4	PI649488	Parsley	61.7476
01_05_04	Pc4	PI649488	Parsley	88.9349
01_05_11	Pc4	PI649488	Parsley	84.5741
01_05_14	Pc4	PI649488	Parsley	83.718
01_05_16	Pc4	PI649488	Parsley	49.2053
01_05_17	Pc4	PI649488	Parsley	19.751
01_05_22	Pc4	PI649488	Parsley	35.2633
01_05_24	Pc4	PI649488	Parsley	102.93
02_04_11	Pc4	PI649488	Parsley	149.528
02_04_12	Pc4	PI649488	Parsley	95.5241
02_04_14	Pc4	PI649488	Parsley	128.453
2004	Pc4	PI649488	Parsley	51.1195
94_1	Pc4	PI649488	Parsley	52.1762
94_4	Pc4	PI649488	Parsley	23.5497
Acacia	Pc4	PI649488	Parsley	36.4131
Apple404	Pc4	PI649488	Parsley	126.278
Apple517	Pc4	PI649488	Parsley	148.495
Ausubel	Pc4	PI649488	Parsley	59.8369
B05_10	Pc4	PI649488	Parsley	100.48
BMM	Pc4	PI649488	Parsley	55.6069
BPA1	Pc4	PI649488	Parsley	76.5951
DavisNavel	Pc4	PI649488	Parsley	1.27865
EsparatoFresa	Pc4	PI649488	Parsley	13.4804
Fd1	Pc4	PI649488	Parsley	108.819
Fd2	Pc4	PI649488	Parsley	15.2552
Fresa525	Pc4	PI649488	Parsley	56.5366
FresaSD	Pc4	PI649488	Parsley	12.3625
Gallo1	Pc4	PI649488	Parsley	80.7891
Gallo2	Pc4	PI649488	Parsley	17.3774
Geranium	Pc4	PI649488	Parsley	100.114
Grape	Pc4	PI649488	Parsley	64.7142
KatieTomato	Pc4	PI649488	Parsley	21.906
KernA2	Pc4	PI649488	Parsley	95.3037
KernB1	Pc4	PI649488	Parsley	84.4713
[truncated: 2,106 more rows]
