# Supplementary material for: Combined generalist and host-specific transcriptional strategies enable host generalism in the fungal pathogen Botrytis cinerea
Source: Proc Natl Acad Sci U S A. 2026 May 19;123(21):e2521414123. doi: 10.1073/pnas.2521414123 (PMC13214029; doi:10.1073/pnas.2521414123)
Supplement: Supplementary file 5 — Dataset S04 (XLSX) [file pnas.2521414123.sd04.xlsx]

## Sheet: All_H2
Dataset S4. Broad-sense heritability (H²) estimates of Botrytis cinerea gene expression for each gene, calculated across all host species (“All”), as well as within individual plant clades (Rosids and Asterids, including Superasterids) and plant orders (Asterales, Caryophyllales, Fabales, Cucurbitales, Solanales). For each gene, H² values are reported for variance components attributable to B. ci…
Gene	B. cinerea isolate	Host	Interaction	residual
Bcin01g00010	0.312166	0.16542	0.133814	0.3886
Bcin01g00020	0.279589	0.203311	0.13834	0.378761
Bcin01g00030	0.234878	0.253034	0.172625	0.339464
Bcin01g00040	0.273501	0.223196	0.150489	0.352814
Bcin01g00050	0.247306	0.257132	0.180017	0.315545
Bcin01g00060	0.241503	0.185399	0.163335	0.409763
Bcin01g00070	0.292185	0.175681	0.156534	0.3756
Bcin01g00080	0.274264	0.173805	0.140693	0.411238
Bcin01g00090	0.232432	0.211735	0.186318	0.369515
Bcin01g00100	0	0.134738	1.75185e-07	0.865261
Bcin01g00110	0.254685	0.249191	0.225225	0.2709
Bcin01g00120	0.223812	0.234805	0.195075	0.346308
Bcin01g00130	0.0155223	0.337576	0	0.646902
Bcin01g00140	0.0727209	0.148624	0.127803	0.650852
Bcin01g00150	0.018344	0.0276956	0.049746	0.904214
Bcin01g00160	0.615952	0.0107192	0.148719	0.22461
Bcin01g00170	0.183635	0.0610621	0.181025	0.574278
Bcin01g00180	0.0554892	0.103702	0.0936946	0.747114
Bcin01g00190	0.0167101	0.137388	0.113275	0.732627
Bcin01g00200	0.00228022	0.3571	0.451018	0.189601
Bcin01g00210	0.0205224	0.135897	0.112508	0.731073
Bcin01g00220	0.0919573	0.0901051	0.0517583	0.766179
Bcin01g00230	0.0870775	0.0999009	0.0549269	0.758095
Bcin01g00240	0.0754578	0.107206	0.0429064	0.77443
Bcin01g00250	0.0382228	0.131695	0.0883843	0.741698
Bcin01g00260	0.150485	0.291467	0.25542	0.302627
Bcin01g00270	0.00071388	0.0272652	0.00409797	0.967923
Bcin01g00280	0.0215952	0.135406	0.0722338	0.770765
Bcin01g00290	0.0275495	0.119627	0.0830972	0.769726
Bcin01g00300	0.0783588	0.037169	0.0114946	0.872978
Bcin01g00310	0.134202	0.0677231	0.121897	0.676177
Bcin01g00320	0.139365	0.167663	0.120631	0.572342
Bcin01g00330	0.0565109	0.19169	0.0496835	0.702116
Bcin01g00340	0.0231945	0.266023	0.276177	0.434605
Bcin01g00350	0.0988852	0.169656	0.0591537	0.672305
Bcin01g00360	0.0223299	0.177603	0.113895	0.686172
Bcin01g00370	0.205827	0.121163	0.15381	0.5192
Bcin01g00380	0.00705956	0.303847	0.0324234	0.65667
Bcin01g00390	0.0303661	0.256012	0.105395	0.608227
Bcin01g00400	0.134495	0.208586	0.207353	0.449566
Bcin01g00410	0.134032	0.102683	0.120651	0.642634
Bcin01g00420	0.0508343	0.145111	0.119069	0.684986
Bcin01g00440	0.0670596	0.100521	0.151236	0.681184
Bcin01g00460	0.00613201	0.212596	0.0180196	0.763252
Bcin01g00470	0.160273	0.0687752	0.127725	0.643227
Bcin01g00480	0.152871	0.0827841	0.121469	0.642877
Bcin01g00490	0.0550227	0.0625933	0.107805	0.774579
Bcin01g00500	0.110238	0.0776295	0.110163	0.70197
Bcin01g00510	0.0196502	0.230886	0.0535263	0.695938
Bcin01g00520	0.0260139	0.181786	0.168864	0.623336
Bcin01g00530	1.38678e-09	0.0791009	0.220318	0.700581
Bcin01g00540	0.0420222	0.204509	0.0757025	0.677766
Bcin01g00550	0.166077	0.14564	0.0622264	0.626057
Bcin01g00560	0.0152888	0.108462	0.00858289	0.867666
Bcin01g00570	0.0473837	0.279975	0.0287128	0.643928
Bcin01g00580	0.0492568	0.148621	0.0297005	0.772422
Bcin01g00590	0.075532	0.0453071	0.0420581	0.837103
Bcin01g00600	0	3.25719e-05	0.0212756	0.978692
Bcin01g00630	0.0473295	0.28909	0.133019	0.530561
Bcin01g00640	0.136439	0.163544	0.162552	0.537464
Bcin01g00650	0.119272	0.0959254	0.00472214	0.780081
Bcin01g00660	0.0550116	0.277648	0.0230086	0.644332
Bcin01g00670	0.128723	0.283744	0.150519	0.437014
Bcin01g00690	0.042937	0.11324	0.0468467	0.796976
Bcin01g00700	0.0503387	0.0288088	0.00272827	0.918124
Bcin01g00710	0.0618109	0.108026	0.147294	0.682869
Bcin01g00720	0.000199927	0.0248593	0	0.974941
Bcin01g00730	0.0295412	0.271351	0.0798925	0.619215
Bcin01g00740	0.0172923	0.12141	0.126913	0.734384
Bcin01g00750	0.104261	0.15694	0.130879	0.607919
Bcin01g00760	0.0918518	0.0922459	0.165796	0.650106
Bcin01g00770	0.0103136	0.0841998	0.00179826	0.903688
Bcin01g00780	0.0929851	0.0296786	0.189905	0.687432
Bcin01g00790	0.033304	0.121649	0.109578	0.735469
Bcin01g00800	0.0324364	0.179412	0.121995	0.666156
Bcin01g00810	0.0230359	0.077702	0.0504107	0.848851
Bcin01g00820	0.027135	0.0276945	0	0.94517
Bcin01g00830	0.137139	0.0946245	0.075822	0.692414
Bcin01g00840	0.0541614	0.197352	0.0180655	0.730421
Bcin01g00850	0.0351692	0.121608	0.0160258	0.827197
Bcin01g00860	0.00061521	0.433058	0.0308052	0.535521
Bcin01g00870	0.0461548	0.264485	0.0983454	0.591015
Bcin01g00880	0.137585	0.0363849	0.105167	0.720863
Bcin01g00890	0.0368821	0.169998	0.070774	0.722346
Bcin01g00910	0.00961612	0.126766	0.0972667	0.766352
Bcin01g00920	0.0322397	0.20978	0.178715	0.579265
Bcin01g00930	0.0734011	0.0670752	0.0783013	0.781223
Bcin01g00940	0	0.0502285	0.0191446	0.930627
Bcin01g00950	0.100539	0.170454	0.0159653	0.713041
Bcin01g00960	0.10501	0.0849955	0.0818651	0.72813
Bcin01g00970	0.0432452	0.199824	0.0736172	0.683313
Bcin01g00980	0.108961	0.274514	0.168678	0.447847
Bcin01g00990	0.0507308	0.0999523	0.023933	0.825384
Bcin01g01000	0.0784942	0.192219	0.00746583	0.721821
Bcin01g01010	0.0469126	0.282	0.0219254	0.649162
Bcin01g01020	0.0160583	0.029724	0.0017439	0.952474
Bcin01g01030	0.0597137	0.177753	0.0109689	0.751564
Bcin01g01040	0.0528266	0.357193	0.128832	0.461149
Bcin01g01060	0.0445482	0.10649	0.0233556	0.825606
Bcin01g01070	0.00164592	0.236284	0	0.76207
Bcin01g01080	0.0298288	0.294672	0.0430312	0.632468
Bcin01g01090	0.0766751	0.212243	0.0767459	0.634336
Bcin01g01100	0.0548986	0.0274958	0.0116886	0.905917
Bcin01g01110	0.0650613	0.2459	0.0159994	0.673039
Bcin01g01115	0.482254	0.0360379	0.0771889	0.404519
Bcin01g01120	2.59334e-10	0.139029	0.222823	0.638148
Bcin01g01140	0.0825861	0.265853	0.0474628	0.604098
Bcin01g01150	0	0.0328765	0	0.967124
Bcin01g01160	0.137894	0.211908	0.0277304	0.622468
Bcin01g01170	0.0710375	0.0340086	0.080345	0.814609
Bcin01g01180	0.106065	0.296184	0.0583836	0.539368
Bcin01g01190	0.0349095	0.0365671	0.110946	0.817577
Bcin01g01200	0.0149968	0.219383	0.00409198	0.761528
Bcin01g01210	0.0270417	0.0342693	0	0.938689
Bcin01g01220	0.32521	0.077254	0.0468697	0.550667
Bcin01g01230	0.0161446	0.0555251	0.196913	0.731417
Bcin01g01240	0.427443	0.0210069	0.21602	0.33553
Bcin01g01250	0.0498888	0.227035	0.125142	0.597934
Bcin01g01260	0.00586033	0.147419	0.250739	0.595981
Bcin01g01270	0	0.00387012	0	0.99613
Bcin01g01280	0.016642	0.246588	0.0678123	0.668957
Bcin01g01290	0.0111898	0.140865	0.128579	0.719367
Bcin01g01300	0.193436	0.168616	0.161622	0.476326
Bcin01g01310	0.0281871	0.0499597	0.106792	0.815061
Bcin01g01320	0.0526826	0.129464	0.19611	0.621744
Bcin01g01330	0.0121395	0.00267718	0	0.985183
Bcin01g01340	0.03865	0.0837376	0.0915016	0.786111
Bcin01g01350	0.0167489	0.151733	0.131138	0.70038
Bcin01g01360	0.0556967	0.0805806	0.0627323	0.80099
Bcin01g01370	0.0256315	0.0213939	0.0644914	0.888483
Bcin01g01380	0.00365847	0.0180909	0.0178684	0.960382
Bcin01g01390	0.00659826	0.0879878	0.0888677	0.816546
Bcin01g01400	0.0221572	0.0306141	0.0243995	0.922829
Bcin01g01410	0.0327156	0.0608184	0.063121	0.843345
Bcin01g01420	0.0038116	0.00993288	0.00514958	0.981106
Bcin01g01430	0.0251893	0.0278746	0.269005	0.677931
Bcin01g01440	0.117801	0.296432	0.361953	0.223814
Bcin01g01450	0.0479649	0.127079	0.0575197	0.767436
Bcin01g01460	0.310988	0.00887802	0.116787	0.563347
Bcin01g01470	0.0729264	0.0708824	0.174427	0.681764
Bcin01g01480	0.00570098	0.0197587	0.0343215	0.940219
Bcin01g01490	9.09192e-10	0.00886596	0	0.991134
Bcin01g01500	2.28262e-09	0.00332567	0	0.996674
Bcin01g01510	0.00549059	0.00281422	1.11465e-10	0.991695
Bcin01g01520	0.180239	0.142649	0.139612	0.5375
Bcin01g01530	0.0126254	0.0493283	0.121372	0.816674
Bcin01g01540	0.00176656	0.314577	0.0426552	0.641001
Bcin01g01550	0.108383	0.451827	0.192857	0.246932
Bcin01g01560	0.0252327	0.0879672	0.159842	0.726958
Bcin01g01570	0.0325759	0.0734539	0.200477	0.693493
Bcin01g01580	0.0333463	0.0386042	0.0436974	0.884352
Bcin01g01590	0.00704897	0.0844482	0.153766	0.754736
Bcin01g01600	0.0793716	0.267661	0.100391	0.552576
Bcin01g01610	0.0470725	0.09568	0.112336	0.744912
Bcin01g01620	0	0	0	1
Bcin01g01630	0.0284621	0.0850527	0.055232	0.831253
Bcin01g01640	0.0739144	0.0369939	0.158312	0.730779
Bcin01g01650	0.182645	0.118131	0.112889	0.586336
Bcin01g01660	0.00358365	0.0345304	0.110836	0.85105
Bcin01g01670	0.131046	0.125578	0.256731	0.486645
Bcin01g01680	0.00810766	0.420635	0.163354	0.407903
Bcin01g01690	0.0230121	0.138241	0.0683863	0.77036
Bcin01g01700	0.0877912	0.0455799	0.062527	0.804102
Bcin01g01710	0.177666	0.0785733	0.0848522	0.658908
Bcin01g01720	0.140986	0.229704	0.12011	0.5092
Bcin01g01730	0.0308852	0.136753	0.0130326	0.81933
Bcin01g01740	0.0459422	0.282041	0.218271	0.453746
Bcin01g01750	0.078999	0.0675818	0.0664282	0.786991
Bcin01g01760	0.193549	0.0529676	0.212207	0.541276
Bcin01g01770	0.028821	0.0376428	0.0398389	0.893697
Bcin01g01780	0.00344666	0.390256	0	0.606298
Bcin01g01790	0.00236467	0.00856732	0.0181878	0.97088
Bcin01g01800	0.102632	0.243797	0.171261	0.48231
Bcin01g01810	0.137723	0.100562	0.203389	0.558326
Bcin01g01820	0.0915936	0.120201	0.11683	0.671376
Bcin01g01830	0.0379788	0.0424375	0.0906576	0.828926
Bcin01g01840	0.0385077	0.0401916	0.0952477	0.826053
Bcin01g01850	0.0522304	0.301518	0.120887	0.525365
Bcin01g01860	0.0119438	0.124716	0.0680978	0.795243
Bcin01g01870	0.0759712	0.0761446	0.0711637	0.776721
Bcin01g01880	0.0013361	0.0170303	0	0.981634
Bcin01g01890	0.0190243	0.0791578	0.0368126	0.865005
Bcin01g01900	0.25204	0.165883	0.173788	0.408289
Bcin01g01910	0	0.0236035	0	0.976397
Bcin01g01920	0.066838	0.0418939	0.00932437	0.881944
Bcin01g01930	0.0715667	0.0741928	0	0.85424
Bcin01g01940	0.00332093	0.0359747	0.00430948	0.956395
Bcin01g01950	0.0325301	0.0683075	0.267147	0.632016
Bcin01g01960	0.0134393	0.125938	0.0142571	0.846365
Bcin01g01970	0.0129871	0.125378	0.0671492	0.794486
Bcin01g01980	0.0316278	0.101979	0.0209182	0.845475
Bcin01g01990	0.045587	0.128767	0.0853973	0.740249
Bcin01g02000	0.0577335	0.00659217	0.0485477	0.887127
Bcin01g02010	0.0751742	0.283706	0.32429	0.316829
Bcin01g02020	0.0731753	0.145569	0.0420889	0.739166
Bcin01g02030	0.0805707	0.0785889	0.0147778	0.826063
Bcin01g02040	0	0	0	1
Bcin01g02050	0.188785	0.219574	0.142224	0.449417
Bcin01g02060	0	0.0135477	0.138471	0.847981
Bcin01g02070	0.0817167	0.254369	0.132255	0.53166
Bcin01g02080	0.106625	0.239925	0.115522	0.537927
Bcin01g02090	0.00368303	0.0174316	0.0497009	0.929184
Bcin01g02100	0.103461	0.0387487	0.0732469	0.784543
Bcin01g02110	0	0.00911305	0.0298553	0.961032
Bcin01g02120	0.193435	0.0836891	0.137967	0.584909
Bcin01g02130	0.00527315	0.0615021	0	0.933225
Bcin01g02140	0.065193	0.0776217	0.0264741	0.830711
Bcin01g02150	0.0354314	0.0564535	0.0814723	0.826643
Bcin01g02160	0.128898	0.153274	0.0503707	0.667458
Bcin01g02170	0.0249775	0.142713	0.125073	0.707237
Bcin01g02180	0.00468333	0.015054	0.00835128	0.971911
Bcin01g02190	0.0114992	0.119006	0.0464368	0.823058
Bcin01g02200	0.125945	0.239692	0.169649	0.464713
Bcin01g02210	0.149927	0.217346	0.175185	0.457542
Bcin01g02220	0.0398189	0.193004	0.097968	0.669209
Bcin01g02230	0.0345304	0.115053	0.0763226	0.774094
Bcin01g02240	0.0790759	0.184566	0.0966536	0.639705
Bcin01g02250	0.106283	0.189904	0.143083	0.56073
Bcin01g02260	0.122465	0.113331	0.130843	0.633361
Bcin01g02270	0.0720052	0.117529	0.141529	0.668937
Bcin01g02280	0.24109	0.13378	0.181464	0.443666
Bcin01g02290	0.137648	0.136172	0.0649342	0.661246
Bcin01g02300	0.208284	0.0961616	0.133779	0.561776
Bcin01g02310	0.211568	0.154802	0.110227	0.523403
Bcin01g02320	0.113984	0.230594	0.147781	0.507641
Bcin01g02330	0.0628572	0.107217	0.015046	0.81488
Bcin01g02340	0.115765	0.160527	0.0825314	0.641176
Bcin01g02350	0.212368	0.00793423	0.400476	0.379222
Bcin01g02360	0.0498028	0.0931397	0.0380863	0.818971
Bcin01g02370	0.00517546	0.108522	0.0172656	0.869037
Bcin01g02380	0.041989	0.0672866	0.0274577	0.863267
Bcin01g02390	0.0040688	0.0067397	0.00714649	0.982045
Bcin01g02400	0.0698753	0.132178	0.198498	0.599449
Bcin01g02410	0.00716521	0.00382001	0	0.989015
Bcin01g02420	0.139869	0.133994	0.128439	0.597699
Bcin01g02430	0.119463	0.122988	0.139676	0.617873
Bcin01g02440	0.106838	0.141464	0.23325	0.518448
Bcin01g02450	0.0669743	0.0918927	0.275529	0.565604
Bcin01g02460	0.203327	0.0832766	0.189392	0.524004
Bcin01g02470	0.0838048	0.0157698	0.105044	0.795382
Bcin01g02480	0.162238	0.079014	0.179626	0.579122
Bcin01g02490	0.115131	0.0572934	0.107128	0.720448
Bcin01g02500	0.0826251	0.06264	0.113474	0.741261
Bcin01g02510	0.0668043	0.108587	0.0570798	0.767529
Bcin01g02520	0.09303	0.167736	0.0764776	0.662756
Bcin01g02530	0.0147192	0.103424	0	0.881857
Bcin01g02540	0.0418918	0.00492805	0	0.95318
Bcin01g02550	0.0373047	0.193704	0.0400518	0.72894
Bcin01g02560	0.0181446	0.107867	0.134705	0.739283
Bcin01g02565	0.106355	0.143523	0.155	0.595121
Bcin01g02570	0	0.230131	0.0212289	0.74864
Bcin01g02590	0.0137973	0.0336444	0.138946	0.813612
Bcin01g02600	0.0733314	0.0541408	0.140748	0.73178
Bcin01g02610	0.148198	0.226574	0.105594	0.519633
Bcin01g02620	0.0212624	0.10351	0.051853	0.823375
Bcin01g02640	0.0445727	0.238933	0.0564584	0.660036
Bcin01g02650	0.01875	0.147987	0.0856599	0.747603
Bcin01g02660	0.0331828	0.25529	0.0288979	0.68263
Bcin01g02670	0.0749144	0.0920982	0.094913	0.738074
Bcin01g02680	0.0969244	0.34735	0.139637	0.416089
Bcin01g02690	0.0251509	0.0237936	0.0531512	0.897904
Bcin01g02700	5.82279e-10	0.0522888	0.0991544	0.848557
Bcin01g02710	0.020541	0.0667085	0.0110514	0.901699
Bcin01g02720	0.00242176	0.0411288	0.0886764	0.867773
Bcin01g02730	0.143203	0.167627	0.140674	0.548496
Bcin01g02740	0.0717252	0.187297	0.113977	0.627
Bcin01g02750	0.160208	0.121753	0.102492	0.615547
Bcin01g02760	0.244212	0.122651	0.0525667	0.580571
Bcin01g02770	0.133812	0.0850894	0.0499692	0.731129
Bcin01g02780	0.133457	0.0746701	0.083584	0.708289
Bcin01g02790	0.0172834	0.126135	0.14911	0.707471
Bcin01g02800	0.0876293	0.173707	0.0196692	0.718995
Bcin01g02810	0.108667	0.0755513	0.0450223	0.770759
Bcin01g02820	0.0475923	0.160475	0.0219421	0.76999
Bcin01g02830	0.0825871	0.131656	0.0399765	0.74578
Bcin01g02840	0.12099	0.207359	0.111727	0.559924
Bcin01g02850	0.00816377	0.0875651	0	0.904271
Bcin01g02860	0.0598112	0.226462	0.118573	0.595154
Bcin01g02870	0	0.0253378	0.093359	0.881303
Bcin01g02880	0.0664838	0.349697	0.197623	0.386196
Bcin01g02890	0.0384804	0.185965	0.0836789	0.691875
Bcin01g02900	0.0373403	0.177394	0.070017	0.715249
Bcin01g02910	0.00821183	0	0	0.991788
Bcin01g02920	0.0555484	0.111544	0.167824	0.665084
Bcin01g02930	0.105761	0.156724	0.118943	0.618571
Bcin01g02940	0.0270534	0.0626081	0.231227	0.679112
Bcin01g02950	0.0950031	0.121133	0.120017	0.663847
Bcin01g02960	0.185759	0.0651071	0.117504	0.63163
Bcin01g02970	0.224823	0.175712	0.0732232	0.526241
Bcin01g02980	0.116047	0.0417364	0.0213869	0.82083
Bcin01g02990	0.122909	0.162092	0.154729	0.560271
Bcin01g03000	0.223087	0.193665	0.150371	0.432878
Bcin01g03010	0.00885155	0.200382	0.194715	0.596051
Bcin01g03020	0.0421136	0.0457804	0.0454582	0.866648
Bcin01g03030	0.0573423	0.109059	0.0623592	0.771239
Bcin01g03040	0.0836165	0.0991215	0.0456981	0.771564
Bcin01g03050	0.0536283	0.229325	0.0183834	0.698664
Bcin01g03060	0.104958	0.132676	0.140394	0.621973
Bcin01g03070	0.0931116	0.169115	0.0465014	0.691272
Bcin01g03080	0.0588725	0.192042	0.015524	0.733561
Bcin01g03090	0.178556	0.0597863	0.172425	0.589232
Bcin01g03100	0.212738	0.181427	0.199054	0.406782
Bcin01g03110	0.0999159	0.157363	0.11594	0.62678
Bcin01g03120	0.00465371	0.412535	0.29275	0.290062
Bcin01g03130	0.0342296	0.232508	0.0708109	0.662452
Bcin01g03140	0.00359867	0.122928	0.0376054	0.835868
Bcin01g03150	0.00911673	0.00661657	1.26506e-10	0.984267
Bcin01g03160	0.0935133	0.0723832	0.110687	0.723416
Bcin01g03170	0.0665108	0.111411	0.0462331	0.775845
Bcin01g03180	0.0345947	0.141276	0.100161	0.723968
Bcin01g03190	0.034983	0.271471	0.122805	0.570741
Bcin01g03200	0.233351	0.0395812	0.208306	0.518762
Bcin01g03210	0.0173207	0.1801	0.0260936	0.776486
Bcin01g03220	0.017735	0.493946	0.0574317	0.430887
Bcin01g03230	0.132558	0.136939	0.14918	0.581323
Bcin01g03240	0.039874	0.465732	0.217683	0.276711
Bcin01g03250	0.046212	0.168474	0.0861253	0.699189
Bcin01g03260	0.129211	0.165806	0.0278398	0.677143
Bcin01g03270	0.00448719	0.237914	0.111101	0.646498
Bcin01g03280	0.123888	0.124695	0.0782448	0.673172
Bcin01g03290	0.0691548	0.111156	0.0433057	0.776384
Bcin01g03300	0.024147	0.0410714	0.157221	0.777561
Bcin01g03310	0.039377	0.187875	0.0384019	0.734346
Bcin01g03320	0.00184052	0.178381	0.0843356	0.735443
Bcin01g03330	0.00316589	0.0508342	0.214301	0.731698
Bcin01g03340	0.0325913	0.170486	0	0.796922
Bcin01g03350	0.0343202	0.152801	0.137171	0.675708
Bcin01g03360	0.0657888	0.158034	0.1307	0.645477
Bcin01g03370	0.13426	0.0700266	0.230293	0.56542
Bcin01g03380	0.0538626	0.204214	0.0569779	0.684945
Bcin01g03390	0.00271773	0.0258335	0	0.971449
Bcin01g03400	0.0569128	0.201244	0.145639	0.596204
Bcin01g03410	0.0548677	0.0565242	0.0466599	0.841948
Bcin01g03420	0.00424016	0.254755	0.266183	0.474821
Bcin01g03430	0.132976	0.139062	0.212663	0.515299
Bcin01g03440	0.0906144	0.23386	0.124514	0.551012
Bcin01g03450	0.060126	0.135851	0.0252578	0.778765
Bcin01g03460	0.0993827	0.206382	0.0968532	0.597382
Bcin01g03480	0.0442756	0.212517	0.0723768	0.670831
Bcin01g03490	0.0383718	0.165532	0.0456449	0.750451
Bcin01g03500	0.0327972	0.190624	0.0218634	0.754715
Bcin01g03510	0.0687191	0.0660935	0.0436642	0.821523
Bcin01g03520	0.129331	0.071847	0.107824	0.690998
Bcin01g03530	0.005198	0.011227	0.065203	0.918372
Bcin01g03540	0.0748493	0.105179	0.294102	0.52587
Bcin01g03550	0.030519	0.0277411	0.21823	0.72351
Bcin01g03560	0.212797	0.130888	0.0878983	0.568417
Bcin01g03570	3.41683e-08	0.170749	0.0899668	0.739284
Bcin01g03580	0.0209191	0.183312	0.103982	0.691787
Bcin01g03590	0	0.0382136	0.0649277	0.896859
Bcin01g03600	0.000319112	0.156517	0.0705268	0.772637
Bcin01g03610	0.0243646	0.0579835	0.0921473	0.825505
Bcin01g03620	0.0382172	0.138915	0.0586154	0.764252
Bcin01g03630	0.0884789	0.0900018	0.0469063	0.774613
Bcin01g03640	0.150125	0.146438	0.109022	0.594415
Bcin01g03650	0.0500128	0.191065	0.0801813	0.678741
Bcin01g03660	0.0151941	0.0656818	0.0260005	0.893124
Bcin01g03670	0.0224813	0.0382392	0.0277602	0.911519
Bcin01g03680	0.102459	0.0799445	0.110973	0.706624
Bcin01g03690	0.024687	0.144668	0.108397	0.722248
Bcin01g03700	0.000983049	0.0124837	0.0394005	0.947133
Bcin01g03710	0.0700349	0.180482	0.277055	0.472428
Bcin01g03720	0.0268929	0.0871791	0.22716	0.658768
Bcin01g03730	0.047173	0.141238	0.194904	0.616686
Bcin01g03740	0.0518806	0.209648	0.264071	0.4744
Bcin01g03750	0.0251192	0.385109	0.122053	0.467719
Bcin01g03760	0.056647	0.107605	0.447686	0.388062
Bcin01g03770	0.192927	0.0241275	0.400354	0.382591
Bcin01g03780	0.177541	0.195819	0.0931295	0.533511
Bcin01g03790	0.0836858	0.1792	0.263371	0.473742
Bcin01g03800	0.00945935	0.0305803	0.0483435	0.911617
Bcin01g03810	0.0940369	0.0813876	0.0422218	0.782354
Bcin01g03820	0.21545	0.161067	0.138441	0.485042
Bcin01g03830	0.0921085	0.220488	0.178849	0.508554
Bcin01g03840	0.0242113	0.309196	0.00950104	0.657091
Bcin01g03850	0.083597	0.108897	0.0661303	0.741376
Bcin01g03860	0.156592	0.0734868	0.163676	0.606245
Bcin01g03890	0.429342	0.0131833	0.0895549	0.46792
Bcin01g03900	0.136827	0.0406955	0.640083	0.182394
Bcin01g03910	0.0743171	4.65433e-10	0	0.925683
Bcin01g03920	0	0.0424655	0.0173415	0.940193
Bcin01g03930	0.0310083	0.138099	0.0940995	0.736793
Bcin01g03940	5.98751e-10	0	0.126188	0.873812
Bcin01g03950	0.538056	0.0692329	0.178896	0.213816
Bcin01g03960	0.0467157	0.0539344	0.119284	0.780066
Bcin01g03970	0.0554558	0.0559813	0.0160966	0.872466
Bcin01g03980	0.07751	0.030589	0.13851	0.75339
Bcin01g03990	0.0103536	0.228885	0.517361	0.2434
Bcin01g04010	0.0439907	0.139488	0.0526285	0.763892
Bcin01g04020	0.0688816	0.189666	0.0606713	0.680781
Bcin01g04030	0.120069	0.188779	0.115951	0.575201
Bcin01g04040	0.0486916	0.164613	0.0608088	0.725887
Bcin01g04050	0.107295	0.0452972	0.106701	0.740707
Bcin01g04070	0.0238214	0.146395	0.0234206	0.806363
Bcin01g04080	0	4.40031e-19	0	1
Bcin01g04090	0.104958	0.103692	0.140703	0.650647
Bcin01g04100	0.0346643	0.190202	0.0747432	0.700391
Bcin01g04110	4.10943e-09	0.0298211	0.832211	0.137968
Bcin01g04120	0.00161972	0.045656	0.711196	0.241528
Bcin01g04130	0.154259	0.126371	0.0964091	0.622961
Bcin01g04140	0.0752507	0.0919738	0.198489	0.634287
Bcin01g04160	0.0170834	0.245096	0.0140651	0.723755
Bcin01g04170	0	0.175103	0.103277	0.72162
Bcin01g04180	0.0125051	0.177631	0.0943143	0.715549
Bcin01g04190	0.124297	0.11919	0.117809	0.638704
Bcin01g04200	0.037872	0.194645	0.216589	0.550894
Bcin01g04210	0.0852341	0.0975505	0.0299716	0.787244
Bcin01g04220	0	0.0346004	0	0.9654
Bcin01g04230	0.033738	0.351879	0.196415	0.417968
Bcin01g04240	3.33922e-10	0.00788448	0.28154	0.710576
Bcin01g04250	0.132035	0.0872759	0.274367	0.506323
Bcin01g04260	0.0313855	0.265807	0.0413156	0.661492
Bcin01g04270	0.0402675	0.190797	0.0906695	0.678266
Bcin01g04280	0.0612709	0.195107	0.130858	0.612764
Bcin01g04290	0.186159	0.0258892	0.134174	0.653778
Bcin01g04300	0.0261432	0.0622692	0.130332	0.781255
Bcin01g04310	0.0163208	0.129156	0.0685654	0.785958
Bcin01g04320	0.0258203	0.0122957	1.17408e-09	0.961884
Bcin01g04330	0.00572292	0.003669	0	0.990608
Bcin01g04340	0.0314856	0.260741	0.156692	0.551082
Bcin01g04350	0.11162	0.137044	0.167434	0.583902
Bcin01g04360	0.0177876	0.292354	0	0.689858
Bcin01g04370	0.0918285	0.171376	0.0383763	0.698419
Bcin01g04380	0.16945	0.11511	0.130373	0.585067
Bcin01g04390	0.0115256	0.141955	0.081361	0.765159
Bcin01g04400	0.201378	0.176417	0.140154	0.48205
Bcin01g04410	0.128738	0.194457	0.105949	0.570856
Bcin01g04420	0.180899	0.0310304	0.233461	0.55461
Bcin01g04430	0.0776578	0.107669	0.0640672	0.750606
Bcin01g04440	0.00190794	0.0120566	0.0210713	0.964964
Bcin01g04460	0.00278373	0.17098	0	0.826236
Bcin01g04470	0.0434701	0.24354	0.0476348	0.665355
Bcin01g04480	0.0294503	0.158001	0.0857251	0.726824
Bcin01g04500	0.000803217	0.473172	0.0879926	0.438032
Bcin01g04510	0.0173021	0.106746	0.426959	0.448992
Bcin01g04520	0.0523589	0.137914	0.0351937	0.774533
Bcin01g04530	0.0536206	0.123511	0.177615	0.645254
Bcin01g04540	0.103134	0.147895	0.145484	0.603487
Bcin01g04550	0	0.00215106	0.336614	0.661235
Bcin01g04560	0.0395651	0.12116	0.069105	0.77017
Bcin01g04570	0.0733306	0.153272	0.100847	0.672551
Bcin01g04580	0.0735145	0.0897886	0.0417118	0.794985
Bcin01g04590	0.031159	0.0196421	0.0191874	0.930011
Bcin01g04600	0.086978	0.159457	0.22112	0.532445
Bcin01g04610	0.0840149	0.125622	0.0506066	0.739756
Bcin01g04620	0.0805802	0.115732	0.0234601	0.780227
Bcin01g04630	0.157713	0.0865022	0.175012	0.580772
Bcin01g04640	0.160665	0.197313	0.1023	0.539721
Bcin01g04650	0.0100205	0.274806	0.0522211	0.662953
Bcin01g04660	0.0264655	0.337591	0.199289	0.436654
Bcin01g04670	0	0.0430285	0.1432	0.813772
Bcin01g04680	0.130654	0.0695046	0.213018	0.586824
Bcin01g04690	0.046153	0.112125	0.109859	0.731864
Bcin01g04700	0.0103416	0.0773274	0	0.912331
Bcin01g04710	0.0611353	0.197617	0.155015	0.586233
Bcin01g04720	0.141445	0.146679	0.0916908	0.620185
Bcin01g04730	0.0249913	0.0594993	0.0800509	0.835458
Bcin01g04740	0.0444457	0.271173	0.0933534	0.591028
Bcin01g04750	0.111409	0.0867052	0.189933	0.611953
Bcin01g04760	0.242468	0.0528579	0.0707394	0.633935
Bcin01g04770	0.458013	0.0128055	0.285046	0.244136
Bcin01g04780	0.0874319	0.0904957	0.132011	0.690062
Bcin01g04790	0.0863453	0.126489	0.0665418	0.720624
Bcin01g04800	0.125604	0.082687	0.0465351	0.745174
Bcin01g04810	0.0157364	0.137575	0.0217169	0.824972
Bcin01g04820	0.0457476	0.135508	0.0115284	0.807216
Bcin01g04830	0	0.0301564	0.010595	0.959249
Bcin01g04840	0.00505825	0.147523	0.259773	0.587645
Bcin01g04850	0.0721979	0.220048	0.0416679	0.666086
Bcin01g04860	0.0123667	0.249206	0.246276	0.49215
Bcin01g04870	0.0752459	0.0776839	0.104556	0.742514
Bcin01g04880	0.092136	0.280751	0.312211	0.314902
Bcin01g04890	0.163118	0.212884	0.288701	0.335297
Bcin01g04900	0.112804	0.364511	0.311262	0.211423
Bcin01g04910	0.0720484	0.32658	0.200672	0.4007
Bcin01g04920	0.0865896	0.274772	0.166658	0.471981
Bcin01g04930	0.012558	0.154341	0.0837323	0.749368
Bcin01g04940	0.0514325	0.217529	0.135325	0.595714
Bcin01g04950	0.0572712	0.202632	0.106149	0.633949
Bcin01g04960	0.0710177	0.156457	0.128142	0.644383
Bcin01g04970	0.00274253	0.0110706	0.00904121	0.977146
Bcin01g04980	0.205998	0.0749635	0.141156	0.577883
Bcin01g04990	0.0162722	0.0354013	0.0391641	0.909162
Bcin01g05000	0.0542154	0.0664963	0.0485288	0.830759
Bcin01g05010	0.0429812	0.0576678	0.111823	0.787528
Bcin01g05020	0.0480938	0.309235	0.285077	0.357594
Bcin01g05040	0.0013294	0.175226	0.00596742	0.817478
Bcin01g05050	0.00209338	0.00440215	0.0426021	0.950902
Bcin01g05060	0.0201977	0.0954063	0.0141271	0.870269
Bcin01g05070	0.118313	0.180257	0.0954065	0.606024
Bcin01g05080	0.00881343	0.353774	0.190053	0.44736
Bcin01g05090	0.00396279	0.261167	0.217927	0.516943
Bcin01g05100	0.0513373	0.17209	0.0574869	0.719085
Bcin01g05110	0.126484	0.173479	0.153977	0.54606
Bcin01g05120	0.13482	0.0909212	0.118216	0.656043
Bcin01g05130	0.12573	0.222461	0.134159	0.517651
Bcin01g05140	0.0154575	0.221148	0.0290222	0.734372
Bcin01g05150	0	0.145411	0	0.854589
Bcin01g05160	0.172679	0.126353	0.12372	0.577247
Bcin01g05170	0.0248381	0.23989	0.0521291	0.683143
Bcin01g05180	0.488837	0.050774	0.239097	0.221292
Bcin01g05190	0.0271256	0.353503	0.199591	0.41978
Bcin01g05200	0.0448172	0.208444	0.0400389	0.706699
Bcin01g05210	0.151733	0.123305	0.136915	0.588047
Bcin01g05220	0.205519	0.0975267	0.166995	0.52996
Bcin01g05230	0.195712	0.0973128	0.164847	0.542128
Bcin01g05240	0.0862097	0.0840354	0.176688	0.653067
Bcin01g05250	0.150377	0.139122	0.130207	0.580294
Bcin01g05270	0.00182924	0.242755	0.0749369	0.680479
Bcin01g05280	0.0229642	0.203936	0.161156	0.611944
Bcin01g05300	0.0209573	0.15306	0.114853	0.71113
Bcin01g05310	0.171183	0.161188	0.123115	0.544514
Bcin01g05320	0.0582544	0.227905	0.100025	0.613815
Bcin01g05330	0.0427394	0.255037	0.138619	0.563604
Bcin01g05340	0.0546481	0.0837361	0.0872347	0.774381
Bcin01g05350	0.026141	0.266051	0.0568591	0.650949
Bcin01g05360	0.0657778	0.0786636	0.0951153	0.760443
Bcin01g05370	0.00572515	0.325808	0.00675616	0.661711
Bcin01g05380	0.066934	0.38424	0.0505438	0.498282
Bcin01g05400	0.0606594	0.178866	0.142529	0.617945
Bcin01g05410	0.10008	0.123559	0.0611343	0.715227
Bcin01g05420	0.0359025	0.584382	0.20146	0.178256
Bcin01g05430	0.143819	0.118279	0.140821	0.597082
Bcin01g05440	0.0383502	0.113496	0.119893	0.728261
Bcin01g05450	0.0169509	0.175667	0.103724	0.703658
Bcin01g05460	0.0389969	0.343067	0.0244586	0.593478
Bcin01g05470	0.0214747	0.182715	0.0339685	0.761842
Bcin01g05480	0.200605	0.168703	0.163971	0.466721
Bcin01g05490	0.0184886	0.013691	0.0312762	0.936544
Bcin01g05500	0	0.0586884	4.3536e-09	0.941312
Bcin01g05510	0	0.174022	0.168332	0.657646
Bcin01g05520	0.143303	0.133119	0.13093	0.592647
Bcin01g05530	0.128934	0.116982	0.137255	0.616829
Bcin01g05540	0	0.128381	0.0754345	0.796185
Bcin01g05550	0.0735421	0.309202	0.140951	0.476305
Bcin01g05560	0.00543782	0.0364334	0	0.958129
Bcin01g05570	0.0403615	0.0380264	0.0486989	0.872913
Bcin01g05580	0.0636281	0.164852	0.30314	0.46838
Bcin01g05590	0.0941151	0.262008	0.14578	0.498097
Bcin01g05600	0.0266306	0.280604	0.142357	0.550409
Bcin01g05610	0.097848	0.0389421	0.0588552	0.804355
Bcin01g05620	0.0105606	0.414303	0.229873	0.345263
Bcin01g05630	0.257224	0.207941	0.204217	0.330618
Bcin01g05640	0.272607	0.0199814	0.102076	0.605336
Bcin01g05650	0.129366	0.103032	0.113264	0.654338
Bcin01g05660	0.0155874	0.114016	0.132803	0.737594
Bcin01g05670	0.00377838	0.374347	0.197922	0.423953
Bcin01g05680	0.0322708	0.184301	0.273477	0.509952
Bcin01g05690	0.0669706	0.198285	0.091136	0.643609
Bcin01g05700	0.0100386	0.108684	0.0349038	0.846373
Bcin01g05710	0.0851311	0.366298	0.101618	0.446953
Bcin01g05720	0.0134069	0.0648978	0.0271155	0.89458
Bcin01g05730	0.146788	0.243115	0.179653	0.430444
Bcin01g05740	0.0779345	0.326187	0.163255	0.432623
Bcin01g05750	0.149519	0.294381	0.185458	0.370642
Bcin01g05760	0.0460769	0.194695	0.0977656	0.661463
Bcin01g05770	0.156161	0.217365	0.242539	0.383935
Bcin01g05780	0.0320845	0.20917	0.126644	0.632101
Bcin01g05790	0.0546306	0.132317	0.159638	0.653415
Bcin01g05800	0.292234	0.100356	0.0608525	0.546558
Bcin01g05810	0.0267259	0.191361	0.0911562	0.690757
Bcin01g05820	0.0730936	0.162295	0.112518	0.652093
Bcin01g05830	0.0517433	0.194793	0.273194	0.48027
Bcin01g05840	0.0270953	0.212089	0.147139	0.613677
Bcin01g05860	0.0522506	0.140426	0.66051	0.146813
Bcin01g05870	0.0384912	0.076456	0.529192	0.355861
Bcin01g05880	0.0269567	0.0473548	0.0570378	0.868651
Bcin01g05890	0.0746712	0.379552	0.119392	0.426385
Bcin01g05900	0.073976	0.0971966	0.143361	0.685467
Bcin01g05910	0.0632929	0.259564	0.0193384	0.657804
Bcin01g05920	0.0469652	0.0801913	0.00134992	0.871494
Bcin01g05930	0	0.0226666	0	0.977333
Bcin01g05940	0.0417831	0.128807	0.140519	0.688891
Bcin01g05950	0.190967	0.142173	0.142576	0.524284
Bcin01g05960	0.153592	0.198315	0.125385	0.522708
Bcin01g05970	0.179487	0.181714	0.151982	0.486817
Bcin01g05980	0.212735	0.192958	0.124971	0.469336
Bcin01g05990	0.0269471	0.052285	0.0688863	0.851882
Bcin01g06000	0.030785	0.174217	0	0.794998
Bcin01g06010	0.259671	0.114221	0.185564	0.440543
Bcin01g06020	0.047102	0.116168	0.0760137	0.760716
Bcin01g06030	0.0545941	0.192956	0.0243407	0.728109
Bcin01g06040	0.105253	0.0812052	0.142755	0.670787
Bcin01g06050	0.0549689	0.136844	0.038126	0.770061
Bcin01g06060	0.0532717	0.372693	0.225604	0.348431
Bcin01g06070	0.089141	0.0714828	0.14924	0.690137
Bcin01g06080	0.138034	0.158361	0.0489908	0.654614
Bcin01g06090	0.0455235	0.0124057	0.0608223	0.881249
Bcin01g06100	0.0858638	0.355596	0.179698	0.378842
Bcin01g06110	0.0425213	0.136434	0.0805405	0.740504
Bcin01g06120	0.0935568	0.0607778	0.0500648	0.795601
Bcin01g06130	0.00298187	0.0399338	0.0343526	0.922732
Bcin01g06140	0.123219	0.0985629	0.0703658	0.707853
Bcin01g06150	0.240023	0.0590498	0.140158	0.560769
Bcin01g06160	0.0575543	0.0437911	0.0405687	0.858086
Bcin01g06170	0.0268088	0.265097	0.202008	0.506086
Bcin01g06180	0.0271199	0.0953114	0.504864	0.372704
Bcin01g06190	0.107785	0.0652214	0.0938592	0.733135
Bcin01g06200	0.0279443	0.12616	0.0689885	0.776907
Bcin01g06210	0.191061	0.178093	0.201913	0.428933
Bcin01g06220	0	0.0123091	0.0578323	0.929859
Bcin01g06230	0.0719358	0.0675976	0.0553939	0.805073
Bcin01g06240	0.15666	0.125797	0.0555542	0.661989
Bcin01g06250	0.0829819	0.401597	0.138525	0.376895
Bcin01g06270	0.0424914	0.303326	0.0226935	0.631489
Bcin01g06280	0.060831	0.144677	0.0819163	0.712575
Bcin01g06290	0.0350591	0.353492	0.295787	0.315661
Bcin01g06300	0.522746	0.0198823	0.187583	0.269789
Bcin01g06310	0.181172	0.112746	0.102622	0.60346
Bcin01g06320	0.0867594	0.188798	0.126183	0.598259
Bcin01g06330	0.121783	0.0748346	0.0951602	0.708222
Bcin01g06340	0.100924	0.196825	0.0401218	0.662129
Bcin01g06350	0.0374258	0.110349	0	0.852225
Bcin01g06360	0.0644565	0.131858	0.0399818	0.763704
Bcin01g06370	0.0161556	0.260664	0.0111675	0.712013
Bcin01g06380	0.0446448	0.253143	0.0556621	0.64655
Bcin01g06390	0	0.152959	0.00317064	0.84387
Bcin01g06400	0.0121425	0.0855307	0	0.902327
Bcin01g06410	0.0599228	0.0613866	0.12625	0.752441
Bcin01g06420	0.0511783	0.226922	0.0808374	0.641062
Bcin01g06430	0.10199	0.258003	0.170774	0.469233
Bcin01g06440	0.142182	0.248995	0.149132	0.459691
Bcin01g06460	0.138402	0.066109	0.126266	0.669224
Bcin01g06470	0.152214	0.281973	0.0852556	0.480557
Bcin01g06480	0.0402159	0.0935484	0.042573	0.823663
Bcin01g06490	0.116178	0.09564	0.0571475	0.731034
Bcin01g06500	0.1222	0.0869195	0.102403	0.688477
Bcin01g06510	0	0.0759565	0.0448315	0.879212
Bcin01g06520	0.0121882	0.250172	0.161019	0.576621
Bcin01g06530	0.0515793	0.152511	0.099471	0.696439
Bcin01g06540	0.0049135	0.393129	0.0723397	0.529618
Bcin01g06550	0.00695087	0	0	0.993049
Bcin01g06560	0.0933736	0.0416562	0.0485024	0.816468
Bcin01g06570	0.0740789	0.0603485	0.155465	0.710108
Bcin01g06590	0.0290445	0.0352561	2.05826e-10	0.935699
Bcin01g06600	0.0182772	0.114585	0.142022	0.725115
Bcin01g06610	0.0145477	0.173687	0.0255265	0.786238
Bcin01g06620	0.0679493	0.319123	0.13309	0.479838
Bcin01g06630	0.00676635	0.114807	0.362357	0.51607
Bcin01g06640	0.146344	0.179241	0.131973	0.542443
Bcin01g06650	0.145204	0.234036	0.152795	0.467964
Bcin01g06660	0.10752	0.198109	0.223191	0.47118
Bcin01g06670	0.0492524	0.335493	0.101758	0.513497
Bcin01g06680	0.0138704	0.00148818	0	0.984641
Bcin01g06690	0.0184174	0.0677398	0	0.913843
Bcin01g06700	0.115288	0.195602	0.100994	0.588115
Bcin01g06710	0.205631	0.0769922	0.0794426	0.637934
Bcin01g06720	0.0950545	0.167983	0.117156	0.619806
Bcin01g06730	0.0308422	0.114015	0.0724513	0.782692
Bcin01g06740	0.0019868	0.0038827	0.0669232	0.927207
Bcin01g06750	0.168418	0.178685	0.18755	0.465348
Bcin01g06770	0.145516	0.142241	0.159776	0.552467
Bcin01g06790	0.0479138	0.0748463	0.198472	0.678768
Bcin01g06800	0.132543	0.2441	0.127066	0.496291
Bcin01g06810	0.0943171	0.251785	0.141043	0.512855
Bcin01g06820	0.0212535	0.0716946	0.213074	0.693977
Bcin01g06830	0.0477291	0.18452	0.0777465	0.690004
Bcin01g06840	0.207653	0.0159724	0.0971814	0.679193
Bcin01g06850	0.0495726	0.214276	0.21974	0.516412
Bcin01g06860	0.0392175	0.226388	0.159687	0.574708
Bcin01g06870	0.0530135	0.145694	0.132126	0.669167
Bcin01g06880	0.08632	0.106351	0.10882	0.698509
Bcin01g06890	0	0.000149451	0	0.999851
Bcin01g06900	0.17668	0.107072	0.208835	0.507413
Bcin01g06910	0.365316	0.0099947	0.240913	0.383776
Bcin01g06920	0.0649694	0.211335	0.0887273	0.634968
Bcin01g06935	0.00500789	0.036912	0.0689593	0.889121
Bcin01g06940	0.0695344	0.232248	0.205388	0.49283
Bcin01g06950	0.0361999	0.206347	0.154976	0.602477
Bcin01g06960	0.187781	0.157324	0.137914	0.516982
Bcin01g06970	0.0518187	0.145947	0.0435868	0.758648
Bcin01g06980	0.0337784	0.0637662	0.0618898	0.840566
Bcin01g06990	0.0644558	0.254987	0.0514588	0.629099
Bcin01g07000	0.0306383	0.197255	0.0042142	0.767892
Bcin01g07010	0.056423	0.103439	0.0575259	0.782612
Bcin01g07020	0.0824247	0.0823096	0.119049	0.716217
Bcin01g07030	0.0276168	0.0617976	0.0182286	0.892357
Bcin01g07040	0.350123	0.0945533	0.225281	0.330043
Bcin01g07050	0.00328487	0.290672	0.0320465	0.673997
Bcin01g07060	0.0278221	0.0319218	0	0.940256
Bcin01g07070	1.05417e-09	0.0149626	0	0.985037
Bcin01g07080	0.0116641	0.113671	0.143736	0.730929
Bcin01g07090	0.0337558	0.107453	0.135598	0.723192
Bcin01g07100	0.0740802	0.0766388	0.175225	0.674056
Bcin01g07110	0.0986749	0.193385	0.0867767	0.621164
Bcin01g07120	0.0114942	0.291768	0.00173932	0.694999
Bcin01g07130	0.0538867	0.102327	0.074359	0.769427
Bcin01g07140	0.06583	0.206667	0.0328259	0.694677
Bcin01g07150	0.0847802	0.136353	0.0741072	0.704759
Bcin01g07160	0.0537445	0.0706691	0.0211087	0.854478
Bcin01g07170	0.100804	0.0943632	0.126674	0.678159
Bcin01g07180	0.083681	0.228078	0.125479	0.562762
Bcin01g07190	0.0870985	0.177538	0.0571919	0.678172
Bcin01g07200	0.0246465	0.0638226	0.125169	0.786362
Bcin01g07210	0.014391	0.114208	0.230776	0.640625
Bcin01g07220	0.0170294	0.0148629	3.47803e-09	0.968108
Bcin01g07230	0.0388418	0.301507	0.291712	0.367939
Bcin01g07240	0.0253946	0.16976	0.141077	0.663768
Bcin01g07250	1.94446e-07	0.268723	0.209675	0.521601
Bcin01g07260	0.0658082	0.148613	0.0446511	0.740927
Bcin01g07270	0	0.460881	0.259681	0.279438
Bcin01g07280	0.00979369	0.0751318	0	0.915075
Bcin01g07290	0	0.0434412	9.79394e-10	0.956559
Bcin01g07300	0.0716135	0.246241	0.0423716	0.639774
Bcin01g07310	0.0327993	0.0410864	0	0.926114
Bcin01g07320	0.153437	0.087537	0.111616	0.647409
Bcin01g07330	0.0158703	0.159778	0.136518	0.687834
Bcin01g07340	0.150342	0.188937	0.168104	0.492617
Bcin01g07350	0.0330748	0.0729377	0.100837	0.793151
Bcin01g07360	0.130567	0.0522087	0.138689	0.678536
Bcin01g07370	0.027899	0.0421876	0.0558275	0.874086
Bcin01g07380	0.190959	0.208509	0.156313	0.444219
Bcin01g07390	0.0612422	0.109982	0.0902117	0.738564
Bcin01g07400	0.0341591	0.131768	0.155849	0.678224
Bcin01g07410	0.00801211	0.0448093	0.0759558	0.871223
Bcin01g07420	0.0291666	0.169932	0.0871782	0.713723
Bcin01g07430	0	3.63095e-09	0.236699	0.763301
Bcin01g07440	0.197455	0.101001	0.0894451	0.612098
Bcin01g07450	0.128964	0.0960686	0.109881	0.665086
Bcin01g07460	0.0832247	0.16986	0.136466	0.610449
Bcin01g07470	0.131319	0.0559561	0.107621	0.705104
Bcin01g07480	0.0182218	0.0698458	0.0926977	0.819235
Bcin01g07490	0.0914504	0.192961	0.149142	0.566446
Bcin01g07500	0.0712881	0.350184	0.239046	0.339482
Bcin01g07510	0.205085	0.15426	0.17197	0.468685
Bcin01g07520	0.083639	0.149319	0.0250431	0.741999
Bcin01g07530	0.0396501	0.303095	0.273515	0.38374
Bcin01g07550	0.0584996	0.223068	0.102072	0.616359
Bcin01g07560	0.0125039	0.000264523	0	0.987232
Bcin01g07570	0.374855	0.00620217	0.247764	0.371178
Bcin01g07580	0.22229	0.0650691	0.114448	0.598193
Bcin01g07590	0.243621	0.0289274	0.0574558	0.669996
Bcin01g07600	0.148907	0.0690082	0.0612958	0.720789
Bcin01g07610	0.0976294	0.110797	0.0743186	0.717255
Bcin01g07620	0.0335596	0.0917924	0.0725497	0.802098
Bcin01g07630	0.0183439	0.0899478	0.0968208	0.794887
Bcin01g07640	0.201707	0.0559227	0.0901781	0.652192
Bcin01g07650	0.0186409	0.0255986	0.0204446	0.935316
Bcin01g07660	0.118132	0.147665	0.254874	0.479329
Bcin01g07670	0.00300784	0.341727	0.155676	0.499589
Bcin01g07680	0.0256868	0.0860787	0.0494523	0.838782
Bcin01g07690	0.0405717	0.117197	0.0872096	0.755022
Bcin01g07700	0.0127307	0.0984425	0.0228627	0.865964
Bcin01g07710	0.0591513	0.0874436	0.0757533	0.777652
Bcin01g07720	0.248676	0.106703	0.11094	0.533681
Bcin01g07730	0.0525739	0.0562618	0.0303416	0.860823
Bcin01g07740	0.0341269	0.239726	0.0234923	0.702655
Bcin01g07750	0	0.0535576	2.3373e-10	0.946442
Bcin01g07760	0.433077	0.0104013	0.0567025	0.499819
Bcin01g07770	0.107305	0.156151	0.166281	0.570263
Bcin01g07780	2.47058e-09	0.150671	0.402526	0.446803
Bcin01g07790	0.041457	0.0777712	0.275747	0.605024
Bcin01g07800	0.00739438	0.201351	0.137552	0.653703
Bcin01g07810	0.00221476	0.0716839	0.0884217	0.83768
Bcin01g07820	0.153078	0.141729	0.100714	0.604478
Bcin01g07830	0.0114872	0.0220845	0.0445757	0.921853
Bcin01g07840	0.0149602	0.406778	0.157956	0.420306
Bcin01g07850	0.0366651	0.196947	0.0666071	0.699781
Bcin01g07860	0.126962	0.0648858	0.0804885	0.727664
Bcin01g07870	1.50189e-10	0.10291	0.20937	0.68772
Bcin01g07880	0.0311407	0.0441204	0.0886964	0.836043
Bcin01g07900	3.83748e-10	0.0722548	0.0614557	0.86629
Bcin01g07910	0	0.217594	0	0.782406
Bcin01g07920	0.130152	0.235265	0.129827	0.504756
Bcin01g07930	0.13405	0.141146	0.137877	0.586927
Bcin01g07940	0.0628944	0.1152	0.0215726	0.800333
Bcin01g07950	0.094599	0.119274	0.0362283	0.749899
Bcin01g07960	0.208146	0.119025	0.0972213	0.575607
Bcin01g07970	0.0214033	0.373413	0.130343	0.474842
Bcin01g07980	0.0213896	0.328548	0.273659	0.376403
Bcin01g07990	0.027188	0.253619	0.171036	0.548158
Bcin01g08000	0.104844	0.160282	0.172397	0.562476
Bcin01g08010	0.119091	0.17928	0.146038	0.555592
Bcin01g08020	0.0158498	0.0684725	0.132474	0.783204
Bcin01g08030	0.115918	0.131907	0.0723389	0.679836
Bcin01g08040	0.00479672	0.16775	0.246261	0.581192
Bcin01g08050	0.00715172	0.456274	0.00229671	0.534277
Bcin01g08060	0.0261918	0.171237	0.0699475	0.732624
Bcin01g08070	0.00527419	0.0272354	0.0734677	0.894023
Bcin01g08080	0.0157278	0.134424	0.265606	0.584242
Bcin01g08090	0.0435416	0.0995118	0	0.856947
Bcin01g08100	0.051943	0.145616	0.079263	0.723179
Bcin01g08110	0.0292535	0.129477	0.0963204	0.744949
Bcin01g08120	0.131713	0.287007	0.143124	0.438156
Bcin01g08130	0.0950616	0.217666	0.0214512	0.665821
Bcin01g08140	0.0482516	0.231978	0.078471	0.6413
Bcin01g08150	0.00985135	0.00538137	0.0284091	0.956358
Bcin01g08160	0.00688459	0.0772729	0.55263	0.363212
Bcin01g08170	2.70697e-08	0.163075	0.0105926	0.826332
Bcin01g08180	0.0496283	0.143614	0.0448286	0.76193
Bcin01g08190	0.0198755	0.214851	0.187413	0.577861
Bcin01g08200	0.0197003	0.259615	0.320204	0.400481
Bcin01g08220	0.168792	0.201471	0.160587	0.46915
Bcin01g08230	0.226513	0.137883	0.125965	0.509639
Bcin01g08240	0.142629	0.122949	0.177559	0.556863
Bcin01g08250	0.00494461	0.0914986	0	0.903557
Bcin01g08260	0.159161	0.0605353	0.154942	0.625361
Bcin01g08270	0.0276934	0.0598617	0.0325369	0.879908
Bcin01g08280	0.26324	0.0789337	0.226884	0.430942
Bcin01g08290	0.0505963	0.0677356	0.0609908	0.820677
Bcin01g08300	0	0.01716	0.0437064	0.939134
Bcin01g08310	0.148131	0.136518	0.153376	0.561975
Bcin01g08320	0.208656	0.204008	0.179365	0.40797
Bcin01g08330	0.0259021	0.128124	0.193849	0.652125
Bcin01g08340	0.059492	0.189076	0.385541	0.365891
Bcin01g08350	0.0779266	0.221637	0.0183007	0.682136
Bcin01g08360	0.037875	0.290218	0.0823758	0.589531
Bcin01g08370	0.0368237	0.0939792	0.053177	0.81602
Bcin01g08380	0.0116157	0.187284	0.0725493	0.728551
Bcin01g08390	0.101257	0.0903599	0.119537	0.688846
Bcin01g08400	0.241004	0.0767337	0.181116	0.501147
Bcin01g08410	0.184891	0.137808	0.14709	0.53021
Bcin01g08420	0.0722665	0.0390616	0.0690375	0.819634
Bcin01g08440	0.049627	0.109679	0.191901	0.648793
Bcin01g08450	0.0731976	0.0949618	0.0987188	0.733122
Bcin01g08460	0.0314571	0.334542	0.146076	0.487925
Bcin01g08470	0.154484	0.160891	0.128697	0.555927
Bcin01g08480	0.117415	0.111314	0.0957531	0.675518
Bcin01g08490	0.151294	0.248651	0.156969	0.443085
Bcin01g08500	0.220421	0.0443373	0.127985	0.607257
Bcin01g08510	0.0834198	0.0964699	0.181176	0.638934
Bcin01g08520	0.0500945	0.274052	0.220853	0.455
Bcin01g08530	0.00639826	0.0164421	0.038964	0.938196
Bcin01g08540	0	0.00600521	0	0.993995
Bcin01g08550	0.0246128	0.187598	0.291507	0.496282
Bcin01g08560	9.6215e-05	0.999305	6.71902e-05	0.000531413
Bcin01g08570	0.0768202	0.220937	0.0906273	0.611616
Bcin01g08580	0.609888	0.0171059	0.0755453	0.297461
Bcin01g08590	0.0717114	0.276759	0.192779	0.45875
Bcin01g08600	0.00362323	0.116003	0.0274003	0.852973
Bcin01g08610	0.0110189	0.224554	0.184442	0.579986
Bcin01g08620	0.0252769	0.158416	0.0272624	0.789044
Bcin01g08630	0.111796	0.0822171	0.19609	0.609897
Bcin01g08640	0.0497298	0.247485	0.0680386	0.634747
Bcin01g08650	0.0347222	0.161806	0.0319932	0.771479
Bcin01g08660	0.1539	0.114964	0.16226	0.568876
Bcin01g08670	0.00320751	0.119645	0.0722987	0.804848
Bcin01g08680	0.0293305	0.047596	0.112538	0.810535
Bcin01g08690	0.013338	0.113903	0.0538746	0.818884
Bcin01g08700	0.111786	0.180077	0.0310081	0.677129
Bcin01g08710	0.115458	0.116802	0.0709471	0.696793
Bcin01g08720	0.225824	0.122007	0.17419	0.477978
Bcin01g08730	0	0.0528139	0.538414	0.408773
Bcin01g08740	0.290154	0.0553051	0.192463	0.462077
Bcin01g08750	0.00295798	0.0647591	0	0.932283
Bcin01g08760	0.09895	0.172149	0.0137511	0.71515
Bcin01g08770	0.188461	0.181875	0.142211	0.487453
Bcin01g08780	0.175466	0.183024	0.154711	0.486799
Bcin01g08790	0.0792691	0.0445897	0.0518139	0.824327
Bcin01g08800	0.190439	0.14216	0.0901042	0.577297
Bcin01g08810	0.0752128	0.136289	0.0554191	0.733079
Bcin01g08820	0.189475	0.111993	0.0915686	0.606963
Bcin01g08830	0.0189845	0.0776705	0.0165512	0.886794
Bcin01g08850	0.101223	0.162987	0.167292	0.568498
Bcin01g08860	0.0595699	0.0779642	0.0120265	0.850439
Bcin01g08870	0.0215304	0.370572	0.112563	0.495335
Bcin01g08880	0.00840755	0.222073	0.206898	0.562622
Bcin01g08900	8.58659e-08	0.0455425	0.123644	0.830813
Bcin01g08910	0.151672	0.222548	0.284203	0.341577
Bcin01g08930	0.000808712	0.0642963	0.0500989	0.884796
Bcin01g08940	0.106112	0.184605	0.144306	0.564976
Bcin01g08950	0.0625457	0.138824	0.040333	0.758297
Bcin01g08960	0.075574	0.186751	0.103497	0.634178
Bcin01g08970	0.107549	0.183753	0.0900136	0.618685
Bcin01g08980	0.0904285	0.116677	0.111961	0.680934
Bcin01g08990	0.056826	0.064468	0.239983	0.638723
Bcin01g09000	0.0853604	0.0620801	0.0776261	0.774933
Bcin01g09010	0.0541574	0.0676468	0.0353442	0.842852
Bcin01g09020	0.287097	0.0326419	0.434789	0.245472
Bcin01g09030	0.0164825	0.0113741	0	0.972143
Bcin01g09040	0.0788114	0.193804	0.127922	0.599463
Bcin01g09050	0.0636495	0.108325	0.153525	0.6745
Bcin01g09060	0.0863271	0.138095	0.148559	0.627019
Bcin01g09070	0.0896442	0.244115	0.0376968	0.628545
Bcin01g09080	0.0420603	0.0802862	0.084376	0.793277
Bcin01g09090	0.0622236	0.272213	0.108837	0.556727
Bcin01g09100	0.0371958	0.172494	0.111671	0.678639
Bcin01g09110	0	0.00610935	0	0.993891
Bcin01g09120	0.0934962	0.101025	0.154909	0.650569
Bcin01g09130	0.0853681	0.123637	0.0709055	0.72009
Bcin01g09140	0.0545694	0.190312	0.0827621	0.672356
Bcin01g09150	0.162471	0.133877	0.16217	0.541482
Bcin01g09160	0.131711	0.0416265	0.0142082	0.812455
Bcin01g09170	0.123207	0.0280696	0.0633731	0.785351
Bcin01g09180	0.0127569	0.0300638	0.0801061	0.877073
Bcin01g09190	0.0392086	0.140577	0.0853279	0.734887
Bcin01g09200	0.0749869	0.191901	0.0843327	0.648779
Bcin01g09220	0.0215	0.0313859	0.00470096	0.942413
Bcin01g09230	0.0462755	0.247509	0.100678	0.605537
Bcin01g09240	0.0231726	0.0767902	0.0284714	0.871566
Bcin01g09250	0.00189775	0.0175703	0.0377947	0.942737
Bcin01g09260	0.120713	0.177594	0.0781379	0.623555
Bcin01g09270	0.0354838	0.0728529	0.0921655	0.799498
Bcin01g09280	0.0111061	0.0208808	0.00312271	0.96489
Bcin01g09290	0.0664997	0.287088	0.0627394	0.583672
Bcin01g09300	0.00451175	0.0463988	0	0.949089
Bcin01g09310	0.107973	0.118557	0.117375	0.656095
Bcin01g09320	0.131949	0.180113	0.122329	0.565608
Bcin01g09330	0.0924738	0.0734175	0.0778526	0.756256
Bcin01g09340	0.0049409	0.0323863	0.00791152	0.954761
Bcin01g09350	0.120655	0.173861	0.120289	0.585194
Bcin01g09360	0.210208	0.148055	0.184318	0.457419
Bcin01g09370	0	0.0271121	0	0.972888
Bcin01g09380	0.430191	0.0281364	0.213474	0.328198
Bcin01g09390	0.00671746	0.126853	0.337955	0.528474
Bcin01g09400	0.247419	0.162649	0.122062	0.46787
Bcin01g09410	0.202633	0.0123453	0.114601	0.670421
Bcin01g09420	0.0723448	0.154709	0.11073	0.662216
Bcin01g09430	0.0332423	0.495649	0.218641	0.252468
Bcin01g09440	0.00772398	0.243807	0.175036	0.573433
Bcin01g09450	0.0358592	0.151902	0.0498472	0.762391
Bcin01g09460	0.0325721	0.129532	0.0819141	0.755982
Bcin01g09470	0.0135858	0.142108	0.0046339	0.839673
Bcin01g09480	0.114783	0.119786	0.0920721	0.673359
Bcin01g09490	0.0137253	0.0576557	0.0559634	0.872656
Bcin01g09500	0.0550834	0.254963	0.0218597	0.668094
Bcin01g09510	0.131534	0.110018	0.135084	0.623364
Bcin01g09520	0	0.00396615	0.0125364	0.983497
Bcin01g09530	0.289689	0.0234068	0.0553667	0.631537
Bcin01g09540	0.0435562	0.0853758	0.0773401	0.793728
Bcin01g09550	0.203535	0.161556	0.121755	0.513154
Bcin01g09560	0.144463	0.25321	0.150836	0.451491
Bcin01g09580	0	0.0895729	0	0.910427
Bcin01g09590	0.00882534	0.109691	0.143333	0.738151
Bcin01g09600	0.0155817	0.0687808	0.0270464	0.888591
Bcin01g09610	0.00437174	2.95289e-09	0.0412055	0.954423
Bcin01g09620	0.12007	0.251408	0.173782	0.45474
Bcin01g09630	0.0498742	0.211631	0.14164	0.596855
Bcin01g09640	0.114249	0.16209	0.13628	0.587381
Bcin01g09650	0.110126	0.144451	0.157082	0.588341
Bcin01g09660	0.138342	0.269389	0.15336	0.438909
Bcin01g09670	0.0944472	0.185095	0.189727	0.530731
Bcin01g09680	0.0250564	0.133927	0.0993959	0.741621
Bcin01g09690	0.057857	0.140894	0.128939	0.67231
Bcin01g09700	0.147973	0.157733	0.0926838	0.60161
Bcin01g09710	0.228127	0.12066	0.182051	0.469162
Bcin01g09720	0.123854	0.160413	0.156546	0.559186
Bcin01g09730	0.0837234	0.144107	0.0925422	0.679628
Bcin01g09740	0.0456719	0.194938	0.135058	0.624332
Bcin01g09760	0.0792757	0.142601	0.092135	0.685988
Bcin01g09770	0.420305	0.0866075	0.17545	0.317638
Bcin01g09780	0	0.0264721	0	0.973528
Bcin01g09790	0	0.00428127	0	0.995719
Bcin01g09800	0.0145656	0.109498	0.105302	0.770634
Bcin01g09810	0.0233558	0.439242	0.0116067	0.525795
Bcin01g09820	0.0487193	0.217041	0.113097	0.621142
Bcin01g09830	0.0474865	0.204772	0.0969293	0.650812
Bcin01g09840	0.201389	0.033013	0.111451	0.654147
Bcin01g09850	0.0600938	0.288286	0.141239	0.510381
Bcin01g09860	0.0980581	0.125395	0.0484778	0.728069
Bcin01g09870	0.0354257	0.169491	4.67922e-07	0.795083
Bcin01g09880	0.0177187	0.396088	0.0399991	0.546194
Bcin01g09890	0.101061	0.0702289	0.139948	0.688762
Bcin01g09900	0.151961	0.257817	0.158453	0.431769
Bcin01g09910	0.0146217	0.109986	0.133025	0.742368
Bcin01g09920	0.124559	0.135937	0.177031	0.562473
Bcin01g09930	0.113975	0.232283	0.0785392	0.575203
Bcin01g09940	0.0835842	0.285586	0.0720511	0.558779
Bcin01g09950	0.140623	0.228619	0.140622	0.490136
Bcin01g09960	0.0604296	0.105165	0.109293	0.725112
Bcin01g09970	0.0123532	0.146814	0.102345	0.738488
Bcin01g09980	0.00349384	0.0943319	0.154848	0.747326
Bcin01g09990	0.0216432	0.189048	0.101936	0.687372
Bcin01g10000	0.0514627	0.0821405	0.567328	0.299069
Bcin01g10010	0.0778311	0.120293	0.0797027	0.722173
Bcin01g10020	0.0688249	0.132275	0.0535469	0.745353
Bcin01g10030	0.0923773	0.0855574	0.129065	0.693
Bcin01g10040	0.0240503	0.102293	0.0260437	0.847613
Bcin01g10050	0	0.283847	0.239728	0.476425
Bcin01g10060	0.117668	0.194332	0.0883159	0.599685
Bcin01g10070	0.0513063	0.037972	0.0821031	0.828619
Bcin01g10080	0.00444713	0.156178	0	0.839375
Bcin01g10090	0.101484	0.158405	0.150293	0.589818
Bcin01g10100	0.102718	0.230496	0.139061	0.527725
Bcin01g10120	0.129679	0.142195	0.114911	0.613215
Bcin01g10130	0.0567458	0.159988	0.0153167	0.76795
Bcin01g10140	0.0426657	0.100239	0.0802563	0.776839
Bcin01g10150	0.0109669	0.0977878	0.793019	0.0982259
Bcin01g10160	0.0389937	0.161785	6.0751e-09	0.799221
Bcin01g10170	0.014804	0.142468	0.066004	0.776724
Bcin01g10180	0.0737923	0.238849	0.196274	0.491085
Bcin01g10190	0.0490289	0.163205	0.0258862	0.76188
Bcin01g10200	0.0314341	0.209757	0.00586975	0.752939
Bcin01g10210	0.0918909	0.141758	0.0866151	0.679736
Bcin01g10220	0.0539489	0.142165	0.164892	0.638995
Bcin01g10230	0.0611236	0.169065	0.144777	0.625035
Bcin01g10240	0.00119565	0.0508791	0.041357	0.906568
Bcin01g10250	0	0.00443296	0	0.995567
Bcin01g10260	0.0424597	0.131429	0.0197803	0.806331
Bcin01g10270	0.0105928	0.0850683	0	0.904339
Bcin01g10280	0.00362576	0.0684959	0	0.927878
Bcin01g10290	0.0435309	0.186279	0.0608509	0.70934
Bcin01g10300	0.0623325	0.0845683	0.150212	0.702888
Bcin01g10310	0.0747344	0.241881	0.0952705	0.588114
Bcin01g10320	0.0540864	0.022952	0.120392	0.80257
Bcin01g10330	0.0362216	0.0383348	0.00260065	0.922843
Bcin01g10340	0.168652	0.127214	0.15171	0.552424
Bcin01g10350	0.0121369	0.286622	0.0418044	0.659436
Bcin01g10360	0	0.0371188	0.401676	0.561205
Bcin01g10370	0.0195103	0.0507662	0.0129465	0.916777
Bcin01g10380	0.012572	0.0358827	1.59586e-10	0.951545
Bcin01g10390	0.0221823	0.360466	0.0859049	0.531447
Bcin01g10410	0.013263	0.0249445	0.0361379	0.925655
Bcin01g10420	0.113624	0.12175	0.149137	0.615489
Bcin01g10430	0.00556117	0.00373657	0.00188141	0.988821
Bcin01g10440	0.0879036	0.261013	0.0298199	0.621263
Bcin01g10450	0.0319801	0.0932728	0.0583124	0.816435
Bcin01g10460	0.0843456	0.0345463	0.0119027	0.869205
Bcin01g10470	0	0.0153806	0.0175175	0.967102
Bcin01g10480	0.100725	0.208185	0.122121	0.56897
Bcin01g10490	0.0967842	0.161731	0.107692	0.633793
Bcin01g10500	0.214836	0.132908	0.173404	0.478852
Bcin01g10510	0.0190313	0.0314065	0.520596	0.428966
Bcin01g10520	0.164562	0.0705717	0.0883507	0.676515
Bcin01g10530	0.216085	0.0471286	0.215546	0.521241
Bcin01g10540	0.0460428	0.135137	0.0373789	0.781442
Bcin01g10550	0.0129081	0.0538332	0.0867655	0.846493
Bcin01g10560	0.103189	0.0780017	0.12431	0.694499
Bcin01g10570	0.00522906	0.188562	0.0509393	0.75527
Bcin01g10580	0.0303533	0.0178115	0.018341	0.933494
Bcin01g10600	0.00954073	0.132576	0.22362	0.634263
Bcin01g10610	0.00423534	0.156856	0.098785	0.740124
Bcin01g10620	0.216975	0.044768	0.083687	0.65457
Bcin01g10630	0.132306	0.091692	0.0291007	0.746902
Bcin01g10640	0.00144186	0.00767008	0.00136542	0.989523
Bcin01g10650	0.0792782	0.123596	0.108748	0.688378
Bcin01g10660	0.148815	0.217067	0.120514	0.513604
Bcin01g10670	0.0945512	0.330299	0.0312218	0.543928
Bcin01g10680	0.0923421	0.339912	0.10703	0.460716
Bcin01g10690	0.0182865	0.321368	0.0138541	0.646492
Bcin01g10700	0.0221988	0.164164	0.107442	0.706195
Bcin01g10710	0.110725	0.0840383	0.0602097	0.745027
Bcin01g10720	0.0152922	0.31664	0.0760801	0.591988
Bcin01g10730	0.00525483	0.136945	0.0296674	0.828133
Bcin01g10740	0.168576	0.173346	0.0674577	0.59062
Bcin01g10750	0.0331634	0.374922	0.318092	0.273822
Bcin01g10760	0.00994923	0.0420023	0.0287586	0.91929
Bcin01g10770	0.0410561	0.298683	0.249485	0.410776
Bcin01g10780	0.121378	0.13802	0.267935	0.472667
Bcin01g10790	0.0426574	0.11668	0.0739793	0.766684
Bcin01g10810	0.218732	0.174465	0.151607	0.455197
Bcin01g10820	0.078175	0.0657147	0.0354636	0.820647
Bcin01g10830	0.0476646	0.104456	0.139534	0.708345
Bcin01g10840	0.0796251	0.18434	0.144229	0.591806
Bcin01g10850	0.079043	0.296564	0.0686533	0.555739
Bcin01g10860	0.181361	0.0744298	0.0379888	0.706221
Bcin01g10870	0.0954928	0.0460086	0.0376331	0.820866
Bcin01g10880	0.11048	0.489923	0.16871	0.230888
Bcin01g10890	0.0680921	0.13649	0.107788	0.68763
Bcin01g10900	0.0111761	0.133406	0.0292686	0.826149
Bcin01g10910	0.0479556	0.0911545	0.0972254	0.763664
Bcin01g10920	0.0703134	0.19433	0.0509684	0.684388
Bcin01g10930	0	0.0685243	0	0.931476
Bcin01g10940	0.092089	0.199919	0.219963	0.488029
Bcin01g10950	0.0148329	0.299317	0.111505	0.574344
Bcin01g10960	0.0163631	0.0672461	0.0348397	0.881551
Bcin01g10970	0	0.000501208	0	0.999499
Bcin01g10980	0.111494	0.100955	0.0580174	0.729534
Bcin01g10990	0.0666505	0.159787	0.385729	0.387833
Bcin01g11000	0.036877	0.268286	0.00524791	0.689589
Bcin01g11010	0.00529219	0.025598	0.0295081	0.939602
Bcin01g11020	0.0965371	0.213431	0.112676	0.577355
Bcin01g11030	0.0386661	0.120951	0.0443138	0.796069
Bcin01g11040	0.0109877	0.110741	0.440219	0.438053
Bcin01g11050	0.0786095	0.333657	0.174636	0.413098
Bcin01g11060	0.0126549	0.0834147	0.0707415	0.833189
Bcin01g11070	0.0608332	0.262444	0.101097	0.575626
Bcin01g11080	0.00813766	0.0590246	0.018648	0.91419
Bcin01g11090	0.000167123	0.0701025	0	0.92973
Bcin01g11100	0.0281064	0.195647	0.03811	0.738137
Bcin01g11110	0.0741414	0.0639999	0.0676413	0.794217
Bcin01g11120	0.0404147	0.0592681	0.0627763	0.837541
Bcin01g11130	0.0706137	0.0556156	0.0548007	0.81897
Bcin01g11140	0.0832247	0.146516	0.346313	0.423946
Bcin01g11150	0.00553106	0.17613	0.283983	0.534356
Bcin01g11160	0.00608714	0.218228	0.278635	0.49705
Bcin01g11170	0	0.0155012	0	0.984499
Bcin01g11180	0.0226584	0.0396567	0.0242006	0.913484
Bcin01g11190	0.0732992	0.0918033	0.0354631	0.799434
Bcin01g11200	0.0996398	0.159591	0.0729103	0.667859
Bcin01g11210	0.00237524	0.0282766	0	0.969348
Bcin01g11220	0.163614	0.200981	0.0957312	0.539674
Bcin01g11230	0.0586685	0.211004	0.119413	0.610914
Bcin01g11240	0.0708589	0.158242	0.0411644	0.729734
Bcin01g11250	0.023989	0.169455	0.0677293	0.738827
Bcin01g11260	0.0441947	0.161454	0.0924968	0.701855
Bcin01g11270	0.0529159	0.0422842	0.203854	0.700946
Bcin01g11280	0.0252129	0.106405	0.0874348	0.780947
Bcin01g11290	0.0108988	0.108981	0.185789	0.694331
Bcin01g11300	0.130955	0.300441	0.181963	0.386641
Bcin01g11310	0.0976365	0.182902	0.167936	0.551526
Bcin01g11320	0.0504467	0.108321	0.0594086	0.781823
Bcin01g11330	0.138935	0.106518	0.0808677	0.673679
Bcin01g11350	0.0174927	0.150303	0.0819064	0.750298
Bcin01g11360	0.0246982	0.291969	0.378996	0.304336
Bcin01g11370	0.0832715	0.0780081	0.0450434	0.793677
Bcin01g11380	0.0999544	0.121239	0.0915077	0.687299
Bcin01g11390	2.81184e-10	0.00879201	0	0.991208
Bcin01g11400	0	0.0442679	0	0.955732
Bcin01g11410	0.0783092	0.0827307	0.00378595	0.835174
Bcin01g11420	0.114536	0.0839481	0.14846	0.653056
Bcin01g11430	0.0312313	0.146097	0.104822	0.717849
Bcin01g11440	0.0804045	0.10159	0.11197	0.706036
Bcin01g11450	0.105841	0.04249	0.239923	0.611746
Bcin01g11460	0.0984885	0.0340854	0.26494	0.602486
Bcin01g11470	0.031117	0.158374	0.0418141	0.768695
Bcin01g11480	0.0811745	0.0481968	0.244981	0.625648
Bcin01g11490	0.0619003	0.0267729	0.289943	0.621384
Bcin01g11500	0.0993195	0.064017	0.170677	0.665987
Bcin01g11510	0.111998	0.0313044	0.125864	0.730833
Bcin01g11520	0.11837	0.0263626	0.249001	0.606267
Bcin01g11530	0.128732	0.0301471	0.219395	0.621726
Bcin01g11540	0.0633931	0.0295138	0.174425	0.732668
Bcin01g11550	0.0623436	0.0149232	0.194225	0.728508
Bcin01g11560	0.242412	0.0583569	0.0196362	0.679594
Bcin02g00002	0.0265154	0.0757842	0.151126	0.746575
Bcin02g00003	0.0299605	0.0584816	0	0.911558
Bcin02g00004	0.0276489	0.0999117	0.250013	0.622427
Bcin02g00005	0.435089	0.0722487	0.0872669	0.405395
Bcin02g00006	0.0679245	0.221352	0.111553	0.599171
Bcin02g00007	0.0176301	0.127974	0.148438	0.705958
Bcin02g00008	0.18481	0.0783981	0.00584152	0.73095
Bcin02g00009	0.0943309	0.134468	0.103716	0.667485
Bcin02g00010	0.0577137	0.186204	0.0915064	0.664576
Bcin02g00011	0.0931337	0.121096	0.0776959	0.708075
Bcin02g00012	0.0267526	0.150534	0.0648073	0.757906
Bcin02g00013	0.470341	0.103581	0.204231	0.221847
Bcin02g00014	0.432232	0.0630177	0.202088	0.302663
Bcin02g00015	0.0077871	0.0201139	0.0179138	0.954185
Bcin02g00016	0.449118	0.0837712	0.197427	0.269684
Bcin02g00018	0.054995	0.0439186	0.0363882	0.864698
Bcin02g00020	0	0.0135775	9.68555e-10	0.986423
Bcin02g00030	0.111048	0.209027	0.14296	0.536965
Bcin02g00040	0.0292699	0.13396	0.117663	0.719107
Bcin02g00050	0.00914664	0.310366	0.229416	0.451071
Bcin02g00060	0.0107028	0.0739234	0.209545	0.705829
Bcin02g00070	0.034106	0.048852	0.0962773	0.820765
Bcin02g00080	0.0146574	0.370762	0.309137	0.305443
Bcin02g00090	0.0697398	0.114895	0.0675215	0.747844
Bcin02g00100	0.00643511	0.0296445	0.0155053	0.948415
Bcin02g00110	0.0401588	0.164059	0.143857	0.651924
Bcin02g00120	0.0855576	0.135644	0.14535	0.633449
Bcin02g00130	0.0379192	0.198338	0.0329118	0.730831
Bcin02g00140	0.0303326	0.353583	0.0703321	0.545753
Bcin02g00150	0.0936114	0.175133	0.0948992	0.636357
Bcin02g00160	0.125884	0.142421	0.143648	0.588048
Bcin02g00170	0.108248	0.0780766	0.0678735	0.745802
Bcin02g00180	0.0754796	0.096318	0.0689216	0.759281
Bcin02g00190	0.00265834	0.0449378	0.0329076	0.919496
Bcin02g00200	0.079129	0.237927	0.0669985	0.615946
Bcin02g00210	0.0701258	0.42067	0.209882	0.299322
Bcin02g00220	0.215669	0.0599845	0.156439	0.567907
Bcin02g00230	0.171559	0.0546402	0.175409	0.598393
Bcin02g00240	0.2483	0.0818108	0.143546	0.526342
Bcin02g00250	0.0145366	0.184524	0.26369	0.53725
Bcin02g00260	0.0111227	0.015063	0	0.973814
Bcin02g00270	0.205217	0.171594	0.17743	0.445759
Bcin02g00280	0.283452	0.0130528	0.133021	0.570474
Bcin02g00290	0.0278145	0.150991	0.0102286	0.810966
Bcin02g00310	0.118848	0.100543	0.112713	0.667897
Bcin02g00320	0.0319819	0.12673	0.0702422	0.771046
Bcin02g00330	0.029388	0.192293	0.22591	0.552409
Bcin02g00340	0.0781063	0.0997593	0.0369559	0.785179
Bcin02g00350	0.0335924	0.0467714	0.0862657	0.83337
Bcin02g00360	0.0672163	0.164371	0.0947051	0.673707
Bcin02g00370	0.0651438	0.0958687	0.0552283	0.783759
Bcin02g00380	0.0171401	0.0843061	0.0619785	0.836575
Bcin02g00390	0.0228099	0.262243	0.0462638	0.668683
Bcin02g00400	0.0376033	0.092487	0	0.86991
Bcin02g00410	0.0232083	0.109491	0.0213474	0.845953
Bcin02g00420	0.0499874	0.218933	0.184064	0.547016
Bcin02g00430	0.0104905	0.0422124	0	0.947297
Bcin02g00440	0.0375254	0.0757016	0.124652	0.762121
Bcin02g00450	0.0790191	0.0346711	0.00425301	0.882057
Bcin02g00460	0.210851	0.141079	0.29784	0.35023
Bcin02g00470	0.174948	0.196744	0.106171	0.522138
Bcin02g00480	0.107959	0.0796483	0.13353	0.678863
Bcin02g00490	0.12597	0.133014	0.0843797	0.656636
Bcin02g00500	0	0.00975921	0	0.990241
Bcin02g00510	0.0683959	0.054166	0.0489443	0.828494
Bcin02g00520	0.00362058	0.177073	0.0424025	0.776904
Bcin02g00530	0.0089025	0	0	0.991097
Bcin02g00540	0.0535836	0.133215	0.0696559	0.743545
Bcin02g00550	0.0419639	0.245205	0.0326351	0.680196
Bcin02g00560	0.042579	0.164482	0.0467851	0.746154
Bcin02g00570	0.0777247	0.123543	0.068609	0.730123
Bcin02g00590	0.0670212	0.0985398	0.0449668	0.789472
Bcin02g00600	0.0882799	0.185345	0.125816	0.600559
Bcin02g00610	0.0870243	0.202819	0.16684	0.543317
Bcin02g00620	0.0269575	0.287992	0.0122492	0.672801
Bcin02g00630	0.083616	0.265022	0.146093	0.505268
Bcin02g00640	0.0339199	0.167653	0	0.798428
Bcin02g00660	0.111536	0.053876	0.0780137	0.756574
Bcin02g00670	0.0953134	0.0665091	0.0392603	0.798917
Bcin02g00680	0	0	0	1
Bcin02g00690	0.0394152	0.352433	0.0276061	0.580546
Bcin02g00700	0.028138	0.158323	0.0379169	0.775622
Bcin02g00710	0.0218222	0.152061	0.0140825	0.812035
Bcin02g00720	0.0285279	0.342653	0.00541322	0.623406
Bcin02g00730	0.00837754	0.228935	0.072785	0.689902
Bcin02g00740	0.0294892	0.216827	0.234665	0.519019
Bcin02g00750	0.0267239	0.351055	0.0170602	0.60516
Bcin02g00760	0.0489229	0.0819361	0.0641008	0.80504
Bcin02g00770	0.0288888	0.172638	0.0315779	0.766895
Bcin02g00780	0.0607487	0.111667	0.0421438	0.785441
Bcin02g00790	0.0811696	0.163894	0.106523	0.648414
Bcin02g00800	0.204178	0.322165	0.204468	0.269189
Bcin02g00820	0.207395	0.227216	0.18891	0.376479
Bcin02g00830	0.124246	0.182141	0.199265	0.494348
Bcin02g00840	0.0188793	0.100391	0.0461129	0.834617
Bcin02g00850	0	0.00480738	0	0.995193
Bcin02g00860	0.0127896	0.123995	0.0409915	0.822224
Bcin02g00870	0.0229691	0.202996	0.0213791	0.752656
Bcin02g00880	0.00207244	0.00910165	0.0373262	0.9515
Bcin02g00890	0.132872	0.0676401	0.0309564	0.768531
Bcin02g00900	0.0955452	0.237236	0.0949233	0.572296
Bcin02g00910	0.028268	0.08664	0.026468	0.858624
Bcin02g00920	0.00722331	0.237295	0.0592819	0.696199
Bcin02g00930	0.0812205	0.183496	0.213756	0.521528
Bcin02g00940	0.00561613	0.107427	0	0.886957
Bcin02g00950	0	0.00536533	0.0118071	0.982828
Bcin02g00960	0.045814	0.0113107	0.0265188	0.916356
Bcin02g00970	0.0844033	0.106047	0.0953369	0.714213
Bcin02g00980	0.062403	0.0757312	0.0322667	0.829599
Bcin02g00990	0.0960403	0.128761	0.0743638	0.700835
Bcin02g01000	0.0856658	0.165489	0.056221	0.692624
Bcin02g01010	0.028921	0.0824224	0.230432	0.658225
Bcin02g01020	0.216503	0.141531	0.105774	0.536191
Bcin02g01030	0.00608464	0.11701	0	0.876905
Bcin02g01040	0.0481335	0.201064	0.0521611	0.698641
Bcin02g01050	0.0918225	0.0778364	0.118526	0.711815
Bcin02g01060	0.208692	0.179344	0.169389	0.442575
Bcin02g01070	0.234072	0.102995	0.101768	0.561165
Bcin02g01080	0.0726735	0.217355	0.115953	0.594019
Bcin02g01090	0.101734	0.243624	0.130733	0.52391
Bcin02g01100	0.0270102	0.207157	0.0120143	0.753818
Bcin02g01110	0.013297	8.07511e-05	0.0768123	0.90981
Bcin02g01120	0.0234982	0.166764	0.017199	0.792539
Bcin02g01130	0.139222	0.0804472	0.104135	0.676196
Bcin02g01140	0.09055	0.0824287	0.170842	0.65618
Bcin02g01150	0.0851489	0.0821862	0.0845065	0.748158
Bcin02g01160	0.0416321	0.318647	0.00784221	0.631879
Bcin02g01170	0.016874	0.30928	0.0516761	0.62217
Bcin02g01180	0.0478112	0.112681	0.0565841	0.782924
Bcin02g01190	0.0498062	0.121902	0.0256707	0.802621
Bcin02g01200	0.15154	0.220433	0.141376	0.48665
Bcin02g01210	0.0504919	0.402797	0.155177	0.391534
Bcin02g01220	0.00282427	0.166477	0.262967	0.567732
Bcin02g01230	0.0395545	0.0556152	0.0975498	0.807281
Bcin02g01240	0.020261	0.0137458	0.0246921	0.941301
Bcin02g01250	0.0584299	0.0804483	0.0522025	0.808919
Bcin02g01260	0.0569212	0.282739	0.286659	0.373681
Bcin02g01270	0.0195181	0.0156993	0	0.964783
Bcin02g01280	0.0229145	0.185645	0.0726298	0.71881
Bcin02g01300	0.118428	0.102736	0.173191	0.605644
Bcin02g01310	0.0197863	0.0788819	0.0324226	0.868909
Bcin02g01320	0.0489797	0.100819	0.0365347	0.813666
Bcin02g01330	0.0568777	0.156103	0.158618	0.628402
Bcin02g01340	0.0516267	0.0527315	0.211814	0.683828
Bcin02g01350	0.0718363	0.138573	0.137386	0.652205
Bcin02g01360	0.233569	0.0848741	0.141123	0.540433
Bcin02g01370	0.134921	0.137471	0.117021	0.610587
Bcin02g01380	0.176925	0.157376	0.105594	0.560106
Bcin02g01390	0.0118404	0.154404	0.0723894	0.761366
Bcin02g01400	0.0454079	0.0877644	0	0.866828
Bcin02g01410	0.0164203	0.186641	0.0951747	0.701764
Bcin02g01420	0.0920071	0.374823	0.33942	0.19375
Bcin02g01430	0.201933	0.11402	0.112667	0.571379
Bcin02g01440	0.191273	0.0483389	0.146872	0.613516
Bcin02g01450	0.0246535	0.187267	0.20861	0.579469
Bcin02g01460	0.0262667	0.23372	0.108601	0.631412
Bcin02g01480	0.041082	0.15377	0.0376744	0.767473
Bcin02g01490	0.101467	0.0974701	0.159616	0.641448
Bcin02g01500	0.0644092	0.077488	0	0.858103
Bcin02g01510	0	0.526045	0	0.473955
Bcin02g01520	0.0642879	0.17909	0.0840366	0.672586
Bcin02g01530	0.075146	0.0919495	0.0889184	0.743986
Bcin02g01540	0.184844	0.0740775	0.101355	0.639723
Bcin02g01550	0.00429386	0.0749191	0.613783	0.307004
Bcin02g01570	0.0316865	0.101661	0.123455	0.743198
Bcin02g01580	0.139433	0.282231	0.211626	0.36671
Bcin02g01590	0.0335358	0.0577777	0.0530158	0.855671
Bcin02g01600	0.0753664	0.0715935	0.226747	0.626293
Bcin02g01610	0.00333955	0.0834666	0.19176	0.721434
Bcin02g01620	0.00383171	0.277654	0.147169	0.571344
Bcin02g01630	0.14811	0.0953196	0.0814685	0.675102
Bcin02g01640	0.0381352	0.140553	0.127816	0.693496
Bcin02g01650	0.0794671	0.0976434	0.170398	0.652492
Bcin02g01660	0.153887	0.229487	0.174954	0.441673
Bcin02g01670	0.0189846	0.10179	0.036854	0.842372
Bcin02g01680	0.165475	0.194276	0.119116	0.521133
Bcin02g01690	0.0943034	0.129397	0.0927649	0.683535
Bcin02g01700	0	0.490638	0	0.509362
Bcin02g01710	0.00072539	0.0231019	0.0395086	0.936664
Bcin02g01720	0.111875	0.159606	0.0851213	0.643398
Bcin02g01730	0.0185413	0.0871855	0.227901	0.666372
Bcin02g01740	0.0957928	0.0647305	0.092478	0.746999
Bcin02g01750	0.00644704	0.275865	0.0309419	0.686746
Bcin02g01760	0.0652582	0.289155	0.0935477	0.552039
Bcin02g01770	0.0682159	0.186657	0.0456291	0.699498
Bcin02g01780	0.115253	0.0849512	0.239617	0.560178
Bcin02g01790	0.165486	0.187005	0.172011	0.475499
Bcin02g01800	0.13809	0.119441	0.12835	0.614119
Bcin02g01810	0.104003	0.181115	0.159819	0.555062
Bcin02g01820	0.0463249	0.328753	0.0653779	0.559544
Bcin02g01830	0.045403	0.143607	0.231038	0.579951
Bcin02g01840	0.0116406	0.347308	0.0445658	0.596486
Bcin02g01850	0.0267311	0.241297	0.111037	0.620935
Bcin02g01870	0.0233643	0.124224	0.0175513	0.834861
Bcin02g01880	0.0538904	0.0593856	0.1526	0.734124
Bcin02g01890	0.092426	0.137421	0.0415683	0.728584
Bcin02g01900	0.0370597	0.111864	0.070351	0.780725
Bcin02g01910	0.0155972	0.308233	0	0.67617
Bcin02g01920	0.0738012	0.299491	0.120084	0.506625
Bcin02g01930	0.129683	0.0590007	0.0886562	0.72266
Bcin02g01940	0.139987	0.181448	0.0909368	0.587628
Bcin02g01950	0	0.000457338	0	0.999543
Bcin02g01960	0.00425902	0.430255	0.336558	0.228928
Bcin02g01970	0.125749	0.0547558	0.124319	0.695177
Bcin02g01980	0.133313	0.129664	0.108589	0.628435
Bcin02g01990	0.0151631	0.0166786	0	0.968158
Bcin02g02000	0.0217114	0.251481	0.263634	0.463173
Bcin02g02010	0.0144265	0.170608	0.0457723	0.769193
Bcin02g02020	0.0198875	0.205979	0.0984703	0.675663
Bcin02g02030	0.204168	0.08309	0.133045	0.579696
Bcin02g02040	0	0.21328	0.608904	0.177816
Bcin02g02050	0.256774	0.101331	0.13703	0.504865
Bcin02g02060	0.0466484	0.0437769	0.0964868	0.813088
Bcin02g02070	0.0119443	0.00303553	0.480352	0.504668
Bcin02g02080	0.0501218	0.203942	0.054584	0.691352
Bcin02g02090	0.192442	0.259366	0.148362	0.39983
Bcin02g02100	0.0765959	0.189047	0.0971931	0.637164
Bcin02g02110	0.0826079	0.0992866	0.108064	0.710041
Bcin02g02120	0.166986	0.036003	0.418527	0.378484
Bcin02g02130	0.00387935	0.177625	0.0114284	0.807067
Bcin02g02140	0.0120809	0.310773	0.0720529	0.605093
Bcin02g02150	0.108969	0.205965	0.19	0.495066
Bcin02g02160	0.0694095	0.304984	0.0543421	0.571265
Bcin02g02170	0.0250596	0.0625617	0.0377979	0.874581
Bcin02g02180	0.00554452	0.332785	0.046331	0.615339
Bcin02g02190	0.00618178	0.370849	0.206596	0.416373
Bcin02g02200	4.14355e-16	0.0429155	0	0.957085
Bcin02g02210	2.16653e-10	0.00823821	0.154946	0.836816
Bcin02g02220	0.151938	0.13375	0.119081	0.595231
Bcin02g02230	0.228347	0.122506	0.0772162	0.571931
Bcin02g02240	0.208699	0.0823783	0.128135	0.580788
Bcin02g02250	0.17288	0.186384	0.157956	0.48278
Bcin02g02260	0.104132	0.133329	0.0581542	0.704385
Bcin02g02270	0.135948	0.13558	0.122158	0.606314
Bcin02g02280	0.0351985	0.0717305	0.238007	0.655064
Bcin02g02290	0.000115142	0	0	0.999885
Bcin02g02300	0.10321	0.0829314	0.122238	0.691621
Bcin02g02310	0.102181	0.0890897	0.0846096	0.72412
Bcin02g02320	0	0.0119775	0.00139948	0.986623
Bcin02g02330	0.044289	0.268367	0.0822851	0.605059
Bcin02g02340	0.261868	0.0680287	0.143531	0.526572
Bcin02g02350	0.002793	0.00428435	0	0.992923
Bcin02g02360	0.00861088	0.0700433	0.0741301	0.847216
Bcin02g02370	0.0171264	0.0742191	0.198848	0.709807
Bcin02g02380	0.0341041	0.0413281	0.0462039	0.878364
Bcin02g02390	0.0591314	0.0572355	0.0766776	0.806955
Bcin02g02400	0.0325646	0.0822939	0.0896568	0.795485
Bcin02g02410	0.0115999	0.0594063	0.105338	0.823655
Bcin02g02420	0.0152822	0.0453932	0.118154	0.821171
Bcin02g02430	0.0256956	0.151093	0.00128439	0.821927
Bcin02g02440	0.0503568	0.122526	0.0776725	0.749445
Bcin02g02450	0.0842149	0.0525151	0.203672	0.659598
Bcin02g02460	0.00151141	0.00707994	0.0566008	0.934808
Bcin02g02470	0.0292786	0.12554	0	0.845181
Bcin02g02480	0.0422792	0.200933	0.142872	0.613916
Bcin02g02490	0.149815	0.0736062	0.120414	0.656165
Bcin02g02500	0.00592487	0.160038	1.16098e-10	0.834037
Bcin02g02510	0.205504	0.164077	0.163021	0.467398
Bcin02g02520	0.172878	0.12179	0.137692	0.56764
Bcin02g02530	0.0273269	0.115099	0.0265074	0.831066
Bcin02g02540	0.0228123	0.194594	0.144575	0.638019
Bcin02g02550	0.135305	0.117762	0.13774	0.609193
Bcin02g02560	0.0627711	0.0875224	0.0695634	0.780143
Bcin02g02570	0.147598	0.187784	0.155988	0.508631
Bcin02g02580	0.0441267	0.105	0.0845297	0.766344
Bcin02g02590	0.0867317	0.290323	0.019613	0.603333
Bcin02g02600	0.173327	0.0767749	0.156291	0.593606
Bcin02g02610	0.123191	0.151627	0.183319	0.541863
Bcin02g02620	0.101653	0.207534	0.224724	0.466088
Bcin02g02630	0.136889	0.187408	0.111628	0.564075
Bcin02g02640	0.0443298	0.0737689	0.0526825	0.829219
Bcin02g02660	0.0237803	0.0692507	0.0183275	0.888642
Bcin02g02670	0	0.172371	0.0226241	0.805005
Bcin02g02680	0.17939	0.193649	0.0788912	0.548069
Bcin02g02690	0.00310624	0.374118	0.113955	0.508821
Bcin02g02700	0.0997764	0.13011	0.113316	0.656798
Bcin02g02710	0.028449	0.0602394	0.0177773	0.893534
Bcin02g02720	0.0758928	0.225443	0.176014	0.52265
Bcin02g02730	0.0285373	0.027524	0	0.943939
Bcin02g02740	0.135597	0.309531	0.179755	0.375117
Bcin02g02750	0.131214	0.274781	0.147242	0.446763
Bcin02g02760	0.00319481	0.291974	8.37803e-11	0.704832
Bcin02g02770	0.0951388	0.231671	0.135222	0.537968
Bcin02g02780	0.0214084	0.424028	0.262093	0.292471
Bcin02g02790	0.0287098	0.0400043	0	0.931286
Bcin02g02800	0.00975776	0.0273381	0.0840951	0.878809
Bcin02g02810	0.0506606	0.029769	0.0592473	0.860323
Bcin02g02820	0.219464	0.0896872	0.151779	0.539069
Bcin02g02830	0.120111	0.0977242	0.0782285	0.703937
Bcin02g02840	2.71014e-10	0.00333934	0	0.996661
Bcin02g02850	0.00399194	0.125857	0.136795	0.733356
Bcin02g02870	0.0131145	0.251276	0.0449733	0.690637
Bcin02g02880	0.00593481	0.25746	0.0377672	0.698838
Bcin02g02890	0	0.220328	0.0898313	0.689841
Bcin02g02900	0	0.00174255	0	0.998257
Bcin02g02910	0	0	0	1
Bcin02g02920	0.120719	0.0504884	0.0906258	0.738167
Bcin02g02930	0.0889277	0.169508	0.0574418	0.684123
Bcin02g02940	0.0256527	0.0392557	0.0450985	0.889993
Bcin02g02950	0.0613811	0.160301	0.0468543	0.731464
Bcin02g02970	0.00414311	0.0173799	0.0202932	0.958184
Bcin02g02980	0.050057	0.0354877	0.0453346	0.869121
Bcin02g02990	0.0622643	0.072542	0.215712	0.649481
Bcin02g03000	0.0397448	0.151838	0.083802	0.724616
Bcin02g03010	0.0337125	0.201712	0.361917	0.402659
Bcin02g03020	0.0285167	0.0943282	0.0223812	0.854774
Bcin02g03030	0.0173806	0.0574909	0.0885097	0.836619
Bcin02g03040	0.0790865	0.0929814	0.0543978	0.773534
Bcin02g03050	0.0336411	0.0751869	0.220392	0.67078
Bcin02g03060	0.0808567	0.200468	0.155485	0.56319
Bcin02g03070	0.0111701	0.16215	0.0403466	0.786333
Bcin02g03080	0.235257	0.142644	0.13998	0.482119
Bcin02g03090	0.184108	0.298336	0.176042	0.341515
Bcin02g03100	0.00126437	0.00328961	0.00891618	0.98653
Bcin02g03110	0.0300588	0.302115	0.0859136	0.581913
Bcin02g03120	0.0460089	0.0421968	0	0.911794
Bcin02g03130	0.0371028	0.0374065	0.0195027	0.905988
Bcin02g03140	0.0375585	0.0376508	0.0374811	0.88731
Bcin02g03150	0.00118249	0.300443	0	0.698375
Bcin02g03160	0.0589275	0.1385	0.105933	0.69664
Bcin02g03170	0.0139548	0.062761	0	0.923284
Bcin02g03180	0.0492655	0.0642845	0.0367267	0.849723
Bcin02g03190	0.000859409	0.00515131	0.000834767	0.993155
Bcin02g03200	0.0266715	0.0469633	0	0.926365
Bcin02g03210	0.00509976	0.00333397	1.86587e-07	0.991566
Bcin02g03220	0.00109054	0.00650221	0.0108858	0.981521
Bcin02g03230	0.0156731	0.0608347	0.00302142	0.920471
Bcin02g03240	0.145617	0.0476626	0.0345646	0.772156
Bcin02g03250	0.0350959	0.089496	0.0277273	0.847681
Bcin02g03260	0.123231	0.0384751	0.135101	0.703193
Bcin02g03270	0.0612183	0.310037	0.135702	0.493043
Bcin02g03280	0.0152831	0.0212564	0.0123767	0.951084
Bcin02g03290	0.00271486	8.89189e-15	0	0.997285
Bcin02g03300	0.00755741	0.0320217	0.00955613	0.950865
Bcin02g03310	0	0.0102411	0.00824717	0.981512
Bcin02g03320	0.00332856	0.0162823	0.0192539	0.961135
Bcin02g03330	0.00486279	0.0161329	0.0537498	0.925254
Bcin02g03340	0.0240074	0.258241	0.0579653	0.659787
Bcin02g03350	0.0170403	0.049542	0.211435	0.721983
Bcin02g03360	0.0105507	0.0682831	0.0106928	0.910473
Bcin02g03370	0.0424031	0.0379055	0.0688785	0.850813
Bcin02g03380	0.00111368	0.0235256	0.0402743	0.935086
Bcin02g03390	0.00820814	0.0358289	0.122109	0.833854
Bcin02g03400	0.0377427	0.220469	0.0902484	0.65154
Bcin02g03410	0.00694272	0.0609819	0.0213694	0.910706
Bcin02g03420	0.049132	0.0112949	0.0815864	0.857987
Bcin02g03430	0.0104762	0.00340279	0.0404947	0.945626
Bcin02g03440	0.0012258	0.0314477	0	0.967327
Bcin02g03450	0.0178847	0.0126049	0.0121899	0.95732
Bcin02g03460	0.00503509	0.0205601	0.00873133	0.965673
Bcin02g03470	0.000291263	0.0172797	0.0182911	0.964138
Bcin02g03480	0.174392	0.0221619	0.0281846	0.775262
Bcin02g03490	0.000307621	0.0115555	0.0294647	0.958672
Bcin02g03500	0	0.0258841	0.0130819	0.961034
Bcin02g03510	0.00174414	0.157589	0.172257	0.66841
Bcin02g03520	0	0.0317512	0.151678	0.816571
Bcin02g03530	0.102772	0.204884	0.139686	0.552658
Bcin02g03540	0.10845	0.172844	0.10604	0.612665
Bcin02g03550	0.00772771	0.0336493	0.0227894	0.935834
Bcin02g03560	2.46389e-09	0.00515276	0.0337276	0.96112
Bcin02g03570	0	0.0185392	0.0286192	0.952842
Bcin02g03580	0.00191413	0.0228162	0.0151291	0.960141
Bcin02g03590	0	0.0209842	0.00594166	0.973074
Bcin02g03600	0.0130736	0.0227216	0.0800939	0.884111
Bcin02g03610	0	0.0182336	0.0063745	0.975392
Bcin02g03620	9.5219e-09	0.0267837	0.00410818	0.969108
Bcin02g03630	0.0073349	0.0267306	0.00398437	0.96195
Bcin02g03640	0.00128959	0.000667283	0	0.998043
Bcin02g03650	0.0560939	0.281623	0.0973957	0.564887
Bcin02g03660	0.00764001	0.00156294	0	0.990797
Bcin02g03670	0.00521576	0.135031	0.193383	0.66637
Bcin02g03680	0.0423218	0.156059	0.101581	0.700038
Bcin02g03690	0.0604708	0.0354945	4.61253e-09	0.904035
Bcin02g03700	0.0463142	0.109262	0.0238209	0.820603
Bcin02g03710	0.0612956	0.208066	0.0465422	0.684096
Bcin02g03720	0.0140362	0.142515	0.0298087	0.81364
Bcin02g03730	0.0496302	0.176125	0	0.774245
Bcin02g03740	0	0.000629039	1.26537e-08	0.999371
Bcin02g03750	0.0645373	0.108872	0.00110044	0.82549
Bcin02g03760	0.0657989	0.0994052	0.0880779	0.746718
Bcin02g03770	0.0548815	0.12237	0.260887	0.561862
Bcin02g03780	0	0.0220979	0	0.977902
Bcin02g03790	0.00919592	0.106297	0.122726	0.761781
Bcin02g03800	0.0264143	0.0354832	0.022969	0.915134
Bcin02g03810	0.00208225	0.000975446	0.00763816	0.989304
Bcin02g03830	0	0.00279273	0.00323652	0.993971
Bcin02g03840	0.0671227	0.0826258	0.0722835	0.777968
Bcin02g03850	0.00158884	0	0.00132552	0.997086
Bcin02g03860	0.0103903	0.123413	0.100433	0.765763
Bcin02g03870	0.2031	0.0960148	0.137133	0.563752
Bcin02g03880	0.00395507	0.104374	0.0796377	0.812034
Bcin02g03890	0.0109644	0.0189253	0	0.97011
Bcin02g03900	0.000723718	0.0470131	1.34461e-05	0.95225
Bcin02g03910	0.0185835	0.212097	0.207167	0.562152
Bcin02g03920	0.012977	0.211035	0.0824928	0.693495
Bcin02g03930	0.0644883	0.113059	0.10562	0.716833
Bcin02g03940	0.170423	0.045318	0.131669	0.652589
Bcin02g03950	0	0	0.000654501	0.999345
Bcin02g03960	0.00479292	0.0627722	0.0121183	0.920317
Bcin02g03970	0.00918017	0.0516754	0.115928	0.823217
Bcin02g03980	1.98949e-09	0.00975139	7.33058e-10	0.990249
Bcin02g03990	0	0.0031819	0	0.996818
Bcin02g04000	0	0.0350806	0.0395285	0.925391
Bcin02g04010	0.0197601	0.0205004	0.0570484	0.902691
Bcin02g04020	0.0115644	0.022802	0.045888	0.919746
Bcin02g04030	0.0135621	0.038799	0.0590263	0.888613
Bcin02g04040	0.0163869	0.119547	0.0291701	0.834896
Bcin02g04050	5.5456e-10	0.00912789	0	0.990872
Bcin02g04060	1.38242e-05	0.00058255	1.47164e-09	0.999404
Bcin02g04070	0.0147419	0.163518	0.0641475	0.757593
Bcin02g04080	0.00112826	0.0540401	0.0754587	0.869373
Bcin02g04090	0.00336986	0.0250758	0.0593953	0.912159
Bcin02g04100	0	0.00422097	0.0076947	0.988084
Bcin02g04110	0.0569402	0.0996787	0.0756547	0.767726
Bcin02g04120	0.0106189	0.0781703	0.0514416	0.859769
Bcin02g04130	0.0018388	0.0166393	0	0.981522
Bcin02g04140	0	0.00372647	0.000865465	0.995408
Bcin02g04150	0.00599011	0.0367955	0.118791	0.838424
Bcin02g04160	0.0241479	0.081323	0.0824814	0.812048
Bcin02g04170	0.192388	0.0470444	0.136924	0.623644
Bcin02g04180	0.0052103	0.144151	0.338887	0.511751
Bcin02g04190	0.0803079	0.17441	0.156308	0.588974
Bcin02g04200	0.0792942	0.167266	0.130912	0.622528
Bcin02g04210	0.104441	0.0763854	0.120922	0.698252
Bcin02g04220	0.102562	0.322531	0.159774	0.415133
Bcin02g04230	0.00815912	0.0111393	0.00842775	0.972274
Bcin02g04240	0.253382	0.118561	0.155361	0.472695
Bcin02g04250	0	0.000721969	0	0.999278
Bcin02g04260	0.0128333	0.0578265	0.040058	0.889282
Bcin02g04270	0.0373208	0.169103	1.6233e-09	0.793576
Bcin02g04280	0.00169062	0.41488	0	0.58343
Bcin02g04290	0.0539013	0.028133	0.0438839	0.874082
Bcin02g04300	0.0856271	0.020036	0.0568105	0.837526
Bcin02g04310	0.0245106	0.136686	0.0446518	0.794151
Bcin02g04320	0.00573638	0.00731165	0.00261988	0.984332
Bcin02g04330	0.0335871	0.0145489	0.0323326	0.919531
Bcin02g04340	0.0947464	0.155697	0.132026	0.61753
Bcin02g04350	0.0308446	0.0304652	0.0255372	0.913153
Bcin02g04360	0.00898406	0.0299841	2.55635e-08	0.961032
Bcin02g04370	0.00718292	0.0308438	0.0449853	0.916988
Bcin02g04380	0.0135546	0.144957	0.148677	0.692812
Bcin02g04390	0.0309805	0.24591	0.0319157	0.691194
Bcin02g04400	0.0303641	0.0272247	0.0289254	0.913486
Bcin02g04420	0.0297225	0.32146	0.0916756	0.557142
Bcin02g04430	0.0194868	0.0134505	0.039183	0.92788
Bcin02g04440	0.0149597	0.0780522	0.0618939	0.845094
Bcin02g04450	0.0406969	0.0402871	0.0759682	0.843048
Bcin02g04460	0.0123852	0.166959	0.330409	0.490247
Bcin02g04470	0	0.0433814	0.0835407	0.873078
Bcin02g04480	0.0518876	0.0238009	0.0833224	0.840989
Bcin02g04490	0.0417559	0.204808	0.172312	0.581124
Bcin02g04500	0.0286556	0.0381742	0.101132	0.832038
Bcin02g04510	0.0472422	0.355674	0.211664	0.385419
Bcin02g04520	0.0347218	0.089457	0.144808	0.731014
Bcin02g04530	0	0.0191595	0	0.980841
Bcin02g04540	0.016753	0.103393	0.0896429	0.790211
Bcin02g04560	0.00280961	0.0622849	0.0726981	0.862207
Bcin02g04570	0.00401233	0.0335607	0.10419	0.858237
Bcin02g04580	0.00893587	0.108537	0.0229455	0.859582
Bcin02g04590	0	0.016981	0	0.983019
Bcin02g04600	0.0107871	0.0636081	0.0355566	0.890048
Bcin02g04610	0.00809171	0.0841421	0.00437224	0.903394
Bcin02g04620	0.00758267	0.0478286	2.12219e-10	0.944589
Bcin02g04630	0.0127685	0.0842495	0.0488796	0.854102
Bcin02g04640	0.0231326	0.098924	0.0784671	0.799476
Bcin02g04650	0.0163348	0.0686091	0.0225835	0.892473
Bcin02g04660	0.0121584	0.0840472	0.0495668	0.854228
Bcin02g04670	0	0.0193944	0.106005	0.874601
Bcin02g04680	0.0411033	0.0301085	0.069861	0.858927
Bcin02g04690	0.0174045	0.103541	0.113881	0.765173
Bcin02g04700	0.00927335	0.092485	0.0256764	0.872565
Bcin02g04710	0.0211969	0.0434487	7.59164e-10	0.935354
Bcin02g04720	0.0130234	0.0861297	0.0137836	0.887063
Bcin02g04730	0.00155215	0.0286508	0.0136595	0.956138
Bcin02g04740	0.0217242	0.120078	0.0673465	0.790852
Bcin02g04750	0.029558	0.111233	0.0963522	0.762857
Bcin02g04760	0.0226063	0.147531	0.10602	0.723842
Bcin02g04770	0.00694081	0.0518371	0.0350277	0.906194
Bcin02g04780	0.0126591	0.0790909	0.107841	0.800409
Bcin02g04790	0.00902607	0.0718003	0.0920978	0.827076
Bcin02g04800	0.0167722	0.121909	0.102902	0.758416
Bcin02g04810	0.021181	0.0954028	0.0550114	0.828405
Bcin02g04820	0.0240919	0.125854	0.103337	0.746717
Bcin02g04830	0.0259237	0.122826	0.139767	0.711483
Bcin02g04840	0.0324385	0.128608	0.0852174	0.753736
Bcin02g04860	0.0216455	0.117193	0.0997694	0.761392
Bcin02g04870	1.23902e-10	0.022168	0.0902985	0.887533
Bcin02g04880	0.000952269	0.0247864	0.00610722	0.968154
Bcin02g04890	0.0485785	0.111211	0.151018	0.689192
Bcin02g04900	0	0.0109171	0	0.989083
Bcin02g04910	0.0325689	0.0636361	0.0846691	0.819126
Bcin02g04920	0	0	0	1
Bcin02g04930	0.0140911	0.0926091	0.102741	0.790559
Bcin02g04940	0.0272098	0.0681128	0.100108	0.804569
Bcin02g04950	0.0546633	0.0915826	0.137492	0.716262
Bcin02g04960	0.0214063	0.0496453	0.0587622	0.870186
Bcin02g04970	0.0569444	0.108808	0.1819	0.652348
Bcin02g04980	0.0599432	0.096586	0.196829	0.646641
Bcin02g04990	0.0479987	0.107977	0.159884	0.68414
Bcin02g05000	0.0448745	0.0974138	0.184473	0.673239
Bcin02g05010	0.0452071	0.103962	0.155687	0.695144
Bcin02g05020	0.0497454	0.10432	0.162452	0.683482
Bcin02g05030	0.0463802	0.0645353	0.111949	0.777135
Bcin02g05040	0.0471294	0.105461	0.171388	0.676022
Bcin02g05050	0.0316638	0.0734316	0.104631	0.790274
Bcin02g05060	0.0280757	0.0997312	0.0463541	0.825839
Bcin02g05070	0.0256055	0.0165866	0.0402814	0.917526
Bcin02g05080	0.0454582	0.104192	0.155945	0.694405
Bcin02g05090	0.057249	0.123221	0.158397	0.661133
Bcin02g05100	0.0122422	0.117719	0.0946028	0.775436
Bcin02g05110	0.00076615	0.0249173	0.0450867	0.92923
Bcin02g05130	0	0.0296137	0.185918	0.784468
Bcin02g05140	0.130086	0.26133	0.169991	0.438594
Bcin02g05150	0	0.0573901	0.111405	0.831205
Bcin02g05160	0.00505381	0.119271	0.039482	0.836194
Bcin02g05170	0.0242227	0.13904	0.0822297	0.754508
Bcin02g05180	0.0160031	0.224531	0.120825	0.638641
Bcin02g05190	0	0	0	1
Bcin02g05200	0.028964	0.042152	0.0506986	0.878185
Bcin02g05210	0	0.0623495	0	0.937651
Bcin02g05220	0.0482795	0.12889	0.0472771	0.775553
Bcin02g05230	0.0700964	0.410299	0.0922442	0.427361
Bcin02g05240	0.0481436	0.0249229	0.120136	0.806797
Bcin02g05250	0.00510828	0.00376867	0.00405971	0.987063
Bcin02g05260	0.139261	0.195731	0.104771	0.560238
Bcin02g05270	0.017098	0.0244439	0	0.958458
Bcin02g05280	0.0616087	0.361559	7.18631e-11	0.576833
Bcin02g05290	0	0	0	1
Bcin02g05300	0.0805989	0.32289	0.144157	0.452354
Bcin02g05310	0.0587759	0.117939	0.0196753	0.80361
Bcin02g05320	0.0433643	0.0294038	0.114876	0.812356
Bcin02g05330	0.0490843	0.119136	0.145258	0.686522
Bcin02g05340	0.00265246	0.252114	0.0874912	0.657742
Bcin02g05350	0.0442846	0.0722652	0.330381	0.55307
Bcin02g05360	0.0268682	0.154839	0.00841213	0.809881
Bcin02g05370	0.0417638	0.0782314	0.0366091	0.843396
Bcin02g05390	0.034558	0.130133	0.0761083	0.7592
Bcin02g05400	0.100726	0.0573155	0.174312	0.667646
Bcin02g05410	0.0913178	0.10135	0.17283	0.634503
Bcin02g05430	0.152851	0.104302	0.0850959	0.657751
Bcin02g05440	0.0238855	0.276894	0.0629521	0.636268
Bcin02g05450	0.0120465	0.0892968	0.00194412	0.896713
Bcin02g05460	0.0564385	0.127132	0.083176	0.733253
Bcin02g05470	0.426121	0.0219917	0.0354435	0.516444
Bcin02g05480	0.0909939	0.139601	0.108686	0.660719
Bcin02g05490	0.00211578	0.0230715	0.338544	0.636269
Bcin02g05500	0.061928	0.195666	0.125289	0.617116
Bcin02g05510	0.0135436	0.0401924	0.203183	0.743081
Bcin02g05520	0.127313	0.137299	0.155269	0.580119
Bcin02g05530	0.330722	0.0382671	0.236659	0.394352
Bcin02g05540	0.0021546	0	0.0227157	0.97513
Bcin02g05550	0.0413291	0.0849243	0.0200354	0.853711
Bcin02g05560	0.00695725	0.107117	0.166968	0.718957
Bcin02g05570	0.10144	0.13126	0.0821494	0.68515
Bcin02g05580	0.00286798	0.00819652	0.0795052	0.90943
Bcin02g05590	0.0728531	0.163294	0.160075	0.603778
Bcin02g05600	0.0617162	0.129418	0.0749779	0.733888
Bcin02g05610	0.0651719	0.0785319	0.0524146	0.803882
Bcin02g05620	0.00682688	0.0337415	0.0563281	0.903104
Bcin02g05630	0.0246861	0.0402135	0.233556	0.701544
Bcin02g05640	0.110429	0.154372	0.0779236	0.657275
Bcin02g05650	0.0774723	0.0773123	0.0521555	0.79306
Bcin02g05660	0.0301147	0.346611	0.0692358	0.554039
Bcin02g05670	0.0614121	0.229732	0.108504	0.600352
Bcin02g05680	0.0688735	0.0854834	0.0279082	0.817735
Bcin02g05690	0.0434672	0.123069	0.0872829	0.746181
Bcin02g05700	0.0606188	0.196868	0.0459053	0.696608
Bcin02g05710	0.0866473	0.0689672	0.0940918	0.750294
Bcin02g05720	0	0.000268462	0.00309679	0.996635
Bcin02g05730	0.122423	0.0656048	0.0490667	0.762905
Bcin02g05740	0.201615	0.038205	0.08256	0.67762
Bcin02g05750	0.205709	0.128221	0.088699	0.577371
Bcin02g05760	0.0248733	0.182667	0.511962	0.280498
Bcin02g05770	0.0885027	0.144594	0.0419031	0.725
Bcin02g05780	0.0303369	0.184847	0.0927884	0.692028
Bcin02g05790	0.0207112	0.0730259	0.138965	0.767297
Bcin02g05800	0.0960967	0.0774115	0.0780466	0.748445
Bcin02g05810	0.000105303	0.0420767	0.0419148	0.915903
Bcin02g05820	0.0303184	0.0487743	0.0779842	0.842923
Bcin02g05830	0.0201815	0.0309959	0.0450863	0.903736
Bcin02g05840	0.500984	0.0105355	0.21016	0.27832
Bcin02g05850	0.026221	0.142847	0.0962032	0.734729
Bcin02g05860	0.0339195	0.405183	0.217575	0.343323
Bcin02g05870	0.108489	0.313071	0.228859	0.349581
Bcin02g05880	0.270685	0.0643699	0.120526	0.544419
Bcin02g05890	0.0324304	0.0672625	0.0339095	0.866398
Bcin02g05900	0.0464873	0.0642898	0.0391267	0.850096
Bcin02g05910	0.10459	0.0508492	0.0838327	0.760728
Bcin02g05920	0.155963	0.194403	0.107555	0.54208
Bcin02g05930	0.0897479	0.0725567	0.103276	0.73442
Bcin02g05940	0.0634495	0.0301953	0.048611	0.857744
Bcin02g05950	0.108921	0.125371	0.032551	0.733157
Bcin02g05960	0.18926	0.0424185	0.146405	0.621916
Bcin02g05970	0.0435466	0.0630331	0.00105011	0.89237
Bcin02g05980	0.112723	0.205186	0.0987885	0.583303
Bcin02g05990	0.0196668	0.110373	0.0723867	0.797574
Bcin02g06000	0.0419896	0.155542	0.0273095	0.775159
Bcin02g06010	0.0373701	0.0643025	0.0831041	0.815223
Bcin02g06020	0.269671	0.0695971	0.123135	0.537597
Bcin02g06030	0.0455727	0.179363	0.0174217	0.757642
Bcin02g06040	0.0246246	0.135086	0.0504455	0.789844
Bcin02g06050	0.0595752	0.143754	0.0784349	0.718236
Bcin02g06060	0.138414	0.188306	0.153714	0.519566
Bcin02g06070	0.0393702	0.150149	0.216739	0.593741
Bcin02g06080	0.049647	0.169801	0.0792402	0.701311
Bcin02g06090	0.0619181	0.264629	0.195729	0.477724
Bcin02g06110	0.100852	0.198601	0.0587607	0.641786
Bcin02g06120	0.036656	0.335583	0.128296	0.499465
Bcin02g06130	0.0310224	0.0586706	0	0.910307
Bcin02g06140	0.136284	0.195009	0.0564563	0.612251
Bcin02g06150	0.00255756	0.00195145	0.0128883	0.982603
Bcin02g06160	0.167338	0.108813	0.227977	0.495872
Bcin02g06170	2.05843e-09	0.0541723	0.0299153	0.915912
Bcin02g06180	0.0879685	0.0269089	0.0296534	0.855469
Bcin02g06190	0.044965	0.12875	0.0328639	0.793421
Bcin02g06200	0.0135008	0.0188269	0.0193044	0.948368
Bcin02g06210	0.00114099	0.0097244	0	0.989135
Bcin02g06220	0.0298254	0.0337661	0.0436698	0.892739
Bcin02g06230	0.0227326	0.0885508	0.0353229	0.853394
Bcin02g06240	0.214027	0.0999167	0.147765	0.538292
Bcin02g06250	0.0223946	0.0559952	0.0752469	0.846363
Bcin02g06260	0.0499783	0.0607743	0.0478084	0.841439
Bcin02g06270	0	0.00608822	0.0508666	0.943045
Bcin02g06280	0.080746	0.338302	0.300303	0.280649
Bcin02g06290	0.06953	0.360784	0.275734	0.293952
Bcin02g06300	0.0104884	0.0272383	0.0933632	0.86891
Bcin02g06310	0.108246	0.130174	0.174203	0.587376
Bcin02g06320	0.0489765	0.293837	0.205853	0.451333
Bcin02g06330	0.0341202	0.246722	0.0543105	0.664847
Bcin02g06340	0.0435937	0.0715157	0.0447627	0.840128
Bcin02g06350	0.053338	0.0640369	0.131769	0.750856
Bcin02g06360	0.0167873	0.0838155	0.0460642	0.853333
Bcin02g06370	0.0134915	0.03179	0.0439577	0.910761
Bcin02g06380	0.0167466	0.0306345	0.0104134	0.942206
Bcin02g06390	0.00152635	0.0330858	0.0369463	0.928442
Bcin02g06400	0.0838185	0.0420375	0.08554	0.788604
Bcin02g06410	0.0963192	0.269342	0.110272	0.524067
Bcin02g06420	0.0394442	0.0500588	0.0408216	0.869675
Bcin02g06430	0.0481889	0.108166	0.300483	0.543162
Bcin02g06440	0.0445376	0.0475791	0.128042	0.779842
Bcin02g06450	0.134918	0.196955	0.114513	0.553614
Bcin02g06460	0.0440935	0.157233	0.0528288	0.745845
Bcin02g06470	0.0322995	0.138155	0.0982164	0.731329
Bcin02g06480	0.010114	0.296352	0.0772552	0.616279
Bcin02g06490	0.0301886	0.036631	0.0217867	0.911394
Bcin02g06500	0.174245	0.271115	0.161265	0.393375
Bcin02g06510	0.0592324	0.415367	0.102086	0.423315
Bcin02g06520	0.00782748	0.221916	0.116529	0.653728
Bcin02g06530	0.117417	0.037377	0.0658241	0.779382
Bcin02g06540	0.0203961	0.302103	2.15491e-10	0.677501
Bcin02g06550	0.0990486	0.115035	0.126037	0.659879
Bcin02g06560	0.0505672	0.107845	0.0437669	0.797821
Bcin02g06570	0.0410864	0.163421	0.15208	0.643414
Bcin02g06580	0	0.270397	0.122588	0.607015
Bcin02g06590	0.014376	0.30401	0.206945	0.474669
Bcin02g06600	0.135058	0.14161	0.129656	0.593676
Bcin02g06610	0.0879448	0.0386367	0.0558279	0.817591
Bcin02g06620	0.00511755	0.0127966	0.00899267	0.973093
Bcin02g06630	0.0415927	0.147362	0.0744329	0.736613
Bcin02g06640	0.167906	0.125607	0.163164	0.543323
Bcin02g06650	0.0920328	0.275712	0.152346	0.47991
Bcin02g06660	0.0621759	0.0613808	0.0991182	0.777325
Bcin02g06670	0.0658676	0.150738	0.394033	0.389361
Bcin02g06680	0.0403088	0.114213	0.0289559	0.816522
Bcin02g06690	0.100388	0.270215	0.297244	0.332153
Bcin02g06700	0.0389811	0.095626	0.0490317	0.816361
Bcin02g06710	0.00944198	0.0263129	0.365646	0.598599
Bcin02g06720	0.0371772	0.306241	0.326877	0.329705
Bcin02g06730	0.00694388	0.100685	0.0764829	0.815888
Bcin02g06740	0.0115931	0.0413967	0.0276739	0.919336
Bcin02g06750	0.00129233	0.560646	0.00664932	0.431413
Bcin02g06760	0.052549	0.0281704	0.0984727	0.820808
Bcin02g06770	0.101865	0.164369	0.101042	0.632724
Bcin02g06780	0.0532525	0.142482	0.0571933	0.747073
Bcin02g06790	0.21068	0.150324	0.157952	0.481044
Bcin02g06800	0.115855	0.146024	0.119547	0.618573
Bcin02g06810	0.173348	0.103595	0.103861	0.619196
Bcin02g06820	0.118721	0.222	0.121787	0.537492
Bcin02g06830	0.0835166	0.0257537	0.118251	0.772478
Bcin02g06840	0.0810977	0.310508	0.408067	0.200327
Bcin02g06850	0.0435882	0.103554	0.0198649	0.832993
Bcin02g06860	0.00600718	0.045951	0.0504675	0.897574
Bcin02g06870	0.0328808	0.23081	0.136486	0.599824
Bcin02g06880	0.142274	0.047344	0.162234	0.648148
Bcin02g06890	0.0139585	0.14615	7.08186e-09	0.839891
Bcin02g06900	0.135721	0.261253	0.184695	0.418331
Bcin02g06910	0.124205	0.106038	0.28159	0.488167
Bcin02g06920	0.139952	0.0870146	0.106317	0.666716
Bcin02g06930	0.0992879	0.149744	0.105161	0.645807
Bcin02g06940	0.198919	0.123102	0.091676	0.586303
Bcin02g06950	0.1396	0.144382	0.179554	0.536464
Bcin02g06960	0.113664	0.0687807	0.104457	0.713099
Bcin02g06970	0.00963531	0.0385761	0.045161	0.906628
Bcin02g06980	0.106762	0.125751	0.0581956	0.709291
Bcin02g06990	0.245658	0.0714512	0.170777	0.512114
Bcin02g07000	0.0934846	0.079504	0.0425222	0.784489
Bcin02g07010	0.0342558	0.312862	0.084718	0.568164
Bcin02g07020	0.211763	0.094194	0.121019	0.573024
Bcin02g07030	0.0449553	0.0709379	0.0734145	0.810692
Bcin02g07040	0.00580933	0.204868	0.0315848	0.757738
Bcin02g07050	0.0457165	0.232526	0.108469	0.613288
Bcin02g07060	0.0344648	0.186109	0.0372609	0.742166
Bcin02g07070	0.0834805	0.265912	0.111447	0.539161
Bcin02g07080	1.14518e-09	0.0331948	0.0330793	0.933726
Bcin02g07090	0.0302415	0.270696	0.161642	0.53742
Bcin02g07100	0.102512	0.342915	0.20681	0.347763
Bcin02g07110	0.0248006	0.107029	0.0868726	0.781298
Bcin02g07120	0.242055	0.17138	0.161836	0.424729
Bcin02g07130	0.0289172	0.289011	0.0953909	0.586681
Bcin02g07140	0.0264228	0.15038	0.00710353	0.816093
Bcin02g07150	0.117484	0.228452	0.116181	0.537883
Bcin02g07160	0.0170373	0.0115763	0.0289843	0.942402
Bcin02g07170	0.0986285	0.109101	0.00605205	0.786218
Bcin02g07180	0.0628031	0.153356	0.0338656	0.749976
Bcin02g07190	0.0137523	0.100114	0.0177687	0.868365
Bcin02g07200	0.0176722	0.0131569	0.0245402	0.944631
Bcin02g07210	0.139753	0.236464	0.16686	0.456922
Bcin02g07220	0.0875301	0.287607	0.17452	0.450343
Bcin02g07230	0	0.00735042	0	0.99265
Bcin02g07240	0.174908	0.0466125	0.040528	0.737951
Bcin02g07250	0.00194943	0.0341484	0	0.963902
Bcin02g07260	0.00777559	0.335187	0.0779255	0.579112
Bcin02g07270	0.190801	0.148517	0.0558753	0.604806
Bcin02g07290	0.0445399	0.221192	0.0355754	0.698693
Bcin02g07300	0.031548	0.099273	0	0.869179
Bcin02g07310	0.0190129	0.0704681	0.162867	0.747652
Bcin02g07320	0.0361968	0.12685	0.0765708	0.760382
Bcin02g07330	0.0278369	0.0659952	0.0381992	0.867969
Bcin02g07340	0.380216	0.050874	0.193451	0.375459
Bcin02g07350	0.100378	0.0763209	0.13383	0.689471
Bcin02g07360	0	0.0104674	0	0.989533
Bcin02g07380	0.0158121	0.0876983	3.90278e-08	0.89649
Bcin02g07390	0.157936	0.224737	0.107774	0.509553
Bcin02g07400	0.0329547	0.0493355	0	0.91771
Bcin02g07410	0.0572462	0.28806	0.106793	0.5479
Bcin02g07420	0.0601337	0.0698342	0.0877588	0.782273
Bcin02g07430	0.00733813	0.300846	0.0620037	0.629812
Bcin02g07440	0.0480721	0.299964	0.161472	0.490492
Bcin02g07450	0.0027102	0.00397288	0.0143965	0.97892
Bcin02g07460	0.0799063	0.150736	0.0132511	0.756107
Bcin02g07470	0.0158179	0.210817	0.475931	0.297434
Bcin02g07480	0.0395626	0.106742	0.184811	0.668885
Bcin02g07490	0.0308994	0.307229	0.406529	0.255342
Bcin02g07500	0.025097	0.357211	0.255685	0.362007
Bcin02g07510	0.032067	0.207055	0.35174	0.409138
Bcin02g07520	0.00789627	0.357638	0.378842	0.255624
Bcin02g07530	0.00861283	0.0217202	0.0185883	0.951079
Bcin02g07540	0.028671	0.267886	0.369488	0.333955
Bcin02g07550	0.187532	0.109748	0.0900139	0.612705
Bcin02g07560	0.101088	0.182146	0.10528	0.611486
Bcin02g07570	0.130475	0.194111	0.0877385	0.587676
Bcin02g07580	0.0630502	0.125224	0.129068	0.682658
Bcin02g07590	0.120476	0.224902	0.0379415	0.61668
Bcin02g07600	0.0443689	0.113338	0	0.842293
Bcin02g07610	0.105914	0.0713239	0.0701822	0.75258
Bcin02g07620	0.116221	0.0735825	0.12517	0.685026
Bcin02g07630	0.0142899	0.0222391	0	0.963471
Bcin02g07640	0.0164736	0.128255	0.773319	0.0819524
Bcin02g07650	0.105613	0.0996592	0.0778779	0.71685
Bcin02g07660	0.00981862	0.175182	0.0697769	0.745222
Bcin02g07670	0.0129653	0.0336437	0.245775	0.707616
Bcin02g07680	0.0704996	0.238627	0.17064	0.520234
Bcin02g07690	0.00345774	0.978816	0.0044072	0.013319
Bcin02g07700	0.0203928	0.299884	0.273189	0.406534
Bcin02g07710	0.109497	0.151023	0.109135	0.630345
Bcin02g07720	0.00532324	0.0455335	0.0149613	0.934182
Bcin02g07730	0.0370336	0.164472	0.0456106	0.752884
Bcin02g07740	0.0424925	0.147176	0.17227	0.638062
Bcin02g07750	0.113407	0.167039	0.0640585	0.655495
Bcin02g07760	0.0422257	0.217653	0.0773432	0.662779
Bcin02g07770	0.154238	0.22062	0.171585	0.453557
Bcin02g07780	0.092271	0.116009	0.040019	0.751701
Bcin02g07790	0.142599	0.09497	0.0951968	0.667235
Bcin02g07800	0.316836	0.0250629	0.12832	0.529782
Bcin02g07810	0.018013	0.0423245	0.106281	0.833381
Bcin02g07820	0.107434	0.046115	0.0453148	0.801136
Bcin02g07830	0.0510214	0.224257	0.0376233	0.687099
Bcin02g07840	0.0158497	0.19014	0.113287	0.680723
Bcin02g07850	0.0248631	0.243468	0.0916206	0.640049
Bcin02g07860	0.0357044	0.196957	0.0993959	0.667942
Bcin02g07870	0.0793623	0.109597	0.0969373	0.714103
Bcin02g07880	0.013126	0.118892	0.0232264	0.844755
Bcin02g07890	0.00354564	0.0471648	0.131295	0.817995
Bcin02g07900	0.0256051	0.216984	0.080326	0.677085
Bcin02g07910	0.0702483	0.048835	0.138833	0.742084
Bcin02g07920	0.0994232	0.254176	0.152293	0.494108
Bcin02g07930	0.268262	0.162872	0.134203	0.434663
Bcin02g07940	0.0372079	0.091735	0.078095	0.792962
Bcin02g07950	0.0524189	0.294413	0.0953211	0.557847
Bcin02g07960	0.0362732	0.204543	0.0218072	0.737376
Bcin02g07980	1.65889e-10	0.125572	0.0974462	0.776982
Bcin02g07990	0.0849526	0.247752	0.105703	0.561592
Bcin02g08000	0.101034	0.0812396	0.107646	0.71008
Bcin02g08010	0.14336	0.135037	0.135895	0.585707
Bcin02g08020	0.19648	0.0852131	0.131612	0.586695
Bcin02g08030	0.0642611	0.0300978	0.0345582	0.871083
Bcin02g08040	0.0627116	0.0165932	0.105502	0.815193
Bcin02g08050	0.262425	0.0895763	0.190092	0.457907
Bcin02g08060	0.0481683	0.152838	0.0195624	0.779431
Bcin02g08070	0.0434019	0.0788448	0	0.877753
Bcin02g08080	0.0137916	0.187244	0.0913236	0.707641
Bcin02g08090	0.141704	0.133501	0.0707784	0.654017
Bcin02g08100	0.102005	0.447672	0.158944	0.291379
Bcin02g08110	0.0395128	0.156433	0.141105	0.66295
Bcin02g08120	0.0234317	0.156995	0.118266	0.701307
Bcin02g08130	0.127315	0.171584	0.0822007	0.618901
Bcin02g08140	0.0622071	0.185502	0.0422712	0.71002
Bcin02g08150	0.0515361	0.159944	0.0600536	0.728466
Bcin02g08160	0.0815942	0.138263	0.066728	0.713415
Bcin02g08180	0.0986175	0.121486	0.0916324	0.688264
Bcin02g08190	0.0122736	0.110549	0.0748457	0.802332
Bcin02g08200	0.144042	0.220701	0.143862	0.491396
Bcin02g08210	0.0650046	0.0430645	0.0776606	0.81427
Bcin02g08220	0.0144881	0.0501335	0.249956	0.685422
Bcin02g08230	0.157431	0.240359	0.136808	0.465402
Bcin02g08240	0.110521	0.170673	0.0301765	0.68863
Bcin02g08250	0.107018	0.131738	0.0944792	0.666765
Bcin02g08260	0.121322	0.250295	0.169391	0.458992
Bcin02g08270	0.114862	0.101089	0.176829	0.60722
Bcin02g08280	0.0210923	0.318249	0.0121478	0.648511
Bcin02g08290	0.00235099	0.391505	0.193318	0.412826
Bcin02g08300	0.0106009	0.31567	0.0176749	0.656054
Bcin02g08310	0.133395	0.108605	0.0786085	0.679391
Bcin02g08320	0.051656	0.194716	0.0689828	0.684645
Bcin02g08330	0.187293	0.172702	0.0994073	0.540598
Bcin02g08340	0.0777465	0.171897	0.0955158	0.654841
Bcin02g08350	0.129586	0.184234	0.172977	0.513204
Bcin02g08360	0.0864457	0.190289	0.0177539	0.705512
Bcin02g08370	0.106657	0.143433	0.131367	0.618543
Bcin02g08380	0.0336311	0.306767	0.234664	0.424938
Bcin02g08390	0.100229	0.066445	0.188843	0.644483
Bcin02g08400	0.0261741	0.0311566	0.0710065	0.871663
Bcin02g08410	0.0802697	0.162052	0.176127	0.581551
Bcin02g08420	0.0823674	0.129865	0.131871	0.655896
Bcin02g08430	0	0.13759	0.0916261	0.770784
Bcin02g08440	0.15661	0.115712	0.113538	0.61414
Bcin02g08450	0.0593966	0.302663	0.056448	0.581492
Bcin02g08460	0.0528217	0.169985	0.135364	0.64183
Bcin02g08470	0.0884562	0.0666395	0.0528791	0.792025
Bcin02g08480	0.0795157	0.0458662	0.0962938	0.778324
Bcin02g08490	0.062751	0.0782058	0.116534	0.742509
Bcin02g08500	0.0772938	0.165309	0.0411912	0.716206
Bcin02g08510	1.2023e-10	0.124549	0.382913	0.492538
Bcin02g08520	0.00325335	0.0678235	0.120092	0.808831
Bcin02g08530	0.171953	0.0954474	0.0992448	0.633355
Bcin02g08540	0.0464327	0.407736	0.117958	0.427873
Bcin02g08560	0.0422788	0.282305	0.142225	0.533191
Bcin02g08570	0.162626	0.160271	0.101255	0.575848
Bcin02g08580	0.14344	0.0736436	0.171384	0.611533
Bcin02g08590	0.111321	0.100223	0.142655	0.645801
Bcin02g08600	0.0959597	0.281769	0.114731	0.50754
Bcin02g08610	0.0603978	0.272516	0.137775	0.529311
Bcin02g08620	0.0132793	0.267732	0.0562987	0.66269
Bcin02g08630	0.00246127	0.112402	0.0258629	0.859274
Bcin02g08640	0.00589177	0.0300826	0	0.964026
Bcin02g08650	0.0169409	0.0461565	0.00603669	0.930866
Bcin02g08660	0.123116	0.0552538	0.0727312	0.748899
Bcin02g08670	0.0792714	0.161674	0.122879	0.636176
Bcin02g08680	0.148095	0.0405476	0.0513097	0.760048
Bcin02g08690	0.109854	0.135262	0.0667811	0.688103
Bcin02g08700	0.0648335	0.344399	0.0994236	0.491343
Bcin02g08710	0.0310195	0.204068	0.178465	0.586448
Bcin02g08720	0.00140299	0.375583	0.0348216	0.588192
Bcin02g08730	0.028653	0.273419	0.159548	0.53838
Bcin02g08740	0.00848482	0.0300532	0.058743	0.902719
Bcin02g08750	0.0575298	0.294854	0.0632771	0.584339
Bcin02g08760	0.0297782	0.108644	0.0182638	0.843314
Bcin02g08770	1.59129e-14	0.00605382	0	0.993946
Bcin02g08780	0	0.0791643	0.106689	0.814146
Bcin02g08790	0.173198	0.193579	0.234406	0.398817
Bcin02g08800	0.109511	0.228442	0.115395	0.546652
Bcin02g08810	0.0665506	0.24707	0.137607	0.548773
Bcin02g08820	0.119363	0.144783	0.154173	0.581681
Bcin02g08830	0.453457	0.0206764	0.244745	0.281122
Bcin02g08840	0.565689	0.0128363	0.18984	0.231635
Bcin02g08850	0.0368851	0.0700703	0.0920931	0.800951
Bcin02g08860	0.1741	0.0771033	0.135396	0.613401
Bcin02g08870	0.177056	0.082476	0.153254	0.587214
Bcin02g08880	0.0419677	0.108322	0.0621893	0.787521
Bcin02g08890	0.0368913	0.0476401	0.0220122	0.893456
Bcin02g08900	0.036338	0.0889096	0.0198089	0.854943
Bcin02g08910	0.325086	0.0121152	0.193274	0.469525
Bcin02g08920	0.0217688	0.350443	0.228043	0.399745
[truncated: 9,419 more rows]

## Sheet: SuperAsterids_Asterids_H2
Table S5. Broad-sense heritability (H²) estimates of Botrytis cinerea gene expression for each gene, calculated across all host species (“All”), as well as within individual plant clades (Rosids and Asterids, including Superasterids) and plant orders (Asterales, Caryophyllales, Fabales, Cucurbitales, Solanales). For each gene, H² values are reported for variance components attributable to B. cine…
Gene	B. cinerea isolate	Host	Interaction
Bcin01g00010	0.216448	0.255573	0.160193
Bcin01g00020	0.226681	0.258206	0.201688
Bcin01g00030	0.176269	0.325691	0.193539
Bcin01g00040	0.204184	0.300604	0.173636
Bcin01g00050	0.183362	0.349021	0.213628
Bcin01g00060	0.176429	0.272673	0.196644
Bcin01g00070	0.223356	0.258419	0.184165
Bcin01g00080	0.20603	0.261315	0.162635
Bcin01g00090	0.176149	0.310708	0.214425
Bcin01g00110	0.2073	0.329708	0.245531
Bcin01g00120	0.185667	0.284136	0.216113
Bcin01g00130	0.0210846	0.0452995	0.0198558
Bcin01g00140	0.0425728	0.0676561	0.234271
Bcin01g00150	0.00455059	0.0324493	0.0514482
Bcin01g00160	0.531539	0.0176448	0.251121
Bcin01g00170	0.170642	0.0276768	0.241454
Bcin01g00180	0.0360546	0.123843	0.0932155
Bcin01g00190	0.00127851	0.0810251	0.123759
Bcin01g00200	3.43e-09	0.367109	0.460863
Bcin01g00210	0.0164025	0.181919	0.119106
Bcin01g00220	0.0615944	0.125456	0.056489
Bcin01g00230	0.0489868	0.0750478	0.0616032
Bcin01g00240	0.0707703	0.127891	0.0627797
Bcin01g00250	0.0270078	0.0898941	0.101847
Bcin01g00260	0.106625	0.348539	0.323293
Bcin01g00270	0	0.0330248	0.0112585
Bcin01g00280	0.0195642	0.0353042	0.129201
Bcin01g00290	0.0408365	0.150466	0.0947918
Bcin01g00300	0.0392902	0.0430482	0.0122225
Bcin01g00310	0.110064	0.085607	0.149274
Bcin01g00320	0.110475	0.169573	0.124184
Bcin01g00330	0.06172	0.0641655	0.0680988
Bcin01g00340	0	0.198449	0.185038
Bcin01g00350	0.0887527	0.0535789	0.0587257
Bcin01g00360	0.0303655	0.132225	0.144873
Bcin01g00370	0.12752	0.130276	0.173164
Bcin01g00380	0.00570909	0.135308	0.0025301
Bcin01g00390	0.0339026	0.202104	0.0861604
Bcin01g00400	0.0964969	0.271654	0.245377
Bcin01g00410	0.0843564	0.146372	0.162442
Bcin01g00420	0.0427733	0.164625	0.163681
Bcin01g00440	0.110546	0.058479	0.119059
Bcin01g00460	0.0102303	0.227782	0.0215957
Bcin01g00470	0.127464	0.0506954	0.139355
Bcin01g00480	0.12062	0.111751	0.117275
Bcin01g00490	0.0527694	0.0481326	0.13634
Bcin01g00500	0.0972181	0.0637083	0.124283
Bcin01g00510	0.0177416	0.280309	0.040788
Bcin01g00520	0.0308092	0.183826	0.221177
Bcin01g00530	0.011468	0.064059	0.224506
Bcin01g00540	0.0208935	0.073596	0.10897
Bcin01g00550	0.119321	0.200884	0.0422666
Bcin01g00560	0.0196168	0.074348	0.00480038
Bcin01g00570	0.0257031	0.0763685	0.00148471
Bcin01g00580	0.0601781	0.0691675	0.0108426
Bcin01g00590	0.0606763	0.0495302	0.0310978
Bcin01g00600	2.16e-09	0	0.0152186
Bcin01g00630	0.0592475	0.118041	0.149797
Bcin01g00640	0.0685259	0.222938	0.20056
Bcin01g00650	0.0913698	0.0872088	6.96e-09
Bcin01g00660	0.0472829	0.190823	0.0173074
Bcin01g00670	0.0808651	0.274693	0.163162
Bcin01g00690	0.0337374	0.100668	0.0531092
Bcin01g00700	0.0421543	0.0379384	0.0120044
Bcin01g00710	0.0528281	0.12183	0.100419
Bcin01g00720	0	0.0164434	0
Bcin01g00730	0.026056	0.258837	0.0863937
Bcin01g00740	0.00451871	0.0842715	0.181659
Bcin01g00750	0.0738656	0.0568867	0.16743
Bcin01g00760	0.131501	0.0476687	0.136665
Bcin01g00770	0.0113256	0.0413761	0.0199339
Bcin01g00780	0	0.0186316	0.313734
Bcin01g00790	0.0387297	0.189529	0.131642
Bcin01g00800	0.0180083	0.217614	0.15727
Bcin01g00810	0.00721514	0.0925514	0.087946
Bcin01g00820	0.0250799	0.0300066	7.57e-10
Bcin01g00830	0.0640905	0.103382	0.0998155
Bcin01g00840	0.0547149	0.170101	0.0637357
Bcin01g00850	0.0269497	0.133015	0.0157561
Bcin01g00860	0.000801609	0.0926403	0.0034527
Bcin01g00870	0.0405009	0.310019	0.0806537
Bcin01g00880	0.113712	0.0238814	0.104604
Bcin01g00890	0.0401453	0.200543	0.0649843
Bcin01g00910	1.03e-09	0.137942	0.0992303
Bcin01g00920	0.018542	0.219849	0.189842
Bcin01g00930	0.0561758	0.0839252	0.0989982
Bcin01g00940	0	0.0478141	0.0241359
Bcin01g00950	0.0559324	0.197722	0.00994632
Bcin01g00960	0.115983	0.076023	0.0913392
Bcin01g00970	0.00709135	0.234699	0.0449738
Bcin01g00980	0.051573	0.282571	0.205171
Bcin01g00990	0.0511934	0.0752291	0.0288485
Bcin01g01000	0.0559678	0.159868	0
Bcin01g01010	0.0515482	0.109592	0.0418804
Bcin01g01020	0.00279118	0.0360176	0
Bcin01g01030	0.0408539	0.0904135	0
Bcin01g01040	0.0157445	0.148407	0.200863
Bcin01g01060	0.0267632	0.0448481	0
Bcin01g01070	0	0.161357	0
Bcin01g01080	0.0159231	0.342403	0.0257186
Bcin01g01090	0.0362725	0.248551	0.0571519
Bcin01g01100	0.040305	0.0342179	0
Bcin01g01110	0.0738762	0.046549	0.0158813
Bcin01g01115	0.411707	0.0452494	0.0842701
Bcin01g01120	0	0.139817	0.260665
Bcin01g01140	0.0687269	0.301265	0.0298593
Bcin01g01150	3.18e-10	0.0332897	1.19e-09
Bcin01g01160	0.111827	0.145577	0
Bcin01g01170	0.0324906	0.0312398	0.0685341
Bcin01g01180	0.0864678	0.105071	0.0456978
Bcin01g01190	0.0553114	0.0122471	0.0941739
Bcin01g01200	0.0202044	0.291509	0
Bcin01g01210	0.0679485	0.176484	0.101694
Bcin01g01220	0.320592	0.0261574	0.0885226
Bcin01g01230	0.0221175	0.0478484	0.20859
Bcin01g01240	0.36185	0.0305798	0.235646
Bcin01g01250	0.045243	0.231959	0.115326
Bcin01g01260	0.00777745	0.145751	0.25196
Bcin01g01270	0	0.00476347	0
Bcin01g01280	0.0219628	0.193898	0.0835363
Bcin01g01290	0.0274266	0.125204	0.125761
Bcin01g01300	0.164019	0.228163	0.207059
Bcin01g01310	0.0387465	0.0191509	0.100664
Bcin01g01320	0.0428776	0.117485	0.221769
Bcin01g01330	0.0174448	0	0
Bcin01g01340	0.0507297	0.0511184	0.0835622
Bcin01g01350	0.018602	0.0982166	0.137419
Bcin01g01360	0.0679125	0.0566655	0.0463502
Bcin01g01370	0.0390201	0.0103896	0.0533729
Bcin01g01380	0.00505689	0.00925251	0.016347
Bcin01g01390	0.00562085	0.070397	0.0922708
Bcin01g01400	0.0291276	0.0151428	0.0157255
Bcin01g01410	0.0450806	0.0403224	0.0510263
Bcin01g01420	0	0.000111441	0.00733398
Bcin01g01430	0.0433652	0.0208133	0.271371
Bcin01g01440	0.130493	0.297713	0.381947
Bcin01g01450	0.0570872	0.0953325	0.051121
Bcin01g01460	0.185348	0.0182121	0.0844806
Bcin01g01470	0.0671008	0.0524126	0.179919
Bcin01g01480	0.0106167	0.0162322	0.0286539
Bcin01g01490	0	0.00876047	0
Bcin01g01500	2.14e-07	0.00318333	0
Bcin01g01510	0.0048506	0.00180021	0
Bcin01g01520	0.103298	0.106951	0.137435
Bcin01g01530	0.0391719	0.0363695	0.103976
Bcin01g01540	0.00525306	0.0365012	0.0646339
Bcin01g01550	0.0420718	0.596531	0.211889
Bcin01g01560	0.0259086	0.0684652	0.162761
Bcin01g01570	0.0397065	0.0493342	0.200607
Bcin01g01580	0.0508304	0.0217866	0.0277722
Bcin01g01590	0.00540801	0.0743652	0.15277
Bcin01g01600	0.0624121	0.109015	0.102673
Bcin01g01610	0.0338289	0.103044	0.118247
Bcin01g01620	0	0	0
Bcin01g01630	0.0162579	0.0869357	0
Bcin01g01640	0.0563343	0.0232909	0.171186
Bcin01g01650	0.115539	0.161882	0.109797
Bcin01g01660	0.00126311	0.035291	0.111888
Bcin01g01670	0.12883	0.0770412	0.180997
Bcin01g01680	0	0.488217	0.170134
Bcin01g01690	0.000829362	0.055928	0.124061
Bcin01g01700	0.0593146	0.055839	0.0689541
Bcin01g01710	0.137379	0.0565104	0.0789166
Bcin01g01720	0.105021	0.118671	0.109181
Bcin01g01730	0.0229131	0.194627	0.0114414
Bcin01g01740	0.032838	0.311895	0.232127
Bcin01g01750	0.0349841	0.0887669	0.0923928
Bcin01g01760	0.23067	0.115716	0.346418
Bcin01g01770	0.0189346	0.0402323	0.0418636
Bcin01g01780	0.0314465	0.061593	0.0581257
Bcin01g01790	0.00442662	0.00440109	0.0143769
Bcin01g01800	0.0538465	0.27352	0.203285
Bcin01g01810	0.0698091	0.0597884	0.15128
Bcin01g01820	0.071585	0.125716	0.113949
Bcin01g01830	0.0148283	0.0482769	0.0964534
Bcin01g01840	0.00246763	0.0176216	0.0999169
Bcin01g01850	0.0155028	0.154111	0.172696
Bcin01g01860	0.0241894	0.0708617	0.0652907
Bcin01g01870	0.0509177	0.100902	0.0496317
Bcin01g01880	0.000877615	0.0180494	2.49e-10
Bcin01g01890	0.0455736	0.0603514	0.0212266
Bcin01g01900	0.178706	0.256537	0.20826
Bcin01g01910	0	0.0232425	0
Bcin01g01920	0.0467801	0.0286985	0.0338621
Bcin01g01930	0.0521747	0.0999517	8.73e-08
Bcin01g01940	0.0197996	0.0418214	0
Bcin01g01950	0.00484836	0.0601333	0.405417
Bcin01g01960	0.0124247	0.0967679	0.0255037
Bcin01g01970	0.00200712	0.120216	0.111159
Bcin01g01980	0.0232827	0.0375557	0.025341
Bcin01g01990	0.0307102	0.0445013	0.0860577
Bcin01g02000	0.0399827	0.00246108	0.0327336
Bcin01g02010	0.0830659	0.31059	0.354921
Bcin01g02020	0.0843401	0.115986	0.0223611
Bcin01g02030	0.0544571	0.0262394	0.00521791
Bcin01g02040	0	0	0
Bcin01g02050	0.135404	0.281719	0.133915
Bcin01g02060	0	0.00404862	0.0257938
Bcin01g02070	0.0629115	0.157213	0.142858
Bcin01g02080	0.117893	0.0310742	0.0856655
Bcin01g02090	0.0120951	0.0137686	0.0342781
Bcin01g02100	0.0603738	0.0309385	0.0701609
Bcin01g02110	0	0.00941185	0.0293852
Bcin01g02120	0.133945	0.12648	0.136087
Bcin01g02130	0.00991673	0.00186238	0
Bcin01g02140	0.042623	0.0636311	0.0319329
Bcin01g02150	0.0323023	0.0100078	0.0977725
Bcin01g02160	0.0987562	0.0838366	0.0476911
Bcin01g02170	0.0202177	0.167753	0.109223
Bcin01g02180	0.00562325	0	0.00744714
Bcin01g02190	0.00744575	0.0394169	0.0557628
Bcin01g02200	0.0512556	0.266914	0.215154
Bcin01g02210	0.0737174	0.238648	0.205216
Bcin01g02220	0.00810688	0.262431	0.101684
Bcin01g02230	0.0140357	0.0285389	0.106954
Bcin01g02240	0.0340649	0.215045	0.0315716
Bcin01g02250	0.124822	0.0550752	0.169542
Bcin01g02260	0.0847975	0.052291	0.155371
Bcin01g02270	0.11968	0.10479	0.123752
Bcin01g02280	0.176346	0.199385	0.199094
Bcin01g02290	0.108298	0.151397	0.0275813
Bcin01g02300	0.153188	0.129069	0.169732
Bcin01g02310	0.151126	0.222647	0.106381
Bcin01g02320	0.0660799	0.31739	0.178855
Bcin01g02330	0.0495446	0.122231	0.0037301
Bcin01g02340	0.0826889	0.143235	0.0618979
Bcin01g02350	0.213716	0.00889312	0.403366
Bcin01g02360	0.0276076	0.0798633	0.0420366
Bcin01g02370	0.0136032	0.113256	0.0250423
Bcin01g02380	0.0146735	0.0742241	0.0287476
Bcin01g02390	0	0	0
Bcin01g02400	0.0539798	0.140762	0.240397
Bcin01g02410	0.00326987	0	0
Bcin01g02420	0.117389	0.103068	0.14515
Bcin01g02430	0.0885324	0.167165	0.2024
Bcin01g02440	0.156603	0.048728	0.227651
Bcin01g02450	0.0335705	0.0860419	0.35176
Bcin01g02460	0.155786	0.128315	0.235984
Bcin01g02470	0.0273575	0.0177175	0.136525
Bcin01g02480	0.130064	0.0876946	0.104917
Bcin01g02490	0.115715	0.10705	0.159505
Bcin01g02500	0.0707284	0.0893827	0.168412
Bcin01g02510	0.0298616	0.0554414	0
Bcin01g02520	0.0467255	0.193273	0.0933092
Bcin01g02530	0.00306393	0.121672	3.49e-10
Bcin01g02540	0.0222512	0.00597597	0
Bcin01g02550	0.0306408	0.066506	0.0560124
Bcin01g02560	0.0295192	0.0774097	0.137212
Bcin01g02565	0.0784277	0.184559	0.170636
Bcin01g02570	0.00260693	0.0735456	0
Bcin01g02590	0.0167861	0.0388004	0.182064
Bcin01g02600	0.0703586	0.0689432	0.173293
Bcin01g02610	0.109142	0.116865	0.0575005
Bcin01g02620	0.00692524	0.10232	0.0492189
Bcin01g02640	0.0495805	0.106782	0.0779376
Bcin01g02650	0.025216	0.174419	0.0986738
Bcin01g02660	0.0251489	0.274981	0.0477864
Bcin01g02670	0.0326554	0.0569329	0.076232
Bcin01g02680	0.0562443	0.332239	0.166375
Bcin01g02690	0.00989517	0.0224486	0.0533528
Bcin01g02700	0	0.0728758	0.146231
Bcin01g02710	0.0054378	0.0504357	1.52e-08
Bcin01g02720	5.27e-09	0.040074	0.088616
Bcin01g02730	0.0972347	0.215971	0.165682
Bcin01g02740	0.0385499	0.249878	0.135394
Bcin01g02750	0.109159	0.170333	0.113471
Bcin01g02760	0.169179	0.140285	0.0605662
Bcin01g02770	0.107784	0.0758412	0.0657616
Bcin01g02780	0.0927551	0.046144	0.0959689
Bcin01g02790	0.0185735	0.114284	0.19575
Bcin01g02800	0.0918032	0.0361274	0.0345188
Bcin01g02810	0.0919616	0.0619181	0.0724389
Bcin01g02820	0.019499	0.129222	0.0356306
Bcin01g02830	0.0716536	0.0923125	0.0488705
Bcin01g02840	0.0665494	0.0313864	0.23186
Bcin01g02850	0	0.00717852	0.0812976
Bcin01g02860	0.0280345	0.110115	0.176743
Bcin01g02870	0	0.0200025	0.0950694
Bcin01g02880	0.0642671	0.356912	0.220564
Bcin01g02890	0.029083	0.122494	0.112773
Bcin01g02900	0.0525503	0.245805	0.0382208
Bcin01g02910	0.0451109	0	0
Bcin01g02920	0.034075	0.0712319	0.237267
Bcin01g02930	0.0506235	0.122401	0.145137
Bcin01g02940	0.0180636	0.06397	0.253194
Bcin01g02950	0.0834838	0.117646	0.127384
Bcin01g02960	0.129857	0.0910094	0.119405
Bcin01g02970	0.251548	0.0474342	0.0697856
Bcin01g02980	0.0888005	0.0163045	0
Bcin01g02990	0.0564292	0.124098	0.200319
Bcin01g03000	0.157342	0.250233	0.168849
Bcin01g03010	0.00169013	0.209915	0.246016
Bcin01g03030	0.0292267	0.0469137	0.0587652
Bcin01g03040	0.0507432	0.124703	0.043153
Bcin01g03050	0.0215916	0.19066	0.00909563
Bcin01g03060	0.0724227	0.10189	0.180647
Bcin01g03070	0.0698354	0.213139	0.0303078
Bcin01g03080	0.0356174	0.186884	0.0418881
Bcin01g03090	0.152616	0.0120994	0.213995
Bcin01g03100	0.256302	0.00364962	0.251707
Bcin01g03110	0.0634345	0.0921161	0.120993
Bcin01g03120	0.00142025	0.416199	0.312789
Bcin01g03130	0.0169268	0.0626436	0.0922211
Bcin01g03140	7.07e-10	0.0709337	0.0761807
Bcin01g03150	0	0	0
Bcin01g03160	0.0756407	0.111096	0.129698
Bcin01g03170	0.0454167	0.0803275	0.0585384
Bcin01g03180	0.0202116	0.166522	0.125399
Bcin01g03190	0.0307199	0.307359	0.117841
Bcin01g03200	0.187238	0.0433908	0.26819
Bcin01g03210	0.0061697	0.0162263	0.13141
Bcin01g03220	0.00301923	0.124455	0.177271
Bcin01g03230	0.112669	0.170737	0.156104
Bcin01g03240	0.0242672	0.52458	0.208534
Bcin01g03250	0.0199787	0.192258	0.11403
Bcin01g03260	0.138796	0.0786129	0.0323969
Bcin01g03270	0	0.0390117	0.325328
Bcin01g03280	0.122989	0.115565	0.0899007
Bcin01g03290	0.044385	0.0852478	0.0426726
Bcin01g03300	0.0131356	0.0519491	0.128301
Bcin01g03310	0.00618402	0.0690147	0
Bcin01g03320	0.0013223	0.1789	0.0853633
Bcin01g03330	0.00352015	0.044464	0.21807
Bcin01g03340	0.0421932	0.0441841	0.0209547
Bcin01g03350	0.0121052	0.16694	0.150189
Bcin01g03360	0.0673875	0.0542986	0.239809
Bcin01g03370	0.145774	0.0181031	0.316396
Bcin01g03380	0.0263991	0.237307	0.0583149
Bcin01g03390	8.29e-10	0.0287065	8.2e-10
Bcin01g03400	0.0500396	0.205119	0.15998
Bcin01g03410	0.0498089	0.0723354	0.0308159
Bcin01g03420	0.0654478	0.103326	0.0466728
Bcin01g03430	0.179777	0.0860934	0.19214
Bcin01g03440	0.0750823	0.149989	0.154992
Bcin01g03450	0.0551985	0.0619345	0.0274838
Bcin01g03460	0.0614602	0.128488	0.057107
Bcin01g03480	0.0267058	0.320624	0.0850088
Bcin01g03490	0.0177171	0.0994942	0.0513664
Bcin01g03500	0.0502985	0.0481181	0.051821
Bcin01g03510	0.0374582	0.0687775	0.0478194
Bcin01g03520	0.118133	0.077984	0.0920144
Bcin01g03530	0.00651556	0.00476092	0.069359
Bcin01g03540	0.0722974	0.0803815	0.334825
Bcin01g03550	0.0108045	0.0302061	0.266007
Bcin01g03560	0.209165	0.0666721	0.0731943
Bcin01g03570	0.00242625	0.19368	0.0885383
Bcin01g03580	0.0109884	0.226283	0.105512
Bcin01g03590	0	0.0412484	0.11554
Bcin01g03600	1.93e-09	0.0269708	0.0956322
Bcin01g03610	7.17e-10	0.0756196	0.127322
Bcin01g03620	0.0238381	0.175917	0.038908
Bcin01g03630	0.0667353	0.0550865	0.0520572
Bcin01g03640	0.121386	0.219073	0.130374
Bcin01g03650	0.054235	0.0730861	0.101238
Bcin01g03660	0.0295503	0.0271391	0.00911311
Bcin01g03670	0.0237982	0.0416925	0.0248353
Bcin01g03680	0.0596914	0.112754	0.12759
Bcin01g03690	0.0311825	0.065224	0.0938822
Bcin01g03700	0	0.0141224	0.102782
Bcin01g03710	0.0695236	0.249183	0.294177
Bcin01g03720	0.029794	0.084793	0.267055
Bcin01g03730	0.0404351	0.142425	0.264874
Bcin01g03740	0.0577455	0.237789	0.304072
Bcin01g03750	0.00626333	0.456754	0.0898131
Bcin01g03760	0.0720465	0.103131	0.442074
Bcin01g03770	0.175596	0.018151	0.51211
Bcin01g03780	0.127875	0.244058	0.118644
Bcin01g03790	0.0560854	0.25343	0.208212
Bcin01g03800	0	0.00121023	2.83e-10
Bcin01g03810	0.0800303	0.0945303	0.0398583
Bcin01g03820	0.150653	0.24172	0.191397
Bcin01g03830	0.0589156	0.196716	0.227317
Bcin01g03840	0.00806046	0.106567	0
Bcin01g03850	0.0477845	0.148986	0.0683098
Bcin01g03860	0.152249	0.0971285	0.152266
Bcin01g03890	0.343124	0.0166937	0.133715
Bcin01g03900	0.138912	0.0428582	0.681355
Bcin01g03910	0.0743171	4.65e-10	0
Bcin01g03920	0	0.045547	0.0182696
Bcin01g03930	0.0297055	0.170094	0.056313
Bcin01g03940	0.0113353	1.06e-10	0.143606
Bcin01g03950	0.465861	0.1056	0.262618
Bcin01g03960	0.0109184	0.0543666	0.165563
Bcin01g03970	0.0262537	0.0660456	0.0375489
Bcin01g03980	0.0857124	0.0289035	0.144649
Bcin01g03990	0.0100477	0.231853	0.532755
Bcin01g04010	0.0642579	0.119075	0.0544611
Bcin01g04020	0.0491914	0.0957384	0.0796171
Bcin01g04030	0.0870157	0.228635	0.139214
Bcin01g04040	0.0202913	0.128855	0.0653011
Bcin01g04050	0.0840919	0.0335643	0.127842
Bcin01g04070	8.42e-11	0.133216	0.0390356
Bcin01g04090	0.0599075	0.0706333	0.153485
Bcin01g04100	0.0313404	0.10456	0.11207
Bcin01g04110	5.85e-07	0.0251565	0.837886
Bcin01g04120	2.11e-10	0.0386819	0.739612
Bcin01g04130	0.132292	0.0578165	0.12426
Bcin01g04140	0.114375	0.0388742	0.17561
Bcin01g04160	0.0181515	0.0308012	0.0671423
Bcin01g04170	0	0.119413	0.0902144
Bcin01g04180	6.83e-10	0.0325872	0.193571
Bcin01g04190	0.0464954	0.157184	0.0415322
Bcin01g04200	0.028215	0.201793	0.22697
Bcin01g04210	0.0786432	0.0953652	0.00515946
Bcin01g04220	0	0.0351248	0
Bcin01g04230	0.0320916	0.36374	0.216032
Bcin01g04240	0	0.00040077	0.289648
Bcin01g04250	0.0683438	0.111983	0.327193
Bcin01g04260	0.0187613	0.289965	0.0224493
Bcin01g04270	0.0544707	0.122098	0.113919
Bcin01g04280	0.0505799	0.221369	0.131419
Bcin01g04290	0.129826	0.0529019	0.0815622
Bcin01g04300	0	0.0231707	0.133165
Bcin01g04310	0.0113937	0.124358	0.154422
Bcin01g04320	0.0232266	0.00482715	0
Bcin01g04330	0.0423031	1.52e-10	0
Bcin01g04340	0.0406947	0.275295	0.165233
Bcin01g04350	0.0815538	0.106107	0.220009
Bcin01g04360	0.0265629	0.277675	0.00339296
Bcin01g04370	0.100924	0.0251025	0.0321702
Bcin01g04380	0.118937	0.113513	0.148986
Bcin01g04390	0	0.111596	1.39e-10
Bcin01g04400	0.128757	0.237182	0.105377
Bcin01g04410	0.0382721	0.29044	0
Bcin01g04420	0.138515	0.021983	0.349812
Bcin01g04430	0.0427395	0.129756	0.0706659
Bcin01g04440	0.0218231	0.0103434	0.0345852
Bcin01g04460	0.00837087	0.117503	0
Bcin01g04470	0.0263928	0.223314	0.0884769
Bcin01g04480	0.0115057	0.144991	0.116708
Bcin01g04500	0	0.516065	0.127639
Bcin01g04510	0	0.084847	0.479877
Bcin01g04520	0.0316244	0.100584	0.0391021
Bcin01g04530	0.0707001	0.0747498	0.15528
Bcin01g04540	0.0758484	0.14398	0.111542
Bcin01g04550	0	0	0.395612
Bcin01g04560	0.0202104	0.122891	0.0876225
Bcin01g04570	0.0303328	0.169201	0.127421
Bcin01g04580	0.0542773	0.0830841	0.0848747
Bcin01g04590	0.0222167	0.020623	0.0174614
Bcin01g04600	0.104472	0.139936	0.207653
Bcin01g04610	0.0564738	0.146797	0.0939677
Bcin01g04620	0.0383169	0.117416	0.035628
Bcin01g04630	0.100354	0.121161	0.235268
Bcin01g04640	0.108175	0.143018	0.151064
Bcin01g04650	2.24e-10	0.0702848	0.0488466
Bcin01g04660	0.0125658	0.359855	0.204655
Bcin01g04670	1.06e-10	0.0380896	0.167322
Bcin01g04680	0.0368631	0.118647	0.137391
Bcin01g04690	0.0285883	0.0995729	0.142204
Bcin01g04700	0.00666105	0.0554345	0
Bcin01g04710	0.0164618	0.159566	0.189449
Bcin01g04720	0.102232	0.217111	0.106012
Bcin01g04730	0.0226303	0.0671212	0.0953587
Bcin01g04740	0.0118461	0.0475326	0.112085
Bcin01g04750	0	0.157602	0.166018
Bcin01g04760	0.179782	0.050126	0.0970523
Bcin01g04770	0.386609	0.0176471	0.303352
Bcin01g04780	0.0506171	0.12582	0.148347
Bcin01g04790	0.0554704	0.0560676	0.092474
Bcin01g04800	0.0913126	0.106913	0.0515098
Bcin01g04810	0.0399039	0.0252186	0.0165561
Bcin01g04820	0.0562609	0.0826083	0.027322
Bcin01g04830	0	0	0
Bcin01g04840	1.93e-13	0.0815951	0.357678
Bcin01g04850	0.0339625	0.265658	0.0203095
Bcin01g04860	0.0218376	0.21242	0.250944
Bcin01g04870	0.0386101	0.0508661	0.113758
Bcin01g04880	0.123668	0.286434	0.323954
Bcin01g04890	0.192072	0.269417	0.26749
Bcin01g04900	0.129719	0.376316	0.32298
Bcin01g04910	0.0800219	0.359888	0.214624
Bcin01g04920	0.107286	0.177323	0.186866
Bcin01g04930	0.00382252	0.0398183	0.0799225
Bcin01g04940	0.0523868	0.0994143	0.0734737
Bcin01g04950	0.0193346	0.126365	0.139762
Bcin01g04960	0.0267939	0.0885443	0.0465891
Bcin01g04970	7.02e-10	0.0103876	0.00802236
Bcin01g04980	0.159214	0.0824396	0.179882
Bcin01g04990	0.0133054	0.0400277	0.0585553
Bcin01g05000	0.011385	0.0789055	0.0427243
Bcin01g05010	0.00759665	0.0378546	0.129454
Bcin01g05020	0.0337797	0.340493	0.306009
Bcin01g05040	0	0.173935	0.00204791
Bcin01g05050	0.00601241	0.00423361	0.0490399
Bcin01g05060	0.0287935	0.0273629	0.04594
Bcin01g05070	0.0614503	0.0989607	0.111996
Bcin01g05080	0.00342592	0.385878	0.206132
Bcin01g05090	0.0102721	0.35946	0.281798
Bcin01g05100	0.0247328	0.21499	0.0878598
Bcin01g05110	0.108888	0.0948401	0.181012
Bcin01g05120	0.106144	0.125765	0.141148
Bcin01g05130	0.0731872	0.206453	0.140772
Bcin01g05140	0.030232	0.0498013	0.0265214
Bcin01g05150	0	0.148921	0
Bcin01g05160	0.145059	0.157897	0.168554
Bcin01g05170	0.0184975	0.171929	0.108759
Bcin01g05180	0.397014	0.0630881	0.326529
Bcin01g05190	0.0494704	0.303705	0.237788
Bcin01g05200	0.0208221	0.162669	0.0741113
Bcin01g05210	0.10489	0.199904	0.17528
Bcin01g05220	0.157344	0.139954	0.193837
Bcin01g05230	0.163353	0.121963	0.215191
Bcin01g05240	0.0631645	0.0839075	0.24208
Bcin01g05250	0.108043	0.146772	0.151059
Bcin01g05270	1.18e-08	0.183939	0.084357
Bcin01g05280	0.0186024	0.333202	0.291205
Bcin01g05300	0.0318766	0.189566	0.124775
Bcin01g05310	0.136724	0.22229	0.174662
Bcin01g05320	0.0398243	0.099711	0.149137
Bcin01g05330	0.02178	0.329838	0.141694
Bcin01g05340	0.051355	0.0273713	0.124925
Bcin01g05350	0.00159899	0.17388	0.116566
Bcin01g05360	0.0558748	0.0386477	0.0485462
Bcin01g05370	0	0.024007	0.025661
Bcin01g05380	0.0548879	0.0707822	0.02059
Bcin01g05400	0.0156665	0.148985	0.198366
Bcin01g05410	0.0879923	0.0817063	0.0876295
Bcin01g05420	0.0405581	0.603726	0.205075
Bcin01g05430	0.111958	0.129036	0.151644
Bcin01g05440	0	0.0292883	0.129889
Bcin01g05450	0.026574	0.0758975	0.1033
Bcin01g05460	0.0475834	0.0943436	0.0741062
Bcin01g05470	0.0301834	0.077656	0.0848306
Bcin01g05480	0.165616	0.157373	0.171876
Bcin01g05490	0.0259118	0.0240101	0.0634635
Bcin01g05500	0	0.0642373	0
Bcin01g05510	0.00221851	0.00523334	0
Bcin01g05520	0.134446	0.0472146	0.169724
Bcin01g05530	0.0892408	0.181671	0.155082
Bcin01g05540	0	0.115873	1.47e-10
Bcin01g05550	0.0553439	0.190328	0.212471
Bcin01g05560	0.000318609	0.0451655	0
Bcin01g05570	0.0302392	0.0216521	0.0249495
Bcin01g05580	0.037185	0.183411	0.329201
Bcin01g05590	0.065196	0.284651	0.176752
Bcin01g05600	0.0282257	0.285984	0.149101
Bcin01g05610	0.0940302	0.0330444	0.0635979
Bcin01g05620	0.234367	0.0301893	0.154485
Bcin01g05630	0.2048	0.24771	0.254677
Bcin01g05640	0.22835	0.0221499	0.172429
Bcin01g05650	0.0744723	0.110568	0.136174
Bcin01g05660	0.00540055	0.143505	0.150476
Bcin01g05670	4.79e-05	0.361234	0.11049
Bcin01g05680	0.0234443	0.178138	0.31053
Bcin01g05690	0.0383584	0.239329	0.103528
Bcin01g05700	1.38e-09	0.0808394	0
Bcin01g05710	0.0723711	0.364397	0.164777
Bcin01g05720	0.0211815	0.0309985	0.0331712
Bcin01g05730	0.0715487	0.340407	0.185252
Bcin01g05740	0.0413013	0.414824	0.175546
Bcin01g05750	0.112627	0.357116	0.203932
Bcin01g05760	0.0183544	0.157905	0.1579
Bcin01g05770	0.122134	0.237715	0.263912
Bcin01g05780	0.0407541	0.15765	0.157052
Bcin01g05790	0.0913777	0.0277255	0.150759
Bcin01g05800	0.268238	0.037995	0.106088
Bcin01g05810	0.0214582	0.259356	0.128749
Bcin01g05820	0.0282758	0.233135	0.0959902
Bcin01g05830	0.0167549	0.00493819	0.117322
Bcin01g05840	0	0.0162457	0
Bcin01g05860	0.0940535	0.1337	0.626652
Bcin01g05870	0.0702187	0.0698216	0.504981
Bcin01g05880	0.0447599	0.0426478	0.0454357
Bcin01g05890	0.0687177	0.367514	0.125174
Bcin01g05900	0.112812	0.0516868	0.115497
Bcin01g05910	0.0766525	0.165917	4.33e-05
Bcin01g05920	0.0428668	0.0766664	0.00973767
Bcin01g05930	0	0.0227993	0
Bcin01g05940	0.0497427	0.104676	0.127182
Bcin01g05950	0.143695	0.15374	0.179817
Bcin01g05960	0.104244	0.290063	0.167871
Bcin01g05970	0.126702	0.227897	0.164778
Bcin01g05980	0.190273	0.199204	0.160569
Bcin01g05990	0.0173124	0.0199867	0.0773639
Bcin01g06000	0.0259585	0.0991345	0.0224019
Bcin01g06010	0.22611	0.131933	0.225073
Bcin01g06020	0.0427788	0.11662	0.103317
Bcin01g06030	0.0531321	0.185459	0.0451346
Bcin01g06040	0.0783223	0.047937	0.169568
Bcin01g06050	0.0185397	0.0600816	0.0407081
Bcin01g06060	0.0443799	0.423414	0.260324
Bcin01g06070	0.0625882	0.0687581	0.147418
Bcin01g06080	0.0907172	0.191966	0.034279
Bcin01g06090	0.0165533	0.0156298	0.069318
Bcin01g06100	0.0791753	0.349145	0.217748
Bcin01g06110	0.023106	0.0885742	0.0820465
Bcin01g06120	0.0493452	0.0559396	0.0105552
Bcin01g06130	3.37e-10	0.00691956	0.0490366
Bcin01g06140	0.0854713	0.0925627	0.0759041
Bcin01g06150	0.156885	0.055826	0.153612
Bcin01g06160	0.050707	0.0712717	0
Bcin01g06170	0.0243929	0.267982	0.220857
Bcin01g06180	0.0230825	0.0917394	0.520014
Bcin01g06190	0.0730638	0.0635884	0.0910004
Bcin01g06200	0.0348454	0.0354038	0.0957901
Bcin01g06210	0.142739	0.255035	0.242568
Bcin01g06220	1.68e-10	0.0159638	0.0842271
Bcin01g06230	0.0273631	0.0943409	0.0333009
Bcin01g06240	0.167233	0.0860431	0.0848933
Bcin01g06250	0.072915	0.423153	0.163016
Bcin01g06270	0.0230621	0.18413	0.0349846
Bcin01g06280	0.091497	0.0901653	0.0816849
Bcin01g06290	0.042013	0.365655	0.32398
Bcin01g06300	0.524845	0.023822	0.283584
Bcin01g06310	0.143623	0.0991507	0.0600108
Bcin01g06320	0.037495	0.126359	0.0969647
Bcin01g06330	0.0892497	0.0895697	0.0905415
Bcin01g06340	0.0672256	0.243043	0
Bcin01g06350	0.0321645	0.0510505	0.00826941
Bcin01g06360	0.0532738	0.100194	0.0185223
Bcin01g06370	0.0255676	0.0421651	0.0304197
Bcin01g06380	0.0104462	0.295625	0.0128602
Bcin01g06390	0	0.150741	0.0182207
Bcin01g06400	0.0146305	0.0370682	0.011572
Bcin01g06410	0.0928111	0.0305258	0.100745
Bcin01g06420	0.0340989	0.240245	0.0737259
Bcin01g06430	0.0955621	0.267688	0.220638
Bcin01g06440	0.0941394	0.214244	0.178115
Bcin01g06460	0.0979505	0.0837372	0.12447
Bcin01g06470	0.13664	0.0802494	0.0939136
Bcin01g06480	0.0288743	0.0570689	0.0691271
Bcin01g06490	0.0742679	0.117804	0.0682293
Bcin01g06500	0.0846768	0.105436	0.0995882
Bcin01g06510	0	0.0173676	0.0391789
Bcin01g06520	0.00627362	0.0540249	0.162927
Bcin01g06530	0.0256411	0.161814	0.120963
Bcin01g06540	0.042482	0.0869919	0.201195
Bcin01g06550	0.000537127	0.000397623	2.51e-09
Bcin01g06560	0.0833326	0.0192121	0.0643055
Bcin01g06570	0.0767489	0.0452203	0.195838
Bcin01g06590	0.00980868	0.0312181	0
Bcin01g06600	0.00894277	0.186861	0.0842449
Bcin01g06610	0.0164904	0.175051	0.0190697
Bcin01g06620	0.0321804	0.365855	0.13873
Bcin01g06630	0.00480613	0.115574	0.368585
Bcin01g06640	0.0965196	0.158154	0.132442
Bcin01g06650	0.0800639	0.317363	0.203784
Bcin01g06660	0.0718532	0.178861	0.134419
Bcin01g06670	0.0353919	0.292297	0.035985
Bcin01g06680	0.0250799	0.00272035	0
Bcin01g06690	0.0102107	0.0608132	0
Bcin01g06700	0.0658153	0.23452	0.0882992
Bcin01g06710	0.144999	0.0906865	0.111489
Bcin01g06720	0.0486058	0.188217	0.120876
Bcin01g06730	0.00915628	0.0795963	0.0900503
Bcin01g06740	0	0.00470899	0.054112
Bcin01g06750	0.147778	0.191818	0.159514
Bcin01g06770	0.0722766	0.211637	0.158412
Bcin01g06790	0.00626828	0.0524699	0.269339
Bcin01g06800	0.0983908	0.348303	0.156328
Bcin01g06810	0.100961	0.277859	0.145405
Bcin01g06820	0.00598191	0.0774979	0.262923
Bcin01g06830	0.0337107	0.209094	0.063539
Bcin01g06840	0.171491	0.0166361	0.105563
Bcin01g06850	0.0555199	0.187291	0.225052
Bcin01g06860	0.025145	0.158366	0.174613
Bcin01g06870	0.0182036	0.0968024	0.162468
Bcin01g06880	0.0529638	0.0305271	0.139703
Bcin01g06890	0	0	0
Bcin01g06900	0.105959	0.0790234	0.300154
Bcin01g06910	0.304112	0.00857527	0.310645
Bcin01g06920	0.0479058	0.0342502	0.0725554
Bcin01g06935	0.0160178	0.037736	0.0782086
Bcin01g06940	0.0975522	0.238679	0.194237
Bcin01g06950	0.0379818	0.238793	0.16914
Bcin01g06960	0.117219	0.203109	0.141867
Bcin01g06970	0.0363186	0.158656	0.0574065
Bcin01g06980	0.0265808	0.0604167	0.0294306
Bcin01g06990	0.0298891	0.320103	0.0465675
Bcin01g07000	0.0215733	0.245931	0.00876187
Bcin01g07010	0.0258747	0.0444069	0.0391552
Bcin01g07020	0.0544824	0.0859561	0.111231
Bcin01g07030	0.0198484	0.0338357	0.0266484
Bcin01g07040	0.268714	0.130091	0.310172
Bcin01g07050	0.00182322	0.194496	0.0632988
Bcin01g07060	0.0141194	0.024043	0
Bcin01g07070	0	0.00757217	0
Bcin01g07080	0.00167868	0.143114	0.167107
Bcin01g07090	0.0197956	0.124366	0.165551
Bcin01g07100	0.0788673	0.0462777	0.210446
Bcin01g07110	0.0804801	0.15864	0.0973788
Bcin01g07120	0	0.356455	0
Bcin01g07130	0.0412799	0.103307	0.0750367
Bcin01g07140	0.0566263	0.228829	0.0275242
Bcin01g07150	0.0951973	0.0369471	0.0882085
Bcin01g07160	0.0581796	0.07382	0.0103018
Bcin01g07170	0.0419473	0.148499	0.112509
Bcin01g07180	0.0402074	0.238504	0.14144
Bcin01g07190	0.0825264	0.192033	0.0538595
Bcin01g07200	0.0173647	0.065053	0.148758
Bcin01g07210	0.0143459	0.0709952	0.27113
Bcin01g07220	0.0175842	0.0123089	5.86e-09
Bcin01g07230	0.0639873	0.258779	0.310914
Bcin01g07240	0.00877326	0.199795	0.130249
Bcin01g07250	7.5e-11	0.269458	0.253248
Bcin01g07260	0.0503324	0.165108	0.0509112
Bcin01g07270	0	0.469737	0.270792
Bcin01g07280	0.0121429	0.00984298	2.78e-09
Bcin01g07290	0	0.0509813	0
Bcin01g07300	0.0656176	0.288022	0.0311955
Bcin01g07310	0.0307253	0.0395681	0
Bcin01g07320	0.163238	0.0766242	0.116032
Bcin01g07330	0.0047001	0.139095	0.138289
Bcin01g07340	0.112472	0.174153	0.198494
Bcin01g07350	0.0233017	0.0839289	0.217065
Bcin01g07360	0.117519	0.0450212	0.148745
Bcin01g07370	0.0139396	0.0214329	0.106489
Bcin01g07380	0.119104	0.259271	0.213212
Bcin01g07390	0.0618739	0.044896	0.0833191
Bcin01g07400	0.0223542	0.12703	0.17038
Bcin01g07410	0.010812	0.023532	0.101049
Bcin01g07420	0.0129856	0.187836	0.107512
Bcin01g07440	0.160737	0.153655	0.10668
Bcin01g07450	0.0667667	0.081976	0.161951
Bcin01g07460	0.0266791	0.137499	0.0999314
Bcin01g07470	0.12347	0.0229779	0.0680814
Bcin01g07480	0.031406	0.0182718	0.0507355
Bcin01g07490	0.0621253	0.177668	0.165418
Bcin01g07500	0.144979	0.133855	0.121716
Bcin01g07510	0.150934	0.0922736	0.229227
Bcin01g07520	0.0827566	0.122389	0.0138682
Bcin01g07530	0.0315853	0.343115	0.300695
Bcin01g07550	0.08822	0.0561032	0.19712
Bcin01g07560	0	0	0
Bcin01g07570	0.343157	0.00504141	0.290889
Bcin01g07580	0.194222	0.0755085	0.133486
Bcin01g07590	0.198964	0.00369576	0.0677492
Bcin01g07600	0.144594	0.0478243	0.0719032
Bcin01g07610	0.0687635	0.0671925	0.0579405
Bcin01g07620	0.048318	0.111714	0.0827956
Bcin01g07630	0.00755257	0.116191	0.132516
Bcin01g07640	0.202904	0.0544594	0.0923337
Bcin01g07650	0.0314262	0.0273383	0.010022
Bcin01g07660	0.0248065	0.177926	0.308165
Bcin01g07670	0.00130406	0.345129	0.165696
Bcin01g07680	0.00869395	0.0471445	0.00766354
Bcin01g07690	0.0748108	0.138981	0.0679009
Bcin01g07700	0.0198126	0.0264606	0.0258998
Bcin01g07710	0.0639552	0.0487718	0.0871755
Bcin01g07720	0.19739	0.121137	0.167412
Bcin01g07730	0.0316097	0.0532677	0.0428501
Bcin01g07740	0.0388108	0.190694	0
Bcin01g07750	0	0.0746571	0
Bcin01g07760	0.313186	0.0204304	0.0553961
Bcin01g07770	0.080769	0.185358	0.201879
Bcin01g07780	0.0397453	0.115306	0.0751956
Bcin01g07790	0.031714	0.0884197	0.325828
Bcin01g07800	0.0104258	0.163674	0.197311
Bcin01g07810	0	0.0579329	0.0429028
Bcin01g07820	0.118598	0.154974	0.0961609
Bcin01g07830	0	0.026135	0
Bcin01g07840	0.010917	0.437264	0.164832
Bcin01g07850	0.0623993	0.186211	0.0524496
Bcin01g07860	0.0838987	0.0890473	0.0779391
Bcin01g07870	0.000785525	0.116869	0.218332
Bcin01g07880	0.0260744	0.0374636	0.099094
Bcin01g07900	4.26e-10	0.0749994	0.00791876
Bcin01g07910	0.00329213	0.00376466	0
Bcin01g07920	0.106852	0.187575	0.185249
Bcin01g07930	0.105237	0.178348	0.153681
Bcin01g07940	0.0491203	0.00989687	0.0407702
Bcin01g07950	0.0570487	0.126349	0.0410752
Bcin01g07960	0.161585	0.0903805	0.0621257
Bcin01g07970	0.0202412	0.404821	0.124474
Bcin01g07980	0.0121333	0.34968	0.276149
Bcin01g07990	0.014089	0.277282	0.20711
Bcin01g08000	0.0925545	0.189638	0.214428
Bcin01g08010	0.0920485	0.104988	0.160727
Bcin01g08020	0.011895	0.0605641	0.162982
Bcin01g08030	0.0840529	0.08193	0.0382983
Bcin01g08040	0.0145174	0.202163	0.226467
Bcin01g08050	0	0.213106	0.0118896
Bcin01g08060	0.0263856	0.0209343	0.0212605
Bcin01g08070	0	0.0241328	0.0921346
Bcin01g08080	0.0704551	0.0722455	0.228857
Bcin01g08090	0.04137	0.1152	0.00900073
Bcin01g08100	0.0475663	0.142474	0.0945804
Bcin01g08110	0.0334998	0.155628	0.127516
Bcin01g08120	0.0947079	0.352473	0.119159
Bcin01g08130	0.0331908	0.260275	0
Bcin01g08140	0.0252988	0.0463514	0.0838769
Bcin01g08150	0.0132757	0.00275819	0.0304473
Bcin01g08160	0.0172419	0.0805212	0.563183
Bcin01g08170	0	0.0116862	0
Bcin01g08180	0.0297374	0.123273	0.0497995
Bcin01g08190	0.0150305	0.246611	0.19686
Bcin01g08200	0.0348209	0.234602	0.3337
Bcin01g08220	0.0963877	0.261802	0.174207
Bcin01g08230	0.183041	0.13276	0.150104
Bcin01g08240	0.0962796	0.135028	0.235595
Bcin01g08250	0	0.0965772	0
Bcin01g08260	0.123444	0.0679578	0.16162
Bcin01g08270	0.0253522	0.0456466	0.0415278
Bcin01g08280	0.198613	0.0975565	0.308482
Bcin01g08290	0.0269794	0.0569606	0.0403583
Bcin01g08300	0.017509	0.0287888	0.0690164
Bcin01g08310	0.091465	0.187762	0.175896
Bcin01g08320	0.14502	0.317137	0.19449
Bcin01g08330	0.0408363	0.101792	0.200572
Bcin01g08340	0.0943823	0.204461	0.389842
Bcin01g08350	0.0561511	0.274547	0.0189827
Bcin01g08360	0.0443075	0.315305	0.0650342
Bcin01g08370	0.0241557	0.0605028	0.028734
Bcin01g08380	0.00739159	0.140293	0.110164
Bcin01g08390	0.0906154	0.111133	0.145824
Bcin01g08400	0.182853	0.10372	0.183845
Bcin01g08410	0.121014	0.209487	0.14416
Bcin01g08420	0.0466389	0.0583663	0.0717917
Bcin01g08440	0.0245458	0.0746363	0.298202
Bcin01g08450	0.0326986	0.0954879	0.0565098
Bcin01g08460	0.0368247	0.385066	0.157142
Bcin01g08470	0.0800948	0.242385	0.152547
Bcin01g08480	0.0910579	0.091812	0.083139
Bcin01g08490	0.0885424	0.316496	0.16542
Bcin01g08500	0.152922	0.0343627	0.120939
Bcin01g08510	0.0592678	0.0283193	0.22655
Bcin01g08520	0.0528374	0.344894	0.245744
Bcin01g08530	0.00693736	0.0142157	0.0469213
Bcin01g08540	0	0	0
Bcin01g08550	0.168256	0.00481633	0.0982141
Bcin01g08560	0.125209	0.269963	0.0763603
Bcin01g08570	0.0431853	0.159556	0.0758864
Bcin01g08580	0.580583	0.00886801	0.0953106
Bcin01g08590	0.0608985	0.126773	0.219963
Bcin01g08600	0.00746072	0.103169	0.0476
Bcin01g08610	0.000555315	0.247336	0.202865
Bcin01g08620	0.00950422	0.190704	0.0344836
Bcin01g08630	0.0801634	0.0890719	0.254845
Bcin01g08640	0.0258736	0.310204	0.072407
Bcin01g08650	0.0171423	0.0898264	0.0509491
Bcin01g08660	0.0771275	0.0881919	0.170126
Bcin01g08670	0.000582178	0.0847251	0.0811403
Bcin01g08680	0.0174116	0.0328877	0.160586
Bcin01g08690	0.00938931	0.132503	0.0559295
Bcin01g08700	0.0737549	0.219486	0
Bcin01g08710	0.0769697	0.0896093	0.029333
Bcin01g08720	0.178928	0.1592	0.191007
Bcin01g08730	0	0.0506135	0.577838
Bcin01g08740	0.235263	0.0363869	0.259689
Bcin01g08750	9.83e-09	0.0303744	0
Bcin01g08760	0.0738331	0.185526	0
Bcin01g08770	0.13535	0.165518	0.158188
Bcin01g08780	0.151159	0.106028	0.186886
Bcin01g08790	0.0483048	0.017744	0.0746059
Bcin01g08800	0.290905	0.0219776	0.149256
Bcin01g08810	0.0826707	0.136046	0.0690245
Bcin01g08820	0.135155	0.164232	0.115741
Bcin01g08830	0.0136205	0.0502364	0.0273806
Bcin01g08850	0.0597519	0.222471	0.224404
Bcin01g08860	0.0450572	0.105375	0.00284234
Bcin01g08870	0.010287	0.360866	0.117657
Bcin01g08880	0.00554113	0.236982	0.20938
Bcin01g08900	0.00631695	0.0566521	0.21935
Bcin01g08910	0.113184	0.258202	0.348476
Bcin01g08930	0	0.0717858	0.0448406
Bcin01g08940	0.0590016	0.214028	0.163918
Bcin01g08950	0.0568509	0.129488	0.0724517
Bcin01g08960	0.0296495	0.13499	0.103378
Bcin01g08970	0.0545214	0.228596	0.0906995
Bcin01g08980	0.037475	0.0405978	0.103775
Bcin01g08990	0.042624	0.0663407	0.282185
Bcin01g09000	0.0439888	0.0181648	0.111374
Bcin01g09010	0.021641	0.0834881	0.0249206
Bcin01g09020	0.134307	0.0872063	0.454773
Bcin01g09030	0	0.000936474	1.11e-10
Bcin01g09040	0.079966	0.198493	0.128438
Bcin01g09050	0.0774188	0.103548	0.151893
Bcin01g09060	0.0329984	0.088688	0.116968
Bcin01g09070	0.0738623	0.2273	0.00728547
Bcin01g09080	0.0392162	0.035826	0.116532
Bcin01g09090	0.0692967	0.11468	0.0798184
Bcin01g09100	0.0480409	0.177392	0.135645
Bcin01g09110	0	0.00656433	0
Bcin01g09120	0.0501312	0.133961	0.168123
Bcin01g09130	0.0417146	0.157145	0.0964643
Bcin01g09140	0.034183	0.230926	0.0809882
Bcin01g09150	0.118885	0.175116	0.187602
Bcin01g09160	0.119908	0.0250213	0.0337918
Bcin01g09170	0.117043	0.0482392	0.0876593
Bcin01g09180	1.29e-10	0.0320312	0.100217
Bcin01g09190	0.0394667	0.159367	0.085664
Bcin01g09200	0.0363656	0.344046	0.0599959
Bcin01g09220	0.00296384	0.0391094	0
Bcin01g09230	0.0461121	0.220568	0.102617
Bcin01g09240	0.0531984	0.0353952	1.23e-10
Bcin01g09250	0.00153461	0.00746919	0.0390875
Bcin01g09260	0.0467623	0.291268	0.06912
Bcin01g09270	0.0133386	0.0491308	0.0409412
Bcin01g09280	0.00618464	0.00989895	0.000776597
Bcin01g09290	0.0463044	0.384229	0.0589464
Bcin01g09300	0.00288103	0.0455028	0
Bcin01g09310	0.0511915	0.157846	0.112388
Bcin01g09320	0.09815	0.229037	0.135338
Bcin01g09330	0.0485581	0.0886745	0.0611802
Bcin01g09340	0.00870086	0.0265027	0.000595767
Bcin01g09350	0.0515908	0.153643	0.123682
Bcin01g09360	0.14211	0.197995	0.224952
Bcin01g09370	0	0.0207814	0.00856692
Bcin01g09380	0.385489	0.0326266	0.25705
Bcin01g09390	8.54e-10	0.106267	0.42792
Bcin01g09400	0.257845	0.147354	0.157535
Bcin01g09410	0.256776	0.0193493	0.197592
Bcin01g09420	0.0959053	0.14218	0.0930252
Bcin01g09430	0.0365004	0.536536	0.240075
Bcin01g09440	0.0159823	0.310899	0.250128
Bcin01g09450	0	0.0379981	0
Bcin01g09460	0.0343412	0.104085	0.0893422
Bcin01g09470	0.0156197	0.021751	0.0617063
Bcin01g09480	0.0732889	0.0482857	0.0628832
Bcin01g09490	0.00799518	0.0735114	0.066895
Bcin01g09500	0.0334932	0.0855978	0.0498233
Bcin01g09510	0.0954591	0.127586	0.134775
Bcin01g09520	1.4e-10	0.00490826	0.0110527
Bcin01g09530	0.257533	0.0247999	0.0733684
Bcin01g09540	0.0177406	0.0722659	0.072217
Bcin01g09550	0.144285	0.151305	0.119814
Bcin01g09560	0.0899251	0.221549	0.156422
Bcin01g09580	0	0.111764	0
Bcin01g09590	0.0160731	0.0798554	0.187583
Bcin01g09600	0.0158059	0.0725433	0.0822713
Bcin01g09620	0.0506357	0.251972	0.218949
Bcin01g09630	0.0317223	0.232549	0.125104
Bcin01g09640	0.116086	0.132175	0.128269
Bcin01g09650	0.0833554	0.150617	0.19797
Bcin01g09660	0.0749962	0.332021	0.215484
Bcin01g09670	0.0767234	0.1701	0.225126
Bcin01g09680	0.0123984	0.104601	0.185643
Bcin01g09690	0.0470012	0.0506944	0.186389
Bcin01g09700	0.086144	0.098951	0.138766
Bcin01g09710	0.17394	0.169527	0.271991
Bcin01g09720	0.0727692	0.216589	0.158309
Bcin01g09730	0.0563378	0.179059	0.114222
Bcin01g09740	0.0280401	0.198717	0.10392
Bcin01g09760	0.0483966	0.204473	0.109178
Bcin01g09770	0.378265	0.0967973	0.204698
Bcin01g09780	0	0.00247257	0
Bcin01g09800	4.87e-10	0.0966244	0.107243
Bcin01g09810	0.00544467	0.507413	0.0045929
Bcin01g09820	0.0724559	0.242657	0.103014
Bcin01g09830	0.0469489	0.225204	0.102563
Bcin01g09840	0.142312	0.0558134	0.10096
Bcin01g09850	0.0533491	0.301131	0.161716
Bcin01g09860	0.0752097	0.0599031	0.0240198
Bcin01g09870	0.0316003	0.206731	0.01317
Bcin01g09880	0.0071998	0.424879	0.0446659
Bcin01g09890	0.0741329	0.0712082	0.177702
Bcin01g09900	0.109823	0.238736	0.143884
Bcin01g09910	0.0129013	0.0502623	0.252452
Bcin01g09920	0.0855061	0.171605	0.229129
Bcin01g09930	0.0987126	0.192481	0.119918
Bcin01g09940	0.0763231	0.053449	0.0790167
Bcin01g09950	0.0866241	0.313393	0.21437
Bcin01g09960	0.0383068	0.123321	0.107507
Bcin01g09970	0.0183682	0.145044	0.111442
Bcin01g09980	0.00365967	0.0804665	0.168943
Bcin01g09990	0.0305337	0.19251	0.111963
Bcin01g10000	0.0553898	0.0726518	0.641327
Bcin01g10010	0.0830815	0.163887	0.122699
Bcin01g10020	0.0419495	0.154521	0.0839284
Bcin01g10030	0.11282	0.0855449	0.1336
Bcin01g10040	0.0341851	0.0755444	0
Bcin01g10050	0	0.271636	0.309433
Bcin01g10060	0.0912264	0.168267	0.0831629
Bcin01g10070	0.0561461	0.02616	0.0771187
Bcin01g10080	0	0.168424	0
Bcin01g10090	0.0474297	0.215099	0.17697
Bcin01g10100	0.0408603	0.205135	0.150599
Bcin01g10120	0.0794833	0.0593361	0.143298
Bcin01g10130	0.0325659	0.0548612	0.00365772
Bcin01g10140	0.0334519	0.0405646	0.0887301
Bcin01g10150	0.0163882	0.095173	0.79328
Bcin01g10160	0.0359948	0.157946	7.64e-07
Bcin01g10170	0.0153952	0.13038	0.0825904
Bcin01g10180	0.0738931	0.253348	0.258326
Bcin01g10190	0.0479578	0.164206	0.0200257
Bcin01g10200	0.0202031	0.278019	0.0383673
Bcin01g10210	0.0582137	0.124765	0.122128
Bcin01g10220	0.0717634	0.133387	0.159882
Bcin01g10230	0.00888923	0.223672	0.0885271
Bcin01g10240	4.03e-10	0.0804673	0.0670234
Bcin01g10250	0	0.00282909	0
Bcin01g10260	0.0173753	0.115864	0.0424127
Bcin01g10270	0.0131987	0.071464	1.13e-10
Bcin01g10280	0	0.0720093	0
Bcin01g10290	0.0216833	0.0678366	0.0610899
Bcin01g10300	0.0958415	0.0338736	0.127995
Bcin01g10310	0.0530169	0.330641	0.0775366
Bcin01g10320	0.0952761	0.0108964	0.119563
Bcin01g10330	0.0534262	0.111615	0.0770028
Bcin01g10340	0.0978536	0.116226	0.172261
Bcin01g10350	0.0144199	0.166866	0.076748
Bcin01g10360	0	0.0088556	0.446898
Bcin01g10370	0.00470715	0.0243371	0.0174331
Bcin01g10380	0.00170094	0.046079	2.62e-10
Bcin01g10390	0.0252946	0.404175	0.0790592
Bcin01g10410	0.00423569	0.00815506	0.0342567
Bcin01g10420	0.0822553	0.114406	0.193389
Bcin01g10430	0	0.00409782	1.57e-09
Bcin01g10440	0.15337	0.106076	0.104439
Bcin01g10450	0.00695643	0.042515	0.1182
Bcin01g10460	0.0362364	0.0345545	0.00115594
Bcin01g10470	0	0.00176567	0
Bcin01g10480	0.0530307	0.112661	0.176736
Bcin01g10490	0.0595019	0.0795694	0.109344
Bcin01g10500	0.14675	0.177646	0.219413
Bcin01g10510	0.0274786	0.0300198	0.554475
Bcin01g10520	0.123365	0.0687211	0.097937
Bcin01g10530	0.179359	0.0583422	0.285044
Bcin01g10540	0.0241512	0.157077	0.0188366
Bcin01g10550	0.0137058	0.0176738	0.077135
Bcin01g10560	0.0738713	0.0869929	0.187488
Bcin01g10570	2.39e-10	0.151602	0.0568854
Bcin01g10580	0	0.00306662	0
Bcin01g10600	0	0.136024	0.261853
Bcin01g10610	0	0.0185338	0.137163
Bcin01g10620	0.102467	0.100496	0.0870072
Bcin01g10630	0.112497	0.0787066	0.0925547
Bcin01g10640	0	0.00775242	0.00216391
Bcin01g10650	0.0557642	0.10077	0.15228
Bcin01g10660	0.0870897	0.292221	0.105411
Bcin01g10670	0.0914475	0.277397	0.0562358
Bcin01g10680	0.0684324	0.360997	0.118187
Bcin01g10690	0.0211148	0.0907826	0
Bcin01g10700	0.0240195	0.0997865	0.132363
Bcin01g10710	0.0918255	0.0669179	0.0511778
Bcin01g10720	0.0148734	0.33399	0.0772657
Bcin01g10730	0.00535053	0.0923643	0.0109093
Bcin01g10740	0.163879	0.0476815	0.0166385
Bcin01g10750	0.0470163	0.373179	0.337714
Bcin01g10760	5.11e-10	0.0249755	0.0377302
Bcin01g10770	0.0497747	0.348281	0.277466
Bcin01g10780	0.117017	0.130245	0.283349
Bcin01g10790	0.0353892	0.0246738	0.0352467
Bcin01g10810	0.159296	0.23151	0.187031
Bcin01g10820	0.0309619	0.0481543	0
Bcin01g10830	0.0411895	0.0800436	0.182449
Bcin01g10840	0.0781258	0.232627	0.129283
Bcin01g10850	0.0484089	0.290483	0.0334147
Bcin01g10860	0.093106	0.0850655	0.0413889
Bcin01g10870	0.0717184	0.00613898	0.0410798
Bcin01g10880	0.0768593	0.568488	0.17214
Bcin01g10890	0.0514828	0.149577	0.110937
Bcin01g10900	0.0195123	0.0434486	0.0279308
Bcin01g10910	0.00793913	0.107711	0.132338
Bcin01g10920	0.0313623	0.171516	0.018886
Bcin01g10930	0	0.084982	2.85e-18
Bcin01g10940	0.057872	0.227906	0.189103
Bcin01g10950	0.0213666	0.106867	0.103319
Bcin01g10960	0.023224	0.046308	0.0286143
Bcin01g10970	0	0.000521018	1.8e-10
Bcin01g10980	0.0877378	0.102055	0.0368686
Bcin01g10990	0.0450616	0.159606	0.407778
Bcin01g11000	0.0493942	0.155842	0.029073
Bcin01g11010	1.04e-10	0.00588048	0.00778083
Bcin01g11020	0.0812175	0.0979743	0.0520843
Bcin01g11030	0.028625	0.13805	0.0415532
Bcin01g11040	0.00781472	0.104206	0.470732
Bcin01g11050	0.083346	0.354774	0.190856
Bcin01g11060	0.00430922	0.0490813	0.0863565
Bcin01g11070	0.0306002	0.19631	0.0300112
Bcin01g11080	0.00260665	0.0157371	0.00843829
Bcin01g11090	0.0024891	0.0736594	0
Bcin01g11100	0.0195519	0.0873871	0.0543207
Bcin01g11110	0.0172147	0.0647003	0.113883
Bcin01g11120	0.0249566	0.0316743	0.0941453
Bcin01g11130	0.0574173	0.0790559	0.0900517
Bcin01g11140	0.128118	0.126393	0.344935
Bcin01g11150	0.00576884	0.164906	0.295807
Bcin01g11160	0.00476244	0.204764	0.292275
Bcin01g11170	7.89e-10	0.0138599	2.74e-09
Bcin01g11180	0.00623602	0.00124357	0.0213701
Bcin01g11190	0.041795	0.129619	0.00288863
Bcin01g11200	0.0756743	0.031084	0.0916056
Bcin01g11210	0.00152492	0.0240494	0
Bcin01g11220	0.126448	0.230623	0.108936
Bcin01g11230	0.0437771	0.0770407	0.149222
Bcin01g11240	0.0761195	0.130685	0.033932
Bcin01g11250	0.0665985	0.100771	0.0627641
Bcin01g11260	0.0275435	0.200631	0.0933737
Bcin01g11270	0.0477646	0.0437322	0.236932
Bcin01g11280	0.0221312	0.105635	0.115898
Bcin01g11290	0.00375364	0.0866826	0.20336
Bcin01g11300	0.118641	0.405688	0.218552
Bcin01g11310	0.0915726	0.200824	0.168989
Bcin01g11320	0.057942	0.0988644	0.0489606
Bcin01g11330	0.086135	0.0638883	0.0548852
Bcin01g11350	0.0193077	0.109227	0.0799804
Bcin01g11360	0.0388006	0.285082	0.381878
Bcin01g11370	0.102442	0.0390447	0.133929
Bcin01g11380	0.102762	0.113173	0.0733981
Bcin01g11390	0	0.0084487	2.69e-10
Bcin01g11400	0	0.0245527	0
Bcin01g11410	0.0495289	0.0910233	0
Bcin01g11420	0.112197	0.0736509	0.158816
Bcin01g11430	0.0482691	0.109813	0.105796
Bcin01g11440	0.105899	0.0823991	0.0944453
Bcin01g11450	0.103571	0.0503408	0.461996
Bcin01g11460	0.0970569	0.0396611	0.484556
Bcin01g11470	0.0495319	0.104742	0.0255616
Bcin01g11480	0.0884245	0.0639213	0.369673
Bcin01g11490	0.0625715	0.0417237	0.566071
Bcin01g11500	0.0919356	0.0887479	0.321743
Bcin01g11510	0.109281	0.0229976	0.184845
Bcin01g11520	0.115971	0.042941	0.473793
Bcin01g11530	0.117729	0.0471597	0.381733
Bcin01g11540	0.0873671	0.052613	0.403776
Bcin01g11550	0.074073	0.0170855	0.494592
Bcin01g11560	0.197286	0.0555854	0.0291679
Bcin02g00002	0.0112248	0.0673787	0.173341
Bcin02g00003	0.0133845	0.0660726	0
Bcin02g00004	0.0299821	0.0332902	0.110415
Bcin02g00005	0.35757	0.0373404	0.10369
Bcin02g00006	0.0682105	0.260446	0.139518
Bcin02g00007	0.0285068	0.167966	0.192371
Bcin02g00008	0.127868	0.0642972	0
Bcin02g00009	0.104881	0.12439	0.157052
Bcin02g00010	0.0285455	0.203766	0.102475
Bcin02g00011	0.0453782	0.114283	0.0743556
Bcin02g00012	0.0223596	0.0308124	0.0175376
Bcin02g00013	0.418294	0.0822288	0.234263
Bcin02g00014	0.351303	0.078806	0.294078
Bcin02g00015	0.0249226	0.00343999	0.0681473
Bcin02g00016	0.354153	0.125479	0.274392
Bcin02g00018	0.0475505	0.0358155	0.0566218
Bcin02g00020	0	0.0168463	1.6e-15
Bcin02g00030	0.0904613	0.271345	0.184571
Bcin02g00040	0.00660426	0.163691	0.113612
Bcin02g00050	0.00771322	0.30933	0.241227
Bcin02g00060	0.0127448	0.0583301	0.222136
Bcin02g00070	0.061778	0.0552729	0.101451
Bcin02g00080	0.0192349	0.35251	0.32227
Bcin02g00090	0.0394562	0.146799	0.0470352
Bcin02g00100	0.0069069	0.036939	0.0206374
Bcin02g00110	0.0298234	0.127102	0.129275
Bcin02g00120	0.0512208	0.114134	0.178906
Bcin02g00130	0.0585464	0.0564026	0.0264703
Bcin02g00140	0.0523866	0.159795	0.19556
Bcin02g00150	0.0878884	0.0831399	0.0923915
Bcin02g00160	0.105823	0.159466	0.153626
Bcin02g00170	0.0805039	0.0919524	0.0680998
Bcin02g00180	0.060621	0.104442	0.0614749
Bcin02g00190	0	0.0463199	0.0414048
Bcin02g00200	0.0501392	0.120794	0.0686267
Bcin02g00210	0.0326771	0.554508	0.234062
Bcin02g00220	0.172112	0.0506929	0.184098
Bcin02g00230	0.116181	0.0786232	0.195035
Bcin02g00240	0.176942	0.129092	0.176295
Bcin02g00250	0.134819	0.167152	0.116351
Bcin02g00260	0.00558814	0.0193237	0
Bcin02g00270	0.119001	0.270199	0.207022
Bcin02g00280	0.301634	0.0242079	0.18525
Bcin02g00290	0.0277437	0.0698613	0.0197178
Bcin02g00310	0.104435	0.13279	0.108219
Bcin02g00320	0.0295414	0.165238	0.0636416
Bcin02g00330	0.0607793	0.0269385	0.25649
Bcin02g00340	0.0629032	0.0854901	0.0100684
Bcin02g00350	0.0228863	0.0571183	0.0594721
Bcin02g00360	0.0540711	0.182202	0.110506
Bcin02g00370	0.0369631	0.0937618	2.31e-09
Bcin02g00380	0.0230704	0.0686305	0.0579509
Bcin02g00390	0.00973057	0.295403	0.0507631
Bcin02g00400	0.033156	0.128539	0
Bcin02g00410	0	0.105979	0.0382301
Bcin02g00420	0.0633535	0.262087	0.231319
Bcin02g00430	0.0136423	0.0256003	0
Bcin02g00440	0.0437452	0.053288	0.135134
Bcin02g00450	0.0609094	0.0572312	0.000289328
Bcin02g00460	0.16733	0.191098	0.380126
Bcin02g00470	0.13269	0.265732	0.112859
Bcin02g00480	0.0754271	0.11784	0.136486
Bcin02g00490	0.10954	0.0562734	0.0918436
Bcin02g00500	0.00926761	0.000304015	0
Bcin02g00510	0.0364192	0.0786914	0.0446602
Bcin02g00520	0.00887194	0.190832	0.0406938
Bcin02g00530	0.0189743	0	2.69e-10
Bcin02g00540	0.0415246	0.128416	0.073358
Bcin02g00550	0.0212883	0.227083	0.0846185
Bcin02g00560	0.0398403	0.144186	0.0972005
Bcin02g00570	0.0600757	0.12254	0.101981
Bcin02g00590	0.0317397	0.081823	0.00774035
Bcin02g00600	0.0766694	0.136602	0.106311
Bcin02g00610	0.0494959	0.229259	0.19627
Bcin02g00620	0.0441452	0.176743	0.0678242
Bcin02g00630	0.0403554	0.223321	0.167743
Bcin02g00640	0.0197504	0.203561	0
Bcin02g00660	0.0908596	0.0742963	0.074518
Bcin02g00670	0.0503154	0.0490495	0.0669039
Bcin02g00680	0	0	0
Bcin02g00690	0.0576202	0.123332	0.0324801
Bcin02g00700	0.0225945	0.184423	0.0501131
Bcin02g00710	0.018942	0.0542204	0.0367778
Bcin02g00720	0.0428818	0.0989158	0.0120061
Bcin02g00730	0.0101028	0.228375	0.079813
Bcin02g00740	0.00878344	0.0478563	0.147303
Bcin02g00750	0.0194007	0.367023	0.0200418
Bcin02g00760	0.0470755	0.0913681	0.0675261
Bcin02g00770	0	0.0896837	0.037731
Bcin02g00780	0.0565556	0.132465	0.0590946
Bcin02g00790	0.0953988	0.174586	0.12739
Bcin02g00800	0.19875	0.330222	0.233063
Bcin02g00820	0.171321	0.304189	0.205458
Bcin02g00830	0.107516	0.225114	0.234969
Bcin02g00840	0.0150446	0.104628	0.0720881
Bcin02g00850	0	0.00027147	0
Bcin02g00860	0.00512874	0.0309329	2.38e-10
Bcin02g00870	0.0129431	0.248906	0.0330222
Bcin02g00880	0.0201325	0.000830418	0.0921092
Bcin02g00890	0.0770533	0.056114	0.0340557
Bcin02g00900	0.0277964	0.33608	0.0647515
Bcin02g00910	0.0200969	0.0695765	0.000358397
Bcin02g00920	9.14e-10	0.262322	0.0585702
Bcin02g00930	0.0546099	0.180027	0.262594
Bcin02g00940	0.00598884	0.117685	0
Bcin02g00950	0.0196482	0.00481784	0.00481984
Bcin02g00960	0.0184837	0.00902284	0.0280811
Bcin02g00970	0.0772863	0.119238	0.0908106
Bcin02g00980	0.0447177	0.0580474	0.0318321
Bcin02g00990	0.118758	0.0280659	0.0533936
Bcin02g01000	0.0738857	0.204789	0.0846738
Bcin02g01010	0.021823	0.126986	0.483931
Bcin02g01020	0.139212	0.189955	0.0756744
Bcin02g01030	0.00288064	0.10884	1.13e-09
Bcin02g01040	0.0597097	0.201718	0.0467249
Bcin02g01050	0.0938947	0.0694546	0.127725
Bcin02g01060	0.13827	0.272526	0.190928
Bcin02g01070	0.194125	0.13138	0.0724773
Bcin02g01080	0.0616194	0.224163	0.101562
Bcin02g01090	0.0480482	0.15189	0.132906
Bcin02g01100	0.0159874	0.226036	0.0155596
Bcin02g01110	0.0239503	0	0.0725167
Bcin02g01120	0.0137367	0.202996	0.0223427
Bcin02g01130	0.179812	0.0666773	0.072586
Bcin02g01140	0.120732	0.0761132	0.158595
Bcin02g01150	0.09827	0.069948	0.0711543
Bcin02g01160	0.0325213	0.254547	0.0256181
Bcin02g01170	0.0155386	0.34284	0.0509036
Bcin02g01180	0.0410226	0.125866	0.0744835
Bcin02g01190	0.0325168	0.144289	0.00687985
Bcin02g01200	0.125884	0.261888	0.0937459
Bcin02g01210	0.112256	0.14048	0.154599
Bcin02g01220	0.00342307	0.169201	0.263856
Bcin02g01230	0.0150758	0.0718897	0.139565
Bcin02g01240	0.0427434	0.00667623	0.0429307
Bcin02g01250	0.0261934	0.0610422	0.0422804
Bcin02g01260	0.173443	0.160857	0.402221
Bcin02g01270	0.0061061	0.00418479	3.71e-10
Bcin02g01280	0.0179723	0.0531206	0.0549649
Bcin02g01300	0.0731404	0.110448	0.213079
Bcin02g01310	0.00582616	0.0719959	0.0310886
Bcin02g01320	0.0234198	0.0840706	0.0934599
Bcin02g01330	0.04865	0.215716	0.194136
Bcin02g01340	0.0617681	0.0202339	0.235101
Bcin02g01350	0.0890143	0.111338	0.148272
Bcin02g01360	0.181933	0.107986	0.149172
Bcin02g01370	0.100167	0.0488961	0.0906027
Bcin02g01380	0.113936	0.174901	0.045384
Bcin02g01390	0.030896	0.0967436	0.144376
Bcin02g01400	0.0380974	0.0953408	0
Bcin02g01410	0.0239932	0.0853273	0.169569
Bcin02g01420	0.0942049	0.38624	0.340403
Bcin02g01430	0.149233	0.170375	0.165484
Bcin02g01440	0.10276	0.0622565	0.160769
Bcin02g01450	0.0196928	0.192735	0.240371
Bcin02g01460	0.0220612	0.34847	0.132262
Bcin02g01480	0.0230706	0.0937781	0.0206277
Bcin02g01490	0.130759	0.07672	0.173394
Bcin02g01500	0.0530122	0.0753378	0
Bcin02g01510	0	0.00869279	0
Bcin02g01520	0.0474073	0.0551077	0.110601
Bcin02g01530	0.0735748	0.0695804	0.0980048
Bcin02g01540	0.139394	0.105527	0.120421
Bcin02g01550	0	0.0479853	0.648492
Bcin02g01570	0.0110705	0.0956262	0.163385
Bcin02g01580	0.0760139	0.255472	0.415329
Bcin02g01590	0.00559907	0.033252	0.0245482
Bcin02g01600	0.0377101	0.0715148	0.296244
Bcin02g01610	2.36e-07	0.0888212	0.213869
Bcin02g01620	0.000486213	0.286313	0.15383
Bcin02g01630	0.100117	0.101061	0.0945451
Bcin02g01640	0.0226556	0.155929	0.181266
Bcin02g01650	0.119044	0.0438587	0.146295
Bcin02g01660	0.112076	0.327701	0.206114
Bcin02g01670	0.0161142	0.0895461	0.0317424
Bcin02g01680	0.125407	0.22228	0.147325
Bcin02g01690	0.0700879	0.141058	0.0285473
Bcin02g01700	0.146497	0.0523499	0.0419203
Bcin02g01710	0	0.0133735	0.0398346
Bcin02g01720	0.0749847	0.0728868	0.134312
Bcin02g01730	0.0129597	0.0841951	0.253857
Bcin02g01740	0.0619991	0.0781869	0.0986953
Bcin02g01750	0.00665429	0.0622641	0.0403087
Bcin02g01760	0.0445399	0.0888738	0.0684719
Bcin02g01770	0.0602666	0.233323	0.0575252
Bcin02g01780	0.106111	0.041255	0.27818
Bcin02g01790	0.0870397	0.161456	0.167509
Bcin02g01800	0.0816697	0.0685464	0.162562
Bcin02g01810	0.0829341	0.20025	0.200844
Bcin02g01820	0.068301	0.125612	0.105511
Bcin02g01830	0.0125013	0.107259	0.263976
Bcin02g01840	0.0394854	0.120866	0.0565525
Bcin02g01850	0.0156617	0.24207	0.123802
Bcin02g01870	0.0340882	0.111008	0.00585058
Bcin02g01880	0.0514206	0.0632295	0.15872
Bcin02g01890	0.0632255	0.155186	0.0242446
Bcin02g01900	0.0277041	0.108422	0.107785
Bcin02g01910	0.0304182	0.247905	0
Bcin02g01920	0.0524458	0.215306	0.110354
Bcin02g01930	0.094083	0.079404	0.0822736
Bcin02g01940	0.112741	0.250735	0.157262
Bcin02g01950	0	0.000559942	0
Bcin02g01960	0.00178037	0.435124	0.349197
Bcin02g01970	0.113756	0.0719426	0.135
Bcin02g01980	0.0911619	0.118011	0.118694
Bcin02g01990	0.00159942	0.0331834	0.00609783
Bcin02g02000	0.0217725	0.291991	0.321758
Bcin02g02010	0.00286122	0.159553	0.0628183
Bcin02g02020	0.0202989	0.127043	0.144096
Bcin02g02030	0.151851	0.0958997	0.154689
Bcin02g02040	0.00071016	0.215584	0.60832
Bcin02g02050	0.219495	0.122254	0.207675
Bcin02g02060	0.0145442	0.0544568	0.134215
Bcin02g02070	0.0146444	0.00178414	0.482784
Bcin02g02080	0.010176	0.0680976	2.19e-07
Bcin02g02090	0.138625	0.385083	0.192326
Bcin02g02100	0.0366886	0.244979	0.0624564
Bcin02g02110	0.0370248	0.131342	0.101992
Bcin02g02120	0.120206	0.032892	0.497494
Bcin02g02130	0	0.171158	0.00600905
Bcin02g02140	0.00503432	0.298994	0.0789004
Bcin02g02150	0.0976261	0.261063	0.225283
Bcin02g02160	0.0477714	0.249044	0.0574261
Bcin02g02170	0.00994084	0.0780601	0.0425482
Bcin02g02180	0.000343238	0.303724	0.0493421
Bcin02g02190	0.00770737	0.369586	0.20702
Bcin02g02200	4.13e-16	0.0429155	0
Bcin02g02210	2.32e-10	0.0119294	0.202826
Bcin02g02220	0.124497	0.158826	0.122208
Bcin02g02230	0.184872	0.151421	0.102285
Bcin02g02240	0.16524	0.0616385	0.111733
Bcin02g02250	0.10633	0.201887	0.168286
Bcin02g02260	0.0729324	0.117224	0.00969697
Bcin02g02270	0.0802491	0.20245	0.135934
Bcin02g02280	0.0922951	0.0712144	0.216766
Bcin02g02290	0	0	0
Bcin02g02300	0.0845039	0.0699461	0.127369
Bcin02g02310	0.0618222	0.077162	0.0644465
Bcin02g02320	0	0.0112411	0.000835332
Bcin02g02330	0.0420448	0.191854	0.111964
Bcin02g02340	0.180953	0.0944197	0.15784
Bcin02g02350	0.00135185	0	2.48e-14
Bcin02g02360	0.0107968	0.0652386	0.0692447
Bcin02g02370	0.034018	0.061565	0.201733
Bcin02g02380	0.033198	0.0334713	0.0436015
Bcin02g02390	0.0502001	0.060945	0.0788612
Bcin02g02400	0.024134	0.0298203	0.0848089
Bcin02g02410	0.0265455	0.100141	0.228689
Bcin02g02420	0.0257359	0.0189763	0.127133
Bcin02g02430	0	0.152866	0.0143355
Bcin02g02440	0.0323208	0.0438603	0.0853024
Bcin02g02450	0.0655433	0.0315152	0.244984
Bcin02g02460	0.00293611	0.00134322	0.0569302
Bcin02g02470	0.0191427	0.00374422	0.00732172
Bcin02g02480	0.00825369	0.181378	0.172109
Bcin02g02490	0.112054	0.0539166	0.138091
Bcin02g02500	0.01175	0.12752	0.0173475
Bcin02g02510	0.14749	0.276173	0.189163
Bcin02g02520	0.115372	0.0817367	0.15972
Bcin02g02530	0.0188751	0.0191913	0.038027
Bcin02g02540	0.0217347	0.0875026	0.192359
Bcin02g02550	0.107533	0.20036	0.181248
Bcin02g02560	0.0357909	0.0644397	0.079156
Bcin02g02570	0.129693	0.172058	0.182502
Bcin02g02580	0.0319603	0.0358424	0.0589823
Bcin02g02590	0.0536116	0.360835	0.0436531
Bcin02g02600	0.123358	0.094109	0.169458
Bcin02g02610	0.0613787	0.14108	0.201181
Bcin02g02620	0.0601885	0.187346	0.228232
Bcin02g02630	0.108681	0.0677201	0.103126
Bcin02g02640	0.0770397	0.0117722	0.0643643
Bcin02g02660	0.00717458	0.0711793	0.0189732
Bcin02g02670	0	0.139443	0.0147319
Bcin02g02680	0.133783	0.218861	0.107014
Bcin02g02690	0.00223407	0.387027	0.115038
Bcin02g02700	0.099754	0.0535032	0.164413
Bcin02g02710	0.0125927	0.033419	0.0226963
Bcin02g02720	0.0664118	0.176891	0.0489005
Bcin02g02730	0.114267	0.0361598	0
Bcin02g02740	0.0871093	0.407267	0.194213
Bcin02g02750	0.110627	0.168432	0.17152
Bcin02g02760	0.0197034	0.0126963	0.0396306
Bcin02g02770	0.135282	0.0276975	0.260193
Bcin02g02780	0.0109702	0.426044	0.297998
Bcin02g02790	0.0129463	0.00326317	0
Bcin02g02800	0.0107574	0.0353322	0.102659
Bcin02g02810	0.0398765	0.0281877	0.074441
Bcin02g02820	0.161841	0.0816133	0.198983
Bcin02g02830	0.0610999	0.171437	0.108885
Bcin02g02840	1.56e-10	0.00359188	0
Bcin02g02850	0	0.116593	0.15374
Bcin02g02870	0.0272132	0.0294859	0.0749031
Bcin02g02880	0.0352265	0.0295795	0.00493942
Bcin02g02890	0	0.224957	0.0821979
Bcin02g02900	0	0.00174255	0
Bcin02g02910	0	0	0
Bcin02g02920	0.084809	0.0604661	0.0946653
Bcin02g02930	0.0365593	0.120625	0.0996152
Bcin02g02940	0.0193699	0.0347902	0.025317
Bcin02g02950	0.0669647	0.170206	0.0430365
Bcin02g02970	0.000690002	0.018076	0.0212625
Bcin02g02980	0.0329974	0.0364638	0.0468039
Bcin02g02990	0.0899292	0.0340634	0.203344
Bcin02g03000	0.02233	0.183402	0.0867402
Bcin02g03010	0.0538842	0.19956	0.376356
Bcin02g03020	0.00488686	0.0507476	0.039505
Bcin02g03030	0.0223561	0.0925721	0.137214
Bcin02g03040	0.064116	0.120361	0.0362697
Bcin02g03050	0.0556901	0.0866267	0.217283
Bcin02g03060	0.0510444	0.139336	0.222806
Bcin02g03070	0	0.131286	0.0501722
Bcin02g03080	0.185955	0.198175	0.164526
Bcin02g03090	0.135796	0.355453	0.248197
Bcin02g03100	0.00108694	0.00359114	0.00870514
Bcin02g03110	0.0341907	0.292185	0.0972536
Bcin02g03120	0.0285033	0.0486708	0
Bcin02g03130	0.0323981	0.039766	0.037296
Bcin02g03140	0.0476815	0.080502	0.113573
Bcin02g03150	0.00486833	0.0336976	0
Bcin02g03160	0.0278212	0.0886274	0.0799741
Bcin02g03170	0.00878561	0.0553017	0
Bcin02g03180	0.0295021	0.0336381	0.0141601
Bcin02g03190	0	0.000746643	0.00127647
Bcin02g03200	0.0124817	0.0487708	0
Bcin02g03210	0.00543708	0.00359528	0
Bcin02g03220	0.000499323	0.00259108	0.0108035
Bcin02g03230	0.00739573	0.0135895	0
Bcin02g03240	0.105226	0.0210402	0.0476106
Bcin02g03250	0.023733	0.00469888	0.0134185
Bcin02g03260	0.0675992	0.034695	0.158919
Bcin02g03270	0.0470909	0.288548	0.148725
Bcin02g03280	0.0147454	0.019202	0.00630613
Bcin02g03290	0.00157197	0	4.34e-10
Bcin02g03300	0.0064396	0.0296736	0.00993015
Bcin02g03310	0	0.00637825	0.00993278
Bcin02g03320	0.000445234	0.0119218	0.0168418
Bcin02g03330	0.00720063	0.00986367	0.0520532
Bcin02g03340	0.0187859	0.189176	0.0172396
Bcin02g03350	4.18e-09	0.0250706	0.287979
Bcin02g03360	0.0130216	0.0613923	0.00810756
Bcin02g03370	0.014369	0.0193407	0.0574139
Bcin02g03380	0	0.00167655	0.0195131
Bcin02g03390	0.030138	0.0260934	0.0962758
Bcin02g03400	0.0319852	0.203093	0.105977
Bcin02g03410	0.00158526	0.0347644	0.022839
Bcin02g03420	0.00928555	0.0114701	0.0625904
Bcin02g03430	0	0	0.021385
Bcin02g03440	2.51e-09	0.0272518	0.000636777
Bcin02g03450	0.0124871	0.00362751	0.00879624
Bcin02g03460	0.000419413	0.0172337	0.0116661
Bcin02g03470	0.00105869	0.0167766	0.019031
Bcin02g03480	0.11142	0.0135986	0.024417
Bcin02g03490	1.84e-15	0.010839	0.0176938
Bcin02g03500	0	0.0206945	0.0129805
Bcin02g03510	5.97e-10	0.212329	0.243435
Bcin02g03520	0	0.0392024	0.185073
Bcin02g03530	0.033836	0.142313	0.149869
Bcin02g03540	0.0552674	0.150738	0.0717561
Bcin02g03550	0.00766444	0.022279	0.023353
Bcin02g03560	0.000547791	0.00356513	0.0325541
Bcin02g03570	1.05e-16	0.0165436	0.0286319
Bcin02g03580	0.00207082	0.0220102	0.0024707
Bcin02g03590	0	0.016554	0.00638503
Bcin02g03600	0	0.00329188	0.0509244
Bcin02g03610	3.94e-10	0.0153407	0.00574075
Bcin02g03620	0	0.021895	0.00403406
Bcin02g03630	0.00743674	0.0197637	0.00351852
Bcin02g03640	0	1.04e-16	9.21e-16
Bcin02g03650	0.0336142	0.319598	0.111593
Bcin02g03660	0.0128442	0.000322323	0
Bcin02g03670	0.0217579	0.131549	0.165156
Bcin02g03680	0.0257117	0.102595	0.0187319
Bcin02g03690	0.0595742	0.0316788	0.0222976
Bcin02g03700	0.0220488	0.126063	0.028438
Bcin02g03710	0.0300156	0.242327	0.0438512
Bcin02g03720	0.00753505	0.120697	0.0343312
Bcin02g03730	0.0509118	0.2068	0
Bcin02g03740	0.00425317	0.000703161	9.36e-10
Bcin02g03750	0.0419368	0.108947	0
Bcin02g03760	0.025445	0.108177	0.0937383
Bcin02g03770	0.022171	0.170801	0.144428
Bcin02g03780	0	0.0144419	0
Bcin02g03790	0.00228664	0.108364	0.128873
Bcin02g03800	0.0205538	0.0295329	0.00885405
Bcin02g03810	0.00120041	0	0.00555759
Bcin02g03830	0	0.00150788	0.00198267
Bcin02g03840	0.0191723	0.0826593	0.0271645
Bcin02g03850	0.000458208	0	0
Bcin02g03860	0.00305372	0.128043	0.115394
Bcin02g03870	0.14434	0.0450129	0.132433
Bcin02g03880	0.00363584	0.0206092	0.0490703
Bcin02g03890	0.0198986	0.0164966	0
Bcin02g03900	0	0.0415979	3.81e-10
Bcin02g03910	0.0209776	0.175268	0.221838
Bcin02g03920	0.00623205	0.216716	0.0751104
Bcin02g03930	0.0307291	0.0464307	0.115198
Bcin02g03940	0.121735	0.0413448	0.141991
Bcin02g03950	0	0	0.000282413
Bcin02g03960	0.00113795	0.0610125	0.013332
Bcin02g03970	0.0111723	0.0411032	0.120926
Bcin02g03980	6.37e-09	0.00756802	0
Bcin02g03990	0	0.00244942	0
Bcin02g04000	0	0.0369818	0.038885
Bcin02g04010	0.02114	0.0172402	0.0517362
Bcin02g04020	0.007671	0.00802452	0.0502124
Bcin02g04030	0.0133699	0.0218023	0.062588
Bcin02g04040	0.0120064	0.116422	0.0220115
Bcin02g04050	5.55e-10	0.00912789	0
Bcin02g04060	1.39e-07	0.000437103	1.14e-10
Bcin02g04070	0.00590983	0.173329	0.063819
Bcin02g04080	0.00315453	0.0475176	0.0790979
Bcin02g04090	0.00440141	0.0181217	0.0590894
Bcin02g04100	0	0.00230375	0.00771341
Bcin02g04110	0.0214876	0.0819661	0.0593046
Bcin02g04120	0.016753	0.0541415	0.0444365
Bcin02g04130	0.00489807	0.0160909	0
Bcin02g04140	0	0.000953433	0.000488121
Bcin02g04150	0.00894584	0.0263891	0.117736
Bcin02g04160	0.0122198	0.0151145	0.0679402
Bcin02g04170	0.125332	0.081583	0.17043
Bcin02g04180	0.0114795	0.0295415	0.0650727
Bcin02g04190	0.0313464	0.138297	0.157412
Bcin02g04200	0.0440938	0.146523	0.11313
Bcin02g04210	0.130302	0.069552	0.10931
Bcin02g04220	0.0539779	0.235508	0.184023
Bcin02g04230	0.00595974	0.00765885	0.00378292
Bcin02g04240	0.162335	0.187891	0.188243
Bcin02g04250	0	0	2.03e-13
Bcin02g04260	0	0.00877095	0.00386528
Bcin02g04270	0.0265873	0.136384	0
Bcin02g04280	0.0450714	0.26228	0.0480126
Bcin02g04290	0.0283863	0.0133551	0.0149207
Bcin02g04300	0.0775688	0.00188382	0.0602134
Bcin02g04310	0.00981973	0.0934007	0.0520711
Bcin02g04320	0.00250154	0.00596903	0.00438354
Bcin02g04330	0.0220742	0.0106892	0.0392555
Bcin02g04340	0.0485755	0.0922859	0.0887444
Bcin02g04350	0.0487291	0.103011	0.0976866
Bcin02g04360	0.00532009	0.0211504	0
Bcin02g04370	0	0.0285646	0.0516918
Bcin02g04380	0.00104548	0.144731	0.161748
Bcin02g04390	0.0391871	0.0227412	0
Bcin02g04400	0.00925518	0.0208203	0.0304246
Bcin02g04420	0.0174142	0.365172	0.0717684
Bcin02g04430	0.000643198	0.00371501	0.0422911
Bcin02g04440	0.00714516	0.0815591	0.06741
Bcin02g04450	0.0391832	0.0406087	0.0749717
Bcin02g04460	0.0189791	0.182217	0.380333
Bcin02g04470	0.000397739	0.0380279	0.0946769
Bcin02g04480	0.0352088	0.00582606	0.0879078
Bcin02g04490	0.0331365	0.183647	0.185405
Bcin02g04500	0.0328101	0.0360433	0.103626
Bcin02g04510	0.0328941	0.380728	0.226464
Bcin02g04520	0.046084	0.093297	0.149971
Bcin02g04530	0.00470519	0.0229983	0
Bcin02g04540	1.48e-10	0.000878209	0.0783038
Bcin02g04560	0.00483442	0.0554674	0.0720129
Bcin02g04570	0.00614512	0.0222013	0.104483
Bcin02g04580	0.0115111	0.0819512	0.0208233
Bcin02g04590	1.01e-08	0.016935	0
Bcin02g04600	0.0143746	0.0461745	0.0329867
Bcin02g04610	0.010179	0.0708266	0.0016769
Bcin02g04620	0.00992451	0.0485172	0
Bcin02g04630	0.0118639	0.0664576	0.0494474
Bcin02g04640	0.0249316	0.07747	0.079026
Bcin02g04650	0.023432	0.0524421	0.0155255
Bcin02g04660	0.0163614	0.0590125	0.0474424
Bcin02g04670	0	0.0110779	0.107852
Bcin02g04680	0.0194385	0.028619	0.0659437
Bcin02g04690	0.0240952	0.0827649	0.111019
Bcin02g04700	0.0141614	0.0719436	0.0222947
Bcin02g04710	0.0356562	0.0380605	0
Bcin02g04720	0.0134529	0.0689765	0.0170241
Bcin02g04730	0.0001	0.0195261	0.0151381
Bcin02g04740	0.0290571	0.0959121	0.0623749
Bcin02g04750	0.0375152	0.0881758	0.0915063
Bcin02g04760	0.0337214	0.118112	0.0982929
Bcin02g04770	0.00963769	0.0396689	0.0324295
Bcin02g04780	0.0176087	0.0560895	0.108014
Bcin02g04790	0.0148356	0.0555432	0.0895336
Bcin02g04800	0.0239137	0.079753	0.103396
Bcin02g04810	0.0335082	0.0749704	0.0450445
Bcin02g04820	0.0326475	0.104212	0.0985138
Bcin02g04830	0.0351571	0.0916503	0.136668
Bcin02g04840	0.0488841	0.096248	0.073092
Bcin02g04860	0.0297363	0.0887831	0.0960292
Bcin02g04870	0	0.0126886	0.0919776
Bcin02g04880	0.0195245	0.0708853	0.0106961
Bcin02g04890	0.0724311	0.0840908	0.133536
Bcin02g04900	0	0.00935567	0
Bcin02g04910	0.0601761	0.0324662	0.0616824
Bcin02g04930	0.0208712	0.0622211	0.100974
Bcin02g04940	0.0454427	0.0499478	0.0853126
Bcin02g04950	0.0794513	0.0612237	0.119289
Bcin02g04960	0.0333428	0.028172	0.0485779
Bcin02g04970	0.09333	0.0772922	0.155067
Bcin02g04980	0.0979289	0.0607653	0.170232
Bcin02g04990	0.077739	0.0745568	0.13904
Bcin02g05000	0.0777585	0.0592827	0.163126
Bcin02g05010	0.0725529	0.0666576	0.13759
Bcin02g05020	0.0778108	0.0716158	0.143331
Bcin02g05030	0.0662601	0.0420403	0.0985162
Bcin02g05040	0.082594	0.0602113	0.148868
Bcin02g05050	0.0502629	0.0335826	0.0941232
Bcin02g05060	0.0478468	0.0876175	0.0302537
Bcin02g05070	0.0524905	0.00672831	0.0137244
Bcin02g05080	0.0810561	0.0668366	0.130942
Bcin02g05090	0.0952782	0.0787465	0.132915
Bcin02g05100	0.0294133	0.0957646	0.09349
Bcin02g05110	0.00376698	0.0149788	0.0429587
Bcin02g05130	1.09e-10	0.0174693	0.19012
Bcin02g05140	0.0644823	0.215405	0.219393
Bcin02g05150	0.0136294	0.0682939	0.132252
Bcin02g05160	0.0124395	0.0995542	0.0351413
Bcin02g05170	0.0431756	0.12674	0.0806899
Bcin02g05180	0.0246642	0.183159	0.122085
Bcin02g05190	0	0	0
Bcin02g05200	0.0178207	0.0387026	0.0443256
Bcin02g05210	1.53e-09	0.078824	0
Bcin02g05220	0.0512567	0.0807643	0.0318039
Bcin02g05230	0.0315745	0.478049	0.0954648
Bcin02g05240	0.0785728	9.62e-05	0.0952419
Bcin02g05250	0.00250171	0.00309118	0.00642224
Bcin02g05260	0.103138	0.0516707	0.090191
Bcin02g05270	0.00703798	0.0262591	0
Bcin02g05280	0.0861674	0.154691	0.0224185
Bcin02g05290	0	0	0
Bcin02g05300	0.0384771	0.44635	0.235964
Bcin02g05310	0.0374719	0.0659268	0.00390671
Bcin02g05320	0.0730829	0.00270711	0.0905838
Bcin02g05330	0.0304719	0.109174	0.183538
Bcin02g05340	0.00138206	0.262219	0.0911695
Bcin02g05350	0.0313394	0.0546238	0.383267
Bcin02g05360	0.0302889	0.0644523	0.0496179
Bcin02g05370	0.0642612	0.0605214	0.0372044
Bcin02g05390	0.0434014	0.0934319	0.0754593
Bcin02g05400	0.121146	0.0426796	0.171497
Bcin02g05410	0.105391	0.0881628	0.178037
Bcin02g05430	0.136518	0.0703583	0.0576528
Bcin02g05440	0.0416653	0.148981	0.0603589
Bcin02g05450	0.00757131	0.0832862	2.15e-13
Bcin02g05460	0.0268795	0.0320796	0.0484319
Bcin02g05470	0.41726	0.0518241	0.00437865
Bcin02g05480	0.117806	0.091568	0.0891903
Bcin02g05490	0.00402578	0.0207683	0.339679
Bcin02g05500	0.0755897	0.174027	0.123266
Bcin02g05510	0.023276	0.0400446	0.196629
Bcin02g05520	0.0865069	0.173911	0.183614
Bcin02g05530	0.267435	0.028901	0.266538
Bcin02g05540	0	0	0.0200188
Bcin02g05550	0.0843009	0.119667	0.0241118
Bcin02g05560	0.00920843	0.106545	0.169166
Bcin02g05570	0.123878	0.101591	0.0611736
Bcin02g05580	1.35e-08	0.0100677	0.117106
Bcin02g05590	0.0244961	0.119737	0.15205
Bcin02g05600	0.0693338	0.064899	0.0783656
Bcin02g05610	0.0937749	0.0461059	0.0265339
Bcin02g05620	0.00916376	0.0248012	0.0581847
Bcin02g05630	0.0126797	0.0228981	0.52234
Bcin02g05640	0.0741711	0.212551	0.103252
Bcin02g05650	0.0608793	0.0482392	0.0596472
Bcin02g05660	0.0366921	0.372798	0.0768875
Bcin02g05670	0.0492458	0.278858	0.130148
Bcin02g05680	0.0490341	0.0838619	0.0398858
Bcin02g05690	0.0363265	0.141412	0.0793198
Bcin02g05700	0.0232823	0.158691	0.0257141
Bcin02g05710	0.0710609	0.0590567	0.123018
Bcin02g05720	5.17e-07	0.000285072	0.00307082
Bcin02g05730	0.104591	0.0398244	0.0317285
Bcin02g05740	0.184829	0.0211594	0.126262
Bcin02g05750	0.147609	0.16999	0.124147
Bcin02g05760	0.0234939	0.179258	0.520104
Bcin02g05770	0.0718849	0.139959	0.0481424
Bcin02g05780	0.00766757	0.210137	0.112198
Bcin02g05790	7.22e-05	0.0699095	0.193895
Bcin02g05800	0.0500632	0.11317	0.0719985
Bcin02g05810	0.00316961	0.00644158	0.00837278
Bcin02g05820	0.0258862	0.0484664	0.0963053
Bcin02g05830	0.0292901	0.0163269	0.0395546
Bcin02g05840	0.411092	0.0124585	0.223532
Bcin02g05850	0.0231569	0.128911	0.0962257
Bcin02g05860	0.0137096	0.473044	0.237964
Bcin02g05870	0.132139	0.216928	0.289012
Bcin02g05880	0.21109	0.0621435	0.159314
Bcin02g05890	0.0312579	0.0312555	0.0316887
Bcin02g05900	0.0403444	0.0140659	0.0334219
Bcin02g05910	0.0687373	0.0679413	0.0637367
Bcin02g05920	0.130334	0.0838216	0.129767
Bcin02g05930	0.0645893	0.0697568	0.153257
Bcin02g05940	0.0320822	0.0173884	0.0316986
Bcin02g05950	0.0629689	0.166737	0.0134993
Bcin02g05960	0.131017	0.0456167	0.132559
Bcin02g05970	0.0403456	0.0309558	0
Bcin02g05980	0.091877	0.194756	0.118797
Bcin02g05990	0.0230344	0.12486	0.0612956
Bcin02g06000	0.0468719	0.130689	0.0237493
Bcin02g06010	0.025409	0.0589208	0.0938805
Bcin02g06020	0.204495	0.0783047	0.145803
Bcin02g06030	0.0272859	0.0751035	0
Bcin02g06040	0.0142227	0.130602	0.0316104
Bcin02g06050	0.0177846	0.163677	0.0652447
Bcin02g06060	0.0652851	0.255648	0.175173
Bcin02g06070	0.00890451	0.210054	0.22245
Bcin02g06080	0.0211037	0.18322	0.0454598
Bcin02g06090	0.040581	0.29491	0.185752
Bcin02g06110	0.06601	0.233224	0.0577559
Bcin02g06120	0.0137859	0.36322	0.120429
Bcin02g06130	0.0217683	0.0578104	0
Bcin02g06140	0.107909	0.240811	0.0537545
Bcin02g06150	0	0.00210224	0.00757871
Bcin02g06160	0.182398	0.0989821	0.212018
Bcin02g06170	0	0.0311295	0.0225899
Bcin02g06180	0.0554977	0.0335023	0.016087
Bcin02g06190	0.0387625	0.0372068	0.0371793
Bcin02g06200	0.00888146	0.0168975	0.0193073
Bcin02g06210	0.0186492	0.0168497	0
Bcin02g06220	0.0531686	0.0251904	0.0419625
Bcin02g06230	0.00712306	0.0298012	0.0424531
Bcin02g06240	0.137042	0.157575	0.146647
Bcin02g06250	0.0211225	0.0373205	0.0661197
Bcin02g06260	0.0391883	0.0177078	0.0529452
Bcin02g06270	0	0.00366791	0.0513218
Bcin02g06280	0.0952763	0.331399	0.328575
Bcin02g06290	0.0786647	0.394381	0.29132
Bcin02g06300	0.00309452	0.0198899	0.0942995
Bcin02g06310	0.122783	0.0762478	0.173272
Bcin02g06320	0.0759731	0.314583	0.220592
Bcin02g06330	0.0228863	0.272039	0.0541501
Bcin02g06340	0.0590793	0.0316692	0.0418378
Bcin02g06350	0.0749393	0.104009	0.169703
Bcin02g06360	0.0195732	0.0726255	0.046728
Bcin02g06370	0.00784334	0.0189243	0.0513653
Bcin02g06380	0.00701659	0.0319236	0.010306
Bcin02g06390	0	0.0124341	0.0370941
Bcin02g06400	0.0467137	0.0483594	0.067607
Bcin02g06410	0.0540631	0.191419	0.0759544
Bcin02g06420	0.0595002	0.101732	0.0758606
Bcin02g06430	0.0390471	0.0313625	0.414668
Bcin02g06440	0.0287419	0.0365626	0.127056
Bcin02g06450	0.0897009	0.2235	0.108556
Bcin02g06460	0.0264334	0.0893012	0.0971374
Bcin02g06470	0.0306174	0.154612	0.134848
Bcin02g06480	0.0178063	0.0745655	0.0725181
Bcin02g06490	0.0137257	0.0139601	0.0115868
Bcin02g06500	0.100117	0.365923	0.190978
Bcin02g06510	0.102183	0.161509	0.182339
Bcin02g06520	2.05e-08	0.278188	0.0825087
Bcin02g06530	0.106544	0.0580872	0.0522987
Bcin02g06540	0.00746019	0.0152979	0.0217993
Bcin02g06550	0.0837305	0.126348	0.184274
Bcin02g06560	0.0396662	0.130987	0.0303347
Bcin02g06570	0.0252884	0.156374	0.188284
Bcin02g06580	0.00239939	0.34571	0.145951
Bcin02g06590	0.00620082	0.289833	0.279806
Bcin02g06600	0.0750775	0.165395	0.133475
Bcin02g06610	0.0462662	0.037905	0.0449827
Bcin02g06620	0.016231	0.0786927	0.0370684
Bcin02g06630	0.0325268	0.114078	0.0933501
Bcin02g06640	0.10408	0.108302	0.157759
Bcin02g06650	0.0346631	0.126666	0.176445
Bcin02g06660	0.0454465	0.0437407	0.111998
Bcin02g06670	2.35e-10	0.159422	0.491069
Bcin02g06680	0.0254834	0.00914921	0.0197199
Bcin02g06690	0.100538	0.275121	0.315933
Bcin02g06700	0.0310234	0.0845783	0.0388836
Bcin02g06710	0.0256594	0.0258584	2.53e-10
Bcin02g06720	0.0271699	0.0298596	0.0163493
Bcin02g06730	0.00512758	0.0493303	0.0624736
Bcin02g06740	0.00987348	0.0149892	0.0223055
Bcin02g06750	0.0258019	0.159553	0.0882305
Bcin02g06760	0.0147823	0.0327165	0.100279
Bcin02g06770	0.100056	0.153147	0.101175
Bcin02g06780	0.0530867	0.112748	0.0514469
Bcin02g06790	0.142303	0.243332	0.143424
Bcin02g06800	0.0486289	0.151453	0.111952
Bcin02g06810	0.117178	0.14162	0.12392
Bcin02g06820	0.0878398	0.148401	0.124565
Bcin02g06830	0.0471331	0.0305702	0.136603
Bcin02g06840	0.0926007	0.311602	0.423862
Bcin02g06850	0.0290822	0.0424649	0.0851478
Bcin02g06860	0.00396223	0.0159927	0.0462944
Bcin02g06870	0.0137636	0.257624	0.15903
Bcin02g06880	0.112771	0.0268767	0.20338
Bcin02g06890	0.02122	0.0406656	0.00658397
Bcin02g06900	0.0588022	0.400322	0.212078
Bcin02g06910	0.0872344	0.12769	0.345838
Bcin02g06920	0.0961082	0.049176	0.115986
Bcin02g06930	0.0576488	0.164395	0.1059
Bcin02g06940	0.14404	0.0943237	0.084808
Bcin02g06950	0.100697	0.129886	0.199008
Bcin02g06960	0.0799653	0.0864007	0.116524
Bcin02g06970	0.0105626	0.0200772	0.0786056
Bcin02g06980	0.0668212	0.0524027	0.0726046
Bcin02g06990	0.191469	0.0159059	0.234672
Bcin02g07000	0.0933556	0.0394834	0.0543737
Bcin02g07010	0.0143272	0.205821	0.135048
Bcin02g07020	0.176691	0.0958193	0.125182
Bcin02g07030	0.0568699	0.108125	0.129521
Bcin02g07040	0.0339323	0.0941499	0.056394
Bcin02g07050	0.00835481	0.165587	0.0905641
Bcin02g07060	0.0203198	0.228691	0.0360782
Bcin02g07070	0.0595438	0.32576	0.137493
Bcin02g07080	0	0.0315798	0.0355294
Bcin02g07090	0.0329579	0.310035	0.156549
Bcin02g07100	0.0560217	0.438692	0.251022
Bcin02g07110	0.0172305	0.107651	0.104795
Bcin02g07120	0.202833	0.232096	0.200361
Bcin02g07130	0.0196835	0.139116	0.0570894
Bcin02g07140	0.0282939	0.110974	0.00618042
Bcin02g07150	0.0876147	0.212783	0.112032
Bcin02g07160	0.00632719	0.0160413	0.0509137
Bcin02g07170	0.116327	0.0887731	0.0138593
Bcin02g07180	0.0380851	0.178846	0.0228437
Bcin02g07190	0.00885055	0.0967864	0.0136881
Bcin02g07200	0.0307025	0.00746592	0.0262923
Bcin02g07210	0.104228	0.31562	0.219831
Bcin02g07220	0.112811	0.236411	0.19885
Bcin02g07230	0	0.00593091	0
Bcin02g07240	0.101457	0.0616521	0.00964863
Bcin02g07250	0.00426875	0.0363717	0
Bcin02g07260	0.0324855	0.0536275	0.134939
Bcin02g07270	0.149214	0.120471	0.0588825
Bcin02g07290	0.0492826	0.167072	0.134738
Bcin02g07300	0.0207107	0.104947	0
Bcin02g07310	0.0331015	0.0792745	0.318467
Bcin02g07320	0.030428	0.171102	0.116276
Bcin02g07330	0.0132555	0.0595488	0.0367572
Bcin02g07340	0.352924	0.0695055	0.238919
Bcin02g07350	0.100179	0.0676456	0.178517
Bcin02g07360	0	0.0119859	1.06e-10
Bcin02g07380	0.0122043	0.0903777	0.0163653
Bcin02g07390	0.121385	0.156635	0.173539
Bcin02g07400	0.0255857	0.0525517	0
Bcin02g07410	0.050977	0.11289	0.1235
Bcin02g07420	0.0370328	0.0756898	0.0916486
Bcin02g07430	0	0.14888	0.00664282
Bcin02g07440	0.10224	0.0281244	0.300959
Bcin02g07450	2.44e-09	0.00140504	0.013566
Bcin02g07460	0.0681624	0.0691169	1.57e-14
Bcin02g07470	0.0157163	0.211533	0.480251
Bcin02g07480	0.0614166	0.0647803	0.176598
Bcin02g07490	0.0272024	0.32089	0.42218
Bcin02g07500	0.0291481	0.364867	0.257953
Bcin02g07510	0.0403569	0.213202	0.350919
Bcin02g07520	0.00524772	0.373161	0.388912
Bcin02g07530	0.00614432	0.0170716	0.0162226
Bcin02g07540	1.21e-09	0.305433	0.390059
Bcin02g07550	0.129638	0.138274	0.0965885
Bcin02g07560	0.0819593	0.0899507	0.112023
Bcin02g07570	0.107036	0.254466	0.0671263
Bcin02g07580	0.0387232	0.0977947	0.166779
Bcin02g07590	0.116624	0.0511713	0.0899294
Bcin02g07600	0.0599344	0.0921763	0.012163
Bcin02g07610	0.117207	0.0792653	0.0530819
Bcin02g07620	0.108473	0.0548554	0.128065
Bcin02g07630	0.0141896	0.0141029	0
Bcin02g07640	0.0206287	0.124808	0.780532
Bcin02g07650	0.069907	0.0913215	0.0710737
Bcin02g07660	0.00950746	0.17759	0.0368201
Bcin02g07670	0.0147446	0.0234924	0.256232
Bcin02g07680	0.0638002	0.172879	0.216575
Bcin02g07690	0.0860413	0.270146	0.18727
Bcin02g07700	0.0390781	0.279161	0.277006
Bcin02g07710	0.0563689	0.0762366	0.0741286
Bcin02g07720	0.00644674	0.0441295	0
Bcin02g07730	0.045987	0.149551	0.0335752
Bcin02g07740	0.0536661	0.154826	0.172641
Bcin02g07750	0.0714626	0.171662	0.0834398
Bcin02g07760	0.0543089	0.180711	0.0707943
Bcin02g07770	0.0821481	0.357367	0.249582
Bcin02g07780	0.0699476	0.10714	0.027728
Bcin02g07790	0.0855907	0.141296	0.0654378
Bcin02g07800	0.2798	0.0370266	0.139791
Bcin02g07810	0	0.0336777	0.11183
Bcin02g07820	0.0877517	0.0626911	0.0758949
Bcin02g07830	0.0681047	0.102857	0.0840535
Bcin02g07840	0.0023959	0.209376	0.139619
Bcin02g07850	0.00858	0.299038	0.0974883
Bcin02g07860	0.01619	0.140048	0.125642
Bcin02g07870	0.0607581	0.137627	0.11411
Bcin02g07880	0	0.0553215	0.028589
Bcin02g07890	3.87e-10	0.00730643	0.0911692
Bcin02g07900	0.013916	0.211271	0.0839897
Bcin02g07910	0.0812521	0.0312144	0.203839
Bcin02g07920	0.0970664	0.326093	0.152469
Bcin02g07930	0.180695	0.227401	0.152624
Bcin02g07940	0.0331898	0.0861116	0.0855536
Bcin02g07950	0.0262469	0.146402	0
Bcin02g07960	0.015086	0.248374	0.00463088
Bcin02g07980	1.14e-08	0.124306	0.150144
Bcin02g07990	0.0285053	0.220219	0.11299
Bcin02g08000	0.0788397	0.0804418	0.127928
Bcin02g08010	0.108036	0.168678	0.195937
Bcin02g08020	0.152045	0.0749736	0.118113
Bcin02g08030	0.0318508	0.042665	0.0444613
Bcin02g08040	0.045061	0.010463	0.0911659
Bcin02g08050	0.211444	0.0435539	0.279144
Bcin02g08060	0.0327367	0.029025	0.00754943
Bcin02g08070	0.0411131	0.0923639	0
Bcin02g08080	0.00663225	0.206829	0.114494
Bcin02g08090	0.0971083	0.108121	0.0503484
Bcin02g08100	0.0609832	0.561494	0.185179
Bcin02g08110	0.0130313	0.0669488	0.182759
Bcin02g08120	0.0492608	0.0980892	0.100096
Bcin02g08130	0.11911	0.0996837	0.0959654
Bcin02g08140	0.0268149	0.0869649	0.0580846
Bcin02g08150	0.0230925	0.0323824	0.0687975
Bcin02g08160	0.0722884	0.159384	0.0652605
Bcin02g08180	0.0446591	0.171384	0.0559596
Bcin02g08190	0.0127935	0.0084465	0.0729435
Bcin02g08200	0.140111	0.248047	0.136082
Bcin02g08210	0.0287706	0.0414539	0.0567978
Bcin02g08220	1.15e-09	0.0491131	0.264331
Bcin02g08230	0.116918	0.267482	0.184406
Bcin02g08240	0.0646636	0.206946	0.00475311
Bcin02g08250	0.0735966	0.0774442	0.12135
Bcin02g08260	0.0417468	0.256631	0.192977
Bcin02g08270	0.0730436	0.148817	0.219887
Bcin02g08280	0.0334584	0.15925	0.0841652
Bcin02g08290	1.77e-10	0.426964	0.198263
Bcin02g08300	0.0134248	0.0393582	0
Bcin02g08310	0.094774	0.127896	0.100588
Bcin02g08320	0.049099	0.145129	0.0789048
Bcin02g08330	0.15207	0.0858057	0.0708741
Bcin02g08340	0.100546	0.120587	0.0692998
Bcin02g08350	0.129736	0.180634	0.195097
Bcin02g08360	0.0769046	0.105655	0.0150189
Bcin02g08370	0.0996104	0.172201	0.153576
Bcin02g08380	0.0260729	0.364299	0.290785
Bcin02g08390	0.0467164	0.0840954	0.295172
Bcin02g08410	0.0953278	0.152588	0.230435
Bcin02g08420	0.0539946	0.0346997	0.183045
Bcin02g08430	0	0.0312106	0.0541795
Bcin02g08440	0.107003	0.089672	0.136234
Bcin02g08450	0.0417504	0.3025	0.0691363
Bcin02g08460	0.0300705	0.169495	0.142969
Bcin02g08470	0.0748534	0.0312864	0.0841702
Bcin02g08480	0.0757331	0.0517474	0.0933884
Bcin02g08490	0.0585512	0.0506852	0.0647706
Bcin02g08500	0.0517435	0.210168	0.032038
Bcin02g08510	0	0.133066	0.434111
Bcin02g08520	0	0.0606748	0.0976867
Bcin02g08530	0.118681	0.136261	0.102964
Bcin02g08540	0.0345028	0.191935	0.204968
Bcin02g08560	0.0742616	0.127145	0.183068
Bcin02g08570	0.106604	0.203693	0.0916178
Bcin02g08580	0.0965538	0.0747856	0.20371
Bcin02g08590	0.0979699	0.0679121	0.163814
Bcin02g08600	0.0791201	0.256039	0.129445
Bcin02g08610	0.0109853	0.195346	0.154095
Bcin02g08620	0.0183408	0.0606867	0.0469188
Bcin02g08630	0.00522958	0.116634	0.0231035
Bcin02g08640	0.00417148	0.038079	1.97e-10
Bcin02g08650	0.00549913	0.0642008	0.041472
Bcin02g08660	0.0724786	0.0633214	0.119983
Bcin02g08670	0.0470923	0.0945651	0.137236
Bcin02g08680	0.162605	0.0578951	0.056679
Bcin02g08690	0.101659	0.0685731	0.050206
Bcin02g08700	0.0538659	0.354437	0.096406
Bcin02g08710	0.0454281	0.164248	0.224383
Bcin02g08720	0.0274331	0.0792091	0.0723393
Bcin02g08730	3.36e-09	0.0872794	0.293534
Bcin02g08740	0.00511592	0.0133691	0.0832676
Bcin02g08750	0.0385048	0.344693	0.0710744
Bcin02g08760	0.0082254	0.0588838	0.0235488
Bcin02g08780	3.78e-09	0.0679686	0.11206
Bcin02g08790	0.164739	0.183275	0.270687
Bcin02g08800	0.0932535	0.0571208	0.176401
Bcin02g08810	0.0666373	0.235124	0.183732
Bcin02g08820	0.105342	0.163725	0.203224
Bcin02g08830	0.416682	0.00518725	0.323022
Bcin02g08840	0.4819	0.0125062	0.258124
Bcin02g08850	0.0504013	0.0605726	0.0822239
Bcin02g08860	0.160332	0.0910092	0.160863
Bcin02g08870	0.151127	0.0553214	0.158742
Bcin02g08880	0.0635335	0.0613695	0.0893311
Bcin02g08890	0.0223996	0.0532991	0.0171938
Bcin02g08900	0.0361441	0.0700366	0.0464682
Bcin02g08910	0.27655	0.0119948	0.199492
Bcin02g08920	0.0177248	0.36109	0.242947
Bcin02g08930	0.0100322	0.164012	0.0432155
Bcin02g08940	0.00158237	0.159117	0.0972622
Bcin02g08950	0	0.382226	0.189098
Bcin02g08960	0.019593	0.454373	0.20967
Bcin02g08970	0.0123058	0.0810362	0.0518498
Bcin02g08980	0.035404	0.0932918	0.0641306
Bcin02g08990	0.0945428	0.0865247	0.0984179
Bcin02g09000	0.0273268	0.0665105	0.0345607
Bcin02g09010	0	0.0415643	0.0672893
[truncated: 9,365 more rows]

## Sheet: Rosids_H2
Table S5. Broad-sense heritability (H²) estimates of Botrytis cinerea gene expression for each gene, calculated across all host species (“All”), as well as within individual plant clades (Rosids and Asterids, including Superasterids) and plant orders (Asterales, Caryophyllales, Fabales, Cucurbitales, Solanales). For each gene, H² values are reported for variance components attributable to B. cine…
Gene	B. cinerea isolate	Host	Interaction
Bcin01g00010	0.536786	0.00410435	0.0420711
Bcin01g00020	0.374793	0.12791	0.0165817
Bcin01g00030	0.446703	0.000338948	0.0933141
Bcin01g00040	0.490002	0	0.0704617
Bcin01g00050	0.438989	0	0.0618941
Bcin01g00060	0.392549	0.0266993	0.065399
Bcin01g00070	0.478893	0.000913658	0.0556566
Bcin01g00080	0.407643	0.0349607	0.0819234
Bcin01g00090	0.360113	0.0339685	0.0969028
Bcin01g00110	0.445647	0.00762385	0.0987391
Bcin01g00120	0.417672	0.018689	0.0784715
Bcin01g00130	0.0253986	0.33439	0
Bcin01g00140	0.106028	0.232455	0
Bcin01g00150	0.10222	0.00691869	0.015123
Bcin01g00160	0.738602	0.000528171	0
Bcin01g00170	0.231332	0.105225	0.0629564
Bcin01g00180	0.101874	0.103335	0.064606
Bcin01g00190	0.0759283	0.301855	0.070183
Bcin01g00200	0.0805189	0.0807546	0.0705171
Bcin01g00210	0.0628682	0.0429249	0.0608637
Bcin01g00220	0.184309	0.0171601	0.0166003
Bcin01g00230	0.187416	0.178514	0.00873507
Bcin01g00240	0.0929369	0.0852866	2.58e-10
Bcin01g00250	0.0698312	0.176425	0.0571755
Bcin01g00260	0.247141	0.213272	0.10375
Bcin01g00270	0	0.0155763	0
Bcin01g00280	0.0228068	0.136031	0
Bcin01g00290	0.0281674	0.00880148	0
Bcin01g00300	0.225505	0.0246667	0.00374452
Bcin01g00310	0.136507	0.0467446	0.104676
Bcin01g00320	0.189155	0.0980006	0.110063
Bcin01g00330	0.0465037	0.257352	0.0406708
Bcin01g00340	0	0.188195	0.386685
Bcin01g00350	0.153123	0.0976378	0.0464353
Bcin01g00360	0.0204141	0.156887	0.0976386
Bcin01g00370	0.379433	0.0339687	0.0853031
Bcin01g00380	0.00381567	0.284282	0.0609468
Bcin01g00390	0.0370024	0.26486	0.121502
Bcin01g00400	0.259366	0.0504314	0.0603476
Bcin01g00410	0.246976	0.014124	0.0214004
Bcin01g00420	0.0482993	0.147794	0.0353565
Bcin01g00440	0.0587416	0.0586792	0.178908
Bcin01g00460	0.00740622	0.213207	0
Bcin01g00470	0.207016	0.100195	0.119053
Bcin01g00480	0.240097	0.0544432	0.0919027
Bcin01g00490	0.0663827	0.0610558	0.055503
Bcin01g00500	0.168731	0.0232342	0.0717881
Bcin01g00510	0.00588513	0.0699556	0.108079
Bcin01g00520	0.00166496	0.211681	0.0443939
Bcin01g00530	0.0943549	0.0826082	0.020608
Bcin01g00540	0.139865	0.00993505	0.0149023
Bcin01g00550	0.323961	0.0461934	0.0573581
Bcin01g00560	0.0196179	0.089485	0.00479971
Bcin01g00570	0.129039	0.0938331	0.0281262
Bcin01g00580	0.037786	0.258394	0.0507262
Bcin01g00590	0.103518	0.0481814	0.067871
Bcin01g00600	0.1252	0.0588661	0.0841247
Bcin01g00630	0.134424	0.0796638	0.109108
Bcin01g00640	0.290126	0.0348778	0.064626
Bcin01g00650	0.169791	0.104295	0.0128202
Bcin01g00660	0.077309	0.11434	0.0477531
Bcin01g00670	0.304729	0.028453	0.106462
Bcin01g00690	0.0740686	0.167657	0.0173641
Bcin01g00700	0.0794395	0.0108914	0
Bcin01g00710	0.0435349	0.117477	0.185338
Bcin01g00720	0.0209735	0.462818	0.0381729
Bcin01g00730	0.0287792	0.320401	0.0689471
Bcin01g00740	0.097494	0.128632	0
Bcin01g00750	0.208781	0.228202	0.0786541
Bcin01g00760	0.192004	0.069003	0.213141
Bcin01g00770	0.040998	0.037581	0
Bcin01g00790	0.0353587	0.0651888	0.0707847
Bcin01g00800	0.0557712	0.162059	0.0559068
Bcin01g00810	0.0112941	0.0511152	2.45e-08
Bcin01g00820	0.070784	0.0195969	0.040633
Bcin01g00830	0.315724	0.0278866	0
Bcin01g00840	0.0511746	0.25355	0
Bcin01g00850	0.0492801	0.101804	0.019189
Bcin01g00860	0.00104979	0.424249	0.0310742
Bcin01g00870	0.0619221	0.233818	0.118493
Bcin01g00880	0.197357	0.0709572	0.0908861
Bcin01g00890	0.0458805	0.0740128	0.0694896
Bcin01g00910	0.0905371	0.0755538	0.07937
Bcin01g00920	0.225514	0.0614416	0.0378964
Bcin01g00930	0.113607	0.0312678	0.0289452
Bcin01g00940	0.0111857	0.00961013	0
Bcin01g00950	0.188554	0.144623	0.0311209
Bcin01g00960	0.0776172	0.119055	0.0241733
Bcin01g00970	0.179841	0.0226439	0.285408
Bcin01g00980	0.275112	0.0487268	0.102504
Bcin01g00990	0.0419514	0.186807	0.0142986
Bcin01g01000	0.130528	0.221526	0.000317317
Bcin01g01010	0.0564492	0.39256	0
Bcin01g01020	0.15221	0	0.0884194
Bcin01g01030	0.0726226	0.292333	0.0380241
Bcin01g01040	0.202527	0.0203879	0.0845181
Bcin01g01060	0.0817264	0.0794006	0.0412686
Bcin01g01070	0.0145242	0.541942	0.0365738
Bcin01g01080	0.0976947	0.264829	0.0343299
Bcin01g01090	0.330509	0.0141555	0.27262
Bcin01g01100	0.0891546	0.0197695	0.099205
Bcin01g01110	0.0881396	0.283651	0.00182454
Bcin01g01115	0.586394	0.0354927	0.0405101
Bcin01g01120	0.103857	0.132765	0
Bcin01g01140	0.111702	0.210899	0.116413
Bcin01g01150	0.000220205	0.0409751	0
Bcin01g01160	0.248366	0.0526307	0.0916855
Bcin01g01170	0.372746	0.035355	0.182767
Bcin01g01180	0.265779	0.0168294	0.0355971
Bcin01g01190	0.0617818	0.137392	0.211946
Bcin01g01200	0.0292364	0.103435	0.0657049
Bcin01g01210	0.00900764	0.0142291	0
Bcin01g01220	0.328881	0.144083	0
Bcin01g01230	0.037943	0.0587952	0.0230123
Bcin01g01240	0.591556	0.0178343	0.0967499
Bcin01g01250	0.0914801	0.0587834	0.239921
Bcin01g01260	0.158272	0.00502919	0.0396044
Bcin01g01270	0	0	0
Bcin01g01280	0.0238497	0.451725	4.48e-05
Bcin01g01290	0	0.161868	0.116653
Bcin01g01300	0.262556	0.0331912	0.0362874
Bcin01g01310	0.116405	0.037645	0.124518
Bcin01g01320	0.112247	0.0758886	0.114138
Bcin01g01330	0.0701028	0.0624138	0.0258385
Bcin01g01340	0.14732	0.0838699	0.0712403
Bcin01g01350	0.155736	0.123214	0.098893
Bcin01g01360	0.133887	0.0253029	0.188705
Bcin01g01370	0.0343619	0.0189398	0.0332294
Bcin01g01380	0.0420659	0.0968648	0.127553
Bcin01g01390	0	0.0196113	0.103783
Bcin01g01400	0.197027	0.143546	0.102605
Bcin01g01410	0.222241	0.07936	0.0936478
Bcin01g01420	0.0177059	0.00235197	0.123271
Bcin01g01430	0.00291305	0.00854499	0
Bcin01g01440	0.155003	0.0335636	0.0948445
Bcin01g01450	0.12976	0.0502051	0.0284471
Bcin01g01460	0.524804	0	0.080204
Bcin01g01470	0.264534	0.00967277	0.179195
Bcin01g01480	0.00427793	0.200278	0.130131
Bcin01g01490	0.0921256	0.0679807	0.017622
Bcin01g01500	0.126039	0.00667398	0.0787142
Bcin01g01510	0.0146786	0	0
Bcin01g01520	0.37741	0.00425545	0.0884879
Bcin01g01530	0.082913	0.173812	0
Bcin01g01540	0	0.407198	0.03615
Bcin01g01550	0.32154	0.10488	0.0780405
Bcin01g01560	0.187429	0.0125771	0.148873
Bcin01g01570	0.150561	0.0495572	0.105455
Bcin01g01580	0.0891939	0.0366424	0.0243165
Bcin01g01590	0.0600016	0.314115	0.128182
Bcin01g01600	0.0945413	0.318066	0.0929611
Bcin01g01610	0.0821899	0.103055	0.0844845
Bcin01g01620	0	7.04e-18	0
Bcin01g01630	0.0584892	0.0748436	0.166211
Bcin01g01640	0.146244	0.0947122	0.0945441
Bcin01g01650	0.300185	0.0311124	0.0754152
Bcin01g01660	0.116849	0.158613	0.0965084
Bcin01g01670	0.0834823	0.173622	0.339509
Bcin01g01680	0.0392237	0.0176755	0.108513
Bcin01g01690	0.024611	0.215901	0.0369394
Bcin01g01700	0.191962	0.0307865	0.0285291
Bcin01g01710	0.255244	0.144211	0.0997109
Bcin01g01720	0.291563	0.043891	0.11106
Bcin01g01730	0.0482781	0.0432548	0.0144262
Bcin01g01740	0.158687	0.187318	0.0698387
Bcin01g01750	0.131707	0.040884	0.0405045
Bcin01g01760	0.179314	0.0151231	0.0898724
Bcin01g01770	0.0914704	0.0497051	0.0122868
Bcin01g01780	0	0.30155	0
Bcin01g01790	0.0811604	0.0346868	0.0283127
Bcin01g01800	0.260583	0.0701555	0.0821066
Bcin01g01810	0.227224	0.0392003	0.210519
Bcin01g01820	0.159455	0.0426184	0.103012
Bcin01g01830	0.159547	0.040535	0.0567422
Bcin01g01840	0.190962	0.0318751	0.0586906
Bcin01g01850	0.182883	0.0467055	0.0675773
Bcin01g01860	0	0.0263117	0
Bcin01g01870	0.192112	0.0243959	0.0871844
Bcin01g01880	0.0195535	0.0164085	0.0722092
Bcin01g01890	9.2e-10	0.109127	0.0267618
Bcin01g01900	0.357882	0.0637518	0.108349
Bcin01g01910	0	0.0278952	2.1e-18
Bcin01g01920	0.11819	0.0728415	0
Bcin01g01930	0.100454	0.0205774	0
Bcin01g01940	4.87e-09	0.0115755	1.04e-10
Bcin01g01950	0.102696	0.0415775	0
Bcin01g01960	0.00499006	0.074094	0.0097827
Bcin01g01970	0.0410739	0.00608604	0
Bcin01g01980	0.0283314	0.188084	0.0318924
Bcin01g01990	0.12028	0.108092	0.05511
Bcin01g02000	0.238183	0.0392999	0.0962454
Bcin01g02010	0.0581383	0.0401909	0.168769
Bcin01g02020	0.0587543	0.139004	0.0791735
Bcin01g02030	0.139601	0.147447	0.0152865
Bcin01g02040	0.31367	0.0351714	0.0665278
Bcin01g02050	0.340157	0.0211348	0.132271
Bcin01g02060	0	0.0219242	0.18634
Bcin01g02070	0.212537	0.0120897	0.103918
Bcin01g02080	0.162435	0.172119	0.103948
Bcin01g02090	0.00580635	0.0134929	0.0662905
Bcin01g02100	0.211391	0.0369662	0.059466
Bcin01g02110	0.0295001	0.0511007	0.0354279
Bcin01g02120	0.336765	0.0176662	0.093995
Bcin01g02130	0	0.122167	0
Bcin01g02140	0.119254	0.0956718	0.0102916
Bcin01g02150	0.0379492	0.290645	0.011928
Bcin01g02160	0.227216	0.181931	0.0217379
Bcin01g02170	0	0.125119	0.19013
Bcin01g02180	0	0.51476	0
Bcin01g02190	0.00530581	0.314896	0.0398674
Bcin01g02200	0.309207	0.0270141	0.0838159
Bcin01g02210	0.344261	0.0136239	0.0978444
Bcin01g02220	0.13459	0.0101521	0.0936146
Bcin01g02230	0.0581365	0.271907	0.0336999
Bcin01g02240	0.195543	0.0424395	0.263837
Bcin01g02250	0.136892	0	0.166887
Bcin01g02260	0.167361	0.250161	0.0955099
Bcin01g02270	0.0348895	0.119234	0.107371
Bcin01g02280	0.387928	0	0.139712
Bcin01g02290	0.225224	0.14359	0.152501
Bcin01g02300	0.317891	0.0395943	0.0512769
Bcin01g02310	0.350826	0.0161434	0.0722673
Bcin01g02320	0.256078	0.0385004	0.0343252
Bcin01g02330	0.218674	0.0468861	0.0281451
Bcin01g02340	0.224678	0.0865714	0.0577673
Bcin01g02350	0.436182	0.00798529	0.138019
Bcin01g02360	0.147736	0.0537162	0
Bcin01g02370	0.0066591	0.136216	0
Bcin01g02380	0.128867	0.0500819	0.0420573
Bcin01g02390	0	0.00177281	0.020434
Bcin01g02400	0.148455	0.158368	0
Bcin01g02410	0	0.0179532	0
Bcin01g02420	0.23536	0.0384095	0.0770652
Bcin01g02430	0.18698	0.0722148	0.0610793
Bcin01g02440	0.136296	0.0620962	0.121445
Bcin01g02450	0.190026	0.118313	0.0108079
Bcin01g02460	0.293368	0.0104472	0.100165
Bcin01g02470	0.137223	0.00794121	0.075686
Bcin01g02480	0.186157	0.0729726	0.246801
Bcin01g02490	0.15095	0.0212837	0.0160458
Bcin01g02500	0.122126	0.0155553	0.0416241
Bcin01g02510	0.118067	0.115856	0.106321
Bcin01g02520	0.170108	0.132079	0.0335013
Bcin01g02530	0.0746245	0.0664647	0.0437987
Bcin01g02550	0.0383683	0.256852	0.0346486
Bcin01g02560	0	0.0679383	0
Bcin01g02565	0.187837	0.0879334	0.0903149
Bcin01g02570	0	0.421879	0.0513935
Bcin01g02590	0	0.0343816	0.0403922
Bcin01g02600	0.121762	0.0357907	0.00890313
Bcin01g02610	0.328804	0.0563098	0.106166
Bcin01g02620	0.0838572	0.146199	0.0647355
Bcin01g02640	0.113802	0.00672197	0.00409335
Bcin01g02650	1.26e-10	0.0643766	0.0560548
Bcin01g02660	0.0834225	0.219999	0
Bcin01g02670	0.311417	0.0202679	0.091267
Bcin01g02680	0.239515	0.0901038	0.101012
Bcin01g02690	0.191307	0.0478313	0.151556
Bcin01g02700	0.00902637	0.0261787	0
Bcin01g02710	0.0400869	0.0630478	0.0507766
Bcin01g02720	0.0882976	0.0331549	0.0753212
Bcin01g02730	0.246437	0.084945	0.0786516
Bcin01g02740	0.194031	0.0156886	0.0212593
Bcin01g02750	0.250459	0.0689292	0.0704386
Bcin01g02760	0.3562	0.0735358	0.0151474
Bcin01g02770	0.172092	0.136237	0.0277499
Bcin01g02780	0.236907	0.0531755	0.0388431
Bcin01g02790	0.0148129	0.177585	0.0352222
Bcin01g02800	0.110402	0.198764	0
Bcin01g02810	0.142815	0.12101	0
Bcin01g02820	0.0947071	0.246025	0.00420681
Bcin01g02830	0.0995325	0.202506	0.0240451
Bcin01g02840	0.240687	0.171782	0
Bcin01g02850	0.0145191	0.103928	0
Bcin01g02860	0.115561	0.278376	0.0504482
Bcin01g02870	0	0.0249499	0.085529
Bcin01g02880	0.163781	0.0580159	0.0330415
Bcin01g02890	0.0249462	0.291725	0.0700724
Bcin01g02900	0.0112478	0.0832888	0.122244
Bcin01g02910	0	0	0
Bcin01g02920	0.0640162	0.217646	0.0700189
Bcin01g02930	0.261526	0.000634571	0.0444215
Bcin01g02940	0.164223	0.0647557	0
Bcin01g02950	0.108229	0.138863	0.111132
Bcin01g02960	0.304616	0.00594396	0.0895063
Bcin01g02970	0.282767	0.0607676	0.0729956
Bcin01g02980	0.179059	0.043395	0.0415489
Bcin01g02990	0.275532	0.0245869	0.0765477
Bcin01g03000	0.37711	0.027522	0.0982548
Bcin01g03010	0.0236291	0.229085	0.0209075
Bcin01g03020	0.0421136	0.0457804	0.0454582
Bcin01g03030	0.15753	0.0625833	0.0328868
Bcin01g03040	0.110099	0.0734673	0.0830475
Bcin01g03050	0.13656	0.182736	0.0173577
Bcin01g03060	0.196105	0.034005	0.0779946
Bcin01g03070	0.165559	0.106996	0.0678584
Bcin01g03080	0.0676438	0.234557	0
Bcin01g03090	0.229944	0.162806	0.0877507
Bcin01g03100	0.216992	0.311328	0.124092
Bcin01g03110	0.216635	0.077712	0.0787426
Bcin01g03120	0.0473445	0.0257086	0.0406599
Bcin01g03130	0.113635	0.0779486	0.0335232
Bcin01g03140	0.00709795	0.13672	0
Bcin01g03150	0.00714577	0.00883891	0
Bcin01g03160	0.124973	0.0085122	0.0717548
Bcin01g03170	0.143801	0.053063	0.00153404
Bcin01g03180	0.0791113	0.0713392	0.0211446
Bcin01g03190	0.032242	0.199315	0.148195
Bcin01g03200	0.3173	0.0154973	0.110724
Bcin01g03210	0.00734867	0.219268	0
Bcin01g03220	0.0693014	0.0633379	0.0389407
Bcin01g03230	0.221695	0.0131972	0.108329
Bcin01g03240	0.316669	0.13113	0.0847095
Bcin01g03250	0.104227	0.00744634	0.0411787
Bcin01g03260	0.140492	0.256828	0.00146883
Bcin01g03270	0.00789821	0.239592	0.0954473
Bcin01g03280	0.144633	0.196517	0.005077
Bcin01g03290	0.174876	0.0600231	0.0292379
Bcin01g03300	0.13943	0.0150767	0.188109
Bcin01g03310	0.0998761	0.359783	0.062177
Bcin01g03320	0.0334145	0.0682322	0.0975516
Bcin01g03330	0.101996	0.0185591	0.0113824
Bcin01g03340	0.0286015	0.320372	0
Bcin01g03350	0.171941	0.136783	0.0270358
Bcin01g03360	0.0654	0.341141	0
Bcin01g03370	0.123797	0.127638	0.130822
Bcin01g03380	0.139228	0.14374	0.0267132
Bcin01g03390	0	0.00688684	0
Bcin01g03400	0.132401	0.078767	0.0432835
Bcin01g03410	0.0834308	0.00796135	0.0771887
Bcin01g03420	0	0.294285	0.311033
Bcin01g03430	0.157251	0.0686243	0.159688
Bcin01g03440	0.180104	0.00956344	0.10853
Bcin01g03450	0.0488128	0.221365	0.0354757
Bcin01g03460	0.259136	0.00218648	0.102166
Bcin01g03480	0.0985364	0.00904185	0.0227372
Bcin01g03490	0.0827429	0.195957	0.0248906
Bcin01g03500	0.0258045	0.352909	0
Bcin01g03510	0.13636	0.0845844	0.0258476
Bcin01g03520	0.13238	0.0841486	0.122332
Bcin01g03530	0	0.0343317	0.056966
Bcin01g03540	0.104573	0.268692	0.0909187
Bcin01g03550	0.079409	0.00652119	0
Bcin01g03560	0.274275	0.124952	0.0593844
Bcin01g03580	0.0173216	0.120076	0.122852
Bcin01g03590	0.0103139	0.0484872	0
Bcin01g03600	0	0.311536	0.0431708
Bcin01g03610	0.0735388	0.0255191	0.00665764
Bcin01g03620	0.048592	0.106607	0.0964428
Bcin01g03630	0.159208	0.122739	0.0232502
Bcin01g03640	0.207706	0.0662861	0.0530243
Bcin01g03650	0.0666878	0.349636	0.0308409
Bcin01g03660	4.84e-08	0.182459	0.0550262
Bcin01g03670	0.0058305	0.0443567	0.0494234
Bcin01g03680	0.234463	0.00204283	0.0198086
Bcin01g03690	0.0257975	0.0302519	0.153199
Bcin01g03700	0.0339586	0.0195454	0
Bcin01g03710	0.199902	0.0469341	0.0812625
Bcin01g03720	0.0708006	0.123439	0.0391047
Bcin01g03730	0.0910386	0.168573	0.00796824
Bcin01g03740	0.0336282	0.189585	0.132068
Bcin01g03750	0.0941685	0.200578	0.23996
Bcin01g03760	0.188645	0.0154625	0.00339503
Bcin01g03770	0.214694	0.0627173	0.0328368
Bcin01g03780	0.294478	0.106989	0.024816
Bcin01g03790	0.0578381	0.0622696	0.440607
Bcin01g03800	0.0203153	0.0421058	0.0611476
Bcin01g03810	0.095515	0.0741932	0.0826908
Bcin01g03820	0.358391	0.0472852	0.0119607
Bcin01g03830	0.207114	0.0179483	0.125494
Bcin01g03840	0.0600191	0.421243	0.00901782
Bcin01g03850	0.151395	0.0524534	0.0605816
Bcin01g03860	0.202014	0.0473964	0.14305
Bcin01g03890	0.592362	0.00848837	0.00546908
Bcin01g03900	0.185825	0.0052229	0.325392
Bcin01g03920	0.0616885	1.82e-10	0
Bcin01g03930	0.0428192	0.106002	0.145511
Bcin01g03940	8.13e-10	0.00818846	0.00774905
Bcin01g03950	0.645631	0.0260848	0.0475076
Bcin01g03960	0.108757	0.0543435	0.0366556
Bcin01g03970	0.0869337	0.0543198	5.04e-10
Bcin01g03980	0.0979733	0.033488	0.0281495
Bcin01g03990	1.64e-09	0.366888	0.0107014
Bcin01g04010	0.0196683	0.139109	0.0345141
Bcin01g04020	0.101834	0.153646	0.0543703
Bcin01g04030	0.214635	0.0644206	0.0515478
Bcin01g04040	0.173715	0.0672831	0
Bcin01g04050	0.155163	0.069441	0.0625959
Bcin01g04070	0.0805749	0.143135	0
Bcin01g04080	0	0	0
Bcin01g04090	0.256897	0.00932885	0.0655326
Bcin01g04100	0.0547215	0.205649	0.0171544
Bcin01g04110	0.275704	0.0188699	0.1009
Bcin01g04120	0.0795634	0.109849	0.0818954
Bcin01g04130	0.17457	0.224081	0.0665965
Bcin01g04140	0.203323	0.0177191	0.198622
Bcin01g04160	0.00585522	0.166168	0
Bcin01g04170	0.0016174	0.150367	0.133427
Bcin01g04180	0.019513	0.373033	0
Bcin01g04190	0.295373	0.00957073	0.102369
Bcin01g04200	0.15441	0.194858	0.0498625
Bcin01g04210	0.0989716	0.122063	0.0531037
Bcin01g04220	0	0	0
Bcin01g04230	0.0366534	0.402247	0.135031
Bcin01g04240	0	0.0329486	0.210916
Bcin01g04250	0.27987	0.0564185	0.142302
Bcin01g04260	0.0655858	0.200557	0.0867982
Bcin01g04270	0.0280045	0.191815	0.0380535
Bcin01g04280	0.0603356	0.171531	0.153753
Bcin01g04290	0.286286	0.00815915	0.111904
Bcin01g04300	0.123152	0.00148206	0.115326
Bcin01g04310	0.0106972	0.167651	0
Bcin01g04320	0.0177373	0.00644629	0
Bcin01g04340	0.030241	0.291685	0.125394
Bcin01g04350	0.200975	0.00819279	0.103718
Bcin01g04360	0.0017419	0.198418	0
Bcin01g04370	0.0973796	0.122615	0.060547
Bcin01g04380	0.259481	0.151418	0.0900922
Bcin01g04390	0.0480703	0.140403	0.102658
Bcin01g04400	0.338176	0.0550301	0.106964
Bcin01g04410	0.306453	0.0973626	0.144898
Bcin01g04420	0.253336	0.0311487	8.49e-11
Bcin01g04430	0.192353	0.0346894	0.0464827
Bcin01g04440	0	0.0178488	0
Bcin01g04460	0.00230764	0.22699	0.0199953
Bcin01g04470	0.0562039	0.348652	0
Bcin01g04480	0.091236	0.218442	4.43e-10
Bcin01g04500	0	0.465093	0
Bcin01g04510	0.162113	0.142915	0.00732439
Bcin01g04520	0.0562223	0.249275	0.0562363
Bcin01g04530	0.0603634	0.190403	0.16955
Bcin01g04540	0.117738	0.1615	0.181462
Bcin01g04550	0	0.0306277	0.118848
Bcin01g04560	0.105688	0.146149	0.000761931
Bcin01g04570	0.179346	0.163948	0.029036
Bcin01g04580	0.109069	0.0429581	0
Bcin01g04590	0.0644203	0.0237704	0.00428245
Bcin01g04600	0.0712493	0.142814	0.24948
Bcin01g04610	0.111761	0.125	0
Bcin01g04620	0.152622	0.146604	0
Bcin01g04630	0.278228	0.0425738	0.039788
Bcin01g04640	0.31589	0.0437277	0.0242526
Bcin01g04650	0.00764613	0.391065	0.0623468
Bcin01g04660	0.334107	0.0424214	0.0277759
Bcin01g04670	0.0257865	0.0756166	0.0381773
Bcin01g04680	0.275917	0.0133013	0.191257
Bcin01g04690	0.0679277	0.173121	0.0454493
Bcin01g04700	0.0118777	0.115533	0
Bcin01g04710	0.238123	0.00135818	0.0499468
Bcin01g04720	0.274128	1.04e-08	0.0110104
Bcin01g04730	0.0219115	0.0573728	0.0486406
Bcin01g04740	0.0794804	0.248664	0.0877493
Bcin01g04750	0.345403	0.0370569	0.0451107
Bcin01g04760	0.363021	0.0605204	0.00105144
Bcin01g04770	0.676737	0.00474787	0.172889
Bcin01g04780	0.176757	0.0109859	0.0872786
Bcin01g04790	0.140026	0.275109	0.0168389
Bcin01g04800	0.221298	0.036269	0
Bcin01g04810	0	0.197973	0.0224591
Bcin01g04820	0.0255149	0.187753	0
Bcin01g04830	0	0.0250178	0.0137815
Bcin01g04840	0	0.425288	0
Bcin01g04850	0.226012	0.146689	0.0576939
Bcin01g04860	0.276583	0.0369005	0.361262
Bcin01g04870	0.178374	0.107315	0.0354946
Bcin01g04880	0.114677	0.0785813	0.0652881
Bcin01g04890	0.16744	0.0306566	0.266503
Bcin01g04900	0.197192	0.0178193	0.112704
Bcin01g04910	0.110089	0.0546813	0.0863984
Bcin01g04920	0.0618874	0.370664	0.154599
Bcin01g04930	0.0201249	0.186882	0.0825602
Bcin01g04940	0.118858	0.31517	0.113718
Bcin01g04950	0.19867	0.0888516	0.00901789
Bcin01g04960	0.164058	0.136239	0.131125
Bcin01g04970	0.0414342	0.0848348	0.172257
Bcin01g04980	0.285876	0.0322875	0.082554
Bcin01g04990	0.0113782	0.0270203	0.00592559
Bcin01g05000	0.155148	0.0379218	0.0100828
Bcin01g05010	0.136922	0.125268	0.0528111
Bcin01g05020	0.147717	0.0446151	0.0358793
Bcin01g05040	0.0521794	0.185397	0.0298608
Bcin01g05050	0	0	0
Bcin01g05060	0	0.0264248	0.00300158
Bcin01g05070	0.292349	0.00711473	0.00853176
Bcin01g05080	0.0788038	0.0310307	0
Bcin01g05090	0.0267838	0.0174491	0
Bcin01g05100	0.108214	0.0837328	0
Bcin01g05110	0.185229	0.318182	0.0674924
Bcin01g05120	0.19133	0.0440079	0.0674269
Bcin01g05130	0.273779	0.0427498	0.0920729
Bcin01g05140	0.00158361	0.207441	0.0398685
Bcin01g05150	0.1018	0.0310781	0
Bcin01g05160	0.207786	0.0924244	0.0361279
Bcin01g05170	0.0590069	0.233916	0
Bcin01g05180	0.740888	0.0114067	0.00303353
Bcin01g05190	0.0334226	0.0295699	0.0299588
Bcin01g05200	0.0889485	0.0472876	0.00528209
Bcin01g05210	0.24539	0.0144398	0.0482761
Bcin01g05220	0.293204	0.0451232	0.105142
Bcin01g05230	0.244818	0.0860539	0.0735611
Bcin01g05240	0.138613	0.0268039	0.0804599
Bcin01g05250	0.238351	0.0502904	0.0889724
Bcin01g05270	0.0269181	0.0421318	0.0665353
Bcin01g05280	0.0190355	0.0116475	0
Bcin01g05300	0.0402634	0.0977277	0.0337003
Bcin01g05310	0.253568	0.0310697	0
Bcin01g05320	0.0943477	0.226942	0.0604678
Bcin01g05330	0.0746597	0.0676214	0.152071
Bcin01g05340	0.0923915	0.101655	0.00162215
Bcin01g05350	0.0624071	0.390992	0
Bcin01g05360	0.110891	0.0215101	0.155065
Bcin01g05370	0.00747909	0.310902	0.000529844
Bcin01g05380	0.20168	0.141193	0.0711161
Bcin01g05400	0.17655	0.0978544	0.0429921
Bcin01g05410	0.137119	0.170541	0.00213045
Bcin01g05420	0.0962063	0.0144368	0
Bcin01g05430	0.247335	0.00512245	0.0944988
Bcin01g05440	0.129993	0.0429262	0.0767375
Bcin01g05450	0.0858682	0.0530171	0.0636831
Bcin01g05460	0.0496465	0.332114	1.86e-10
Bcin01g05470	0.0167563	0.28082	0
Bcin01g05480	0.304044	0.0866876	0.136083
Bcin01g05490	0.00087877	0.00119025	0
Bcin01g05510	4.74e-09	0.187517	0.201588
Bcin01g05520	0.213388	0.112319	0.0586505
Bcin01g05530	0.188561	0.0321073	0.105833
Bcin01g05540	0	0.178814	0.238394
Bcin01g05550	0.178057	0.129312	0.0777291
Bcin01g05560	0.00973428	0	0.0317714
Bcin01g05570	0.0762777	0.0833449	0.0798061
Bcin01g05580	0.275414	0.121225	0.053805
Bcin01g05590	0.22377	0.0308468	0.0775237
Bcin01g05600	0.09687	0.222558	0
Bcin01g05610	0.152228	0.0489353	0.00300241
Bcin01g05620	0	0.426818	0.233963
Bcin01g05630	0.436397	0.0524509	0.0328835
Bcin01g05640	0.338166	0.0194539	0
Bcin01g05650	0.23906	0.0200792	0.0662019
Bcin01g05660	0.0446788	0.00545058	0.0697407
Bcin01g05670	0.00615348	0.369568	0.209243
Bcin01g05680	0.0486952	0.251047	0.160186
Bcin01g05690	0.17898	0.0209948	0.0508122
Bcin01g05700	0.00474443	0.141629	0.0680368
Bcin01g05710	0.130094	0.324844	0.0163216
Bcin01g05720	0.0074536	0.0533845	0.0251858
Bcin01g05730	0.329073	0.0828917	0.105592
Bcin01g05740	0.169517	0.156228	0.11095
Bcin01g05750	0.239078	0.240043	0.0988321
Bcin01g05760	0.075705	0.266735	0.0340934
Bcin01g05770	0.458957	0.09225	0.0495817
Bcin01g05780	0.0324574	0.204083	0.101886
Bcin01g05790	0.0570676	0.0337158	0.157072
Bcin01g05800	0.33891	0.153863	1.5e-10
Bcin01g05810	0.0482244	0.082616	0
Bcin01g05820	0.234604	0.0743995	0.0526511
Bcin01g05830	0.102631	0.189196	0.249706
Bcin01g05840	0.0689734	0.235052	0.173137
Bcin01g05860	0.152591	0.073022	0.0847188
Bcin01g05870	0.176025	0.121502	0.0854938
Bcin01g05880	4.26e-13	0	0
Bcin01g05890	0.29978	0.0262511	0.0731754
Bcin01g05900	0.15242	0.0317791	0.161455
Bcin01g05910	0.079517	0.342669	0.00628393
Bcin01g05920	0.0626962	0.11457	0
Bcin01g05930	0	0.030043	0.0267792
Bcin01g05940	0.0446824	0.189999	0.146498
Bcin01g05950	0.253858	0.141991	0.0882027
Bcin01g05960	0.246924	0.07067	0.0311275
Bcin01g05970	0.268092	0.140532	0.106263
Bcin01g05980	0.231414	0.19165	0.0854459
Bcin01g05990	0.0508415	0.00718101	0.0568543
Bcin01g06000	0.0279248	0.134851	0
Bcin01g06010	0.336316	0.104393	0.0724271
Bcin01g06020	0.0606173	0.134635	0.0224411
Bcin01g06030	0.0409057	0.231651	0
Bcin01g06040	0.158564	0.202459	0.0801761
Bcin01g06050	0.142341	0.191827	0.00618977
Bcin01g06060	0.0768812	0.210513	0.0479652
Bcin01g06070	0.346026	0.00997139	0.0854457
Bcin01g06080	0.271357	0.0983927	0.0690854
Bcin01g06090	0.154448	0.000800719	0.00471296
Bcin01g06100	0.178737	0.00275763	0.0572084
Bcin01g06110	0.106652	0.255637	0.0531974
Bcin01g06120	0.304229	0.0114757	0.0931315
Bcin01g06130	0.000628832	0.0383713	0.0204809
Bcin01g06140	0.231701	0.00653725	0.0432825
Bcin01g06150	0.386995	0.0231896	0.10584
Bcin01g06160	0.102339	0	0.0994316
Bcin01g06170	0.0590711	0.109176	0
Bcin01g06180	0.067877	0.0652787	0.106366
Bcin01g06190	0.206863	0.0643403	0.130478
Bcin01g06200	0.0235866	0.101589	0.023862
Bcin01g06210	0.28045	0.0618844	0.106541
Bcin01g06220	0	0.00589703	0
Bcin01g06230	0.223729	0.0184626	0.0380366
Bcin01g06240	0.120003	0.241205	0.00714555
Bcin01g06250	0.161621	0.118484	0.0317977
Bcin01g06270	0.0736826	0.34268	0.0179824
Bcin01g06280	0.048916	0.271881	0.0401278
Bcin01g06290	0.078316	0.0187387	0.206995
Bcin01g06300	0.534708	0.0210596	0.0587444
Bcin01g06310	0.24264	0.152184	0.116931
Bcin01g06320	0.271368	0.0235462	0.0805535
Bcin01g06330	0.173954	0.0486516	0.114595
Bcin01g06340	0.240579	0.0560048	0.12506
Bcin01g06350	0.0180611	0.304176	0
Bcin01g06360	0.0897049	0.236053	0.0691599
Bcin01g06370	0.0177686	0.345332	0
Bcin01g06380	0.142669	0.141762	0.110735
Bcin01g06390	0	0.219429	0
Bcin01g06400	0.0113225	0.189083	0
Bcin01g06410	0.0993759	0.0322835	0.0739469
Bcin01g06420	0.0780965	0.226588	0.110809
Bcin01g06430	0.0889153	0.195438	0.10766
Bcin01g06440	0.311188	0.0282602	0.0911461
Bcin01g06460	0.206484	0.015591	0.124706
Bcin01g06470	0.264936	0.146222	0.0812775
Bcin01g06480	0.044493	0.220245	9.17e-08
Bcin01g06490	0.206593	0.0130645	0.0258572
Bcin01g06500	0.240782	0.0239024	0.108949
Bcin01g06510	1.51e-10	0.26551	0.0731142
Bcin01g06520	0.0245261	0.2449	0.15132
Bcin01g06530	0.0865942	0.126659	0.0871732
Bcin01g06540	0	0.455213	0.0375222
Bcin01g06550	0.0285865	0	0.0141
Bcin01g06560	0.132811	0.107431	0
Bcin01g06570	0.0694562	0.109037	0.0521483
Bcin01g06590	0.070624	0.0403443	0.120034
Bcin01g06600	0.0426869	0.0206849	0.220791
Bcin01g06610	0.0223232	0.0216707	0.0603705
Bcin01g06620	0.435841	0	0.0463691
Bcin01g06630	0.0769375	0.388195	0.035673
Bcin01g06640	0.290849	0.0115235	0.104871
Bcin01g06650	0.292776	0.0281134	0.0696924
Bcin01g06660	0.185057	0.160248	0.217886
Bcin01g06670	0.0764279	0.233485	0.155119
Bcin01g06680	0.0110917	0	0
Bcin01g06690	0.0574093	0.0998855	0
Bcin01g06700	0.217972	0.0702825	0.0738492
Bcin01g06710	0.386521	0.0631831	2.08e-10
Bcin01g06720	0.203004	0.0887548	0.0839844
Bcin01g06730	0.0591108	0.21078	0.0514903
Bcin01g06740	0	0.00627921	0.0913163
Bcin01g06750	0.262959	0.121884	0.135109
Bcin01g06770	0.324786	0.0110006	0.138247
Bcin01g06790	0.131234	0.157341	0.0408427
Bcin01g06800	0.198724	0.0814374	0.0575928
Bcin01g06810	0.0969742	0.241834	0.0926946
Bcin01g06820	0.0503019	0.0763557	0.0448626
Bcin01g06830	0.064853	0.0176927	0.226438
Bcin01g06840	0.264425	0.0155112	0.0806434
Bcin01g06850	0.109524	0.206951	0.156491
Bcin01g06860	0.0413656	0.283766	0.159127
Bcin01g06870	0.130101	0.0145531	0.105894
Bcin01g06880	0.186494	0.0187787	0.0500287
Bcin01g06890	0	0.00203335	0
Bcin01g06900	0.302754	0.0820188	0.0810838
Bcin01g06910	0.511526	0	0.0868485
Bcin01g06920	0.0984506	0.227402	0.0838862
Bcin01g06935	0	0.0496362	0.030471
Bcin01g06940	0.0743702	0.125241	0.000189476
Bcin01g06950	0.0234723	0.106274	0.11512
Bcin01g06960	0.303545	0.105203	0.0981202
Bcin01g06970	0.117727	0.105354	0
Bcin01g06980	0.110927	0.0917709	0.0820588
Bcin01g06990	0.108859	0.235347	0.0381541
Bcin01g07000	0.0427188	0.0837163	0.00404554
Bcin01g07010	0.116266	0.19445	0.0552496
Bcin01g07020	0.115056	0.0884389	0.132589
Bcin01g07030	0.0198354	0.171052	0.0226258
Bcin01g07040	0.520118	0.0268685	0.0445664
Bcin01g07050	0.00700574	0.29102	0
Bcin01g07060	0.0697888	0.0560341	0
Bcin01g07070	0.00694624	0.0179377	0
Bcin01g07080	0.0423466	0.0565128	0.0668244
Bcin01g07090	0.0890251	0.0929892	0.0231582
Bcin01g07100	0.0610119	0.259948	2.41e-09
Bcin01g07110	0.125339	0.299771	0.07499
Bcin01g07120	0.0700215	0.152397	0.102378
Bcin01g07130	0.142085	0.0856534	0.133875
Bcin01g07140	0.0982173	0.0996008	0.0725573
Bcin01g07150	0.0481571	0.316186	0.0653541
Bcin01g07160	0.0545767	0.0392218	0.0690505
Bcin01g07170	0.276038	2.99e-09	0.0964041
Bcin01g07180	0.217337	0.0287098	0.0728075
Bcin01g07190	0.0910741	0.135185	0.0876069
Bcin01g07200	0.036497	0.0781845	0.0704032
Bcin01g07210	0.0488741	0.300614	0.057896
Bcin01g07220	0.191945	0.246795	0.0125068
Bcin01g07230	0.0893848	0.0986258	0.0326763
Bcin01g07240	0.18474	0.0165325	0.0667286
Bcin01g07250	0.00100865	0.0204231	0.0219898
Bcin01g07260	0.115891	0.0840864	0.0273273
Bcin01g07270	0.0760226	0.0173493	0
Bcin01g07280	0.0157466	0.0595413	0
Bcin01g07290	0	0.00429903	0.0174278
Bcin01g07300	0.0852178	0.191391	0.0703955
Bcin01g07310	0.0460338	0.0359306	0.0332228
Bcin01g07320	0.150501	0.117036	0.0932683
Bcin01g07330	0.0849663	0.287137	0.0912352
Bcin01g07340	0.322265	0.135736	0.0681585
Bcin01g07350	0.0184853	0.0561953	0.0256835
Bcin01g07360	0.124532	0.079994	0.146614
Bcin01g07370	0.0260182	0.0322621	0.0296115
Bcin01g07380	0.363128	0.022549	0.0536139
Bcin01g07390	0.0853758	0.226545	0.0760884
Bcin01g07400	0.0535102	0.208532	0.115993
Bcin01g07410	0.000755346	0.127083	0.00640542
Bcin01g07420	0.0686925	0.0967461	0.0503505
Bcin01g07440	0.270136	0.0315147	0.0431461
Bcin01g07450	0.274042	0.0359708	5.61e-06
Bcin01g07460	0.283985	0.0263723	0.0871117
Bcin01g07470	0.152605	0.0857165	0.13603
Bcin01g07480	0	0.102481	0.159056
Bcin01g07490	0.21001	0.0122906	0.101874
Bcin01g07500	0.0546097	0.39378	0.257234
Bcin01g07510	0.353048	0.0481634	0.0910474
Bcin01g07520	0.123849	0.0650957	0.0138691
Bcin01g07530	0.103579	0.0800933	0.048106
Bcin01g07550	0.0459254	0.334021	0.00845247
Bcin01g07560	0.0359294	0.000417373	0
Bcin01g07570	0.433761	0.00947291	0.174275
Bcin01g07580	0.262311	0.0394717	0.0923468
Bcin01g07590	0.329653	0.0752513	0.0446397
Bcin01g07600	0.16675	0.132786	0.0249891
Bcin01g07610	0.202723	0.00256755	0.0910245
Bcin01g07620	0.0144568	0.0674715	0.0251778
Bcin01g07630	0.0516589	0.067455	0.0134261
Bcin01g07640	0.199041	0.0779466	0.080351
Bcin01g07650	0.0171816	0.00267083	0.0166467
Bcin01g07660	0.307608	0.143669	0.104375
Bcin01g07670	0	0.0846805	0.0497652
Bcin01g07680	0.0872206	0.0363291	0.149337
Bcin01g07690	0.025397	0.0373297	0.0736576
Bcin01g07700	0.0171621	0.181624	0.00317619
Bcin01g07710	0.0469615	0.0545767	0.0774783
Bcin01g07720	0.313007	0.102941	0.033392
Bcin01g07730	0.098762	0.0914841	0.00345858
Bcin01g07740	0	0.440755	0.110752
Bcin01g07750	0	0	0
Bcin01g07760	0.609801	0.0021545	0.0123714
Bcin01g07770	0.200926	0.037687	0.0516712
Bcin01g07780	4.84e-11	0.0675665	0.502392
Bcin01g07790	0.0768481	0.0615773	0
Bcin01g07800	0.00714953	0.221346	0.0175565
Bcin01g07810	0.00591591	0.104682	0.147202
Bcin01g07820	0.228525	0.0800032	0.09265
Bcin01g07830	0.0362651	0.013174	0.0562226
Bcin01g07840	0.105676	0.0736769	0.0277154
Bcin01g07850	0.0169132	0.0352528	0
Bcin01g07860	0.207207	0.0222004	0.117412
Bcin01g07870	0.0116677	0.0478567	0.0965896
Bcin01g07880	0.100936	0.0679496	0
Bcin01g07900	0.0227671	0.0349546	0.373165
Bcin01g07910	0	0.245634	0
Bcin01g07920	0.142497	0.293657	0.0697985
Bcin01g07930	0.205464	0.086399	0.0859059
Bcin01g07940	0.0708106	0.185054	0.00900515
Bcin01g07950	0.186016	0.145451	0.0221398
Bcin01g07960	0.353746	0.032683	0.108364
Bcin01g07970	0.0468245	0.12331	0.169564
Bcin01g07980	0.16999	0.130451	0.194389
Bcin01g07990	0.082391	0.243321	0
Bcin01g08000	0.14794	0.0595791	0.0145599
Bcin01g08010	0.228214	0.0662283	0.0981726
Bcin01g08020	0.0159331	0.0452885	0
Bcin01g08030	0.23868	0.00226848	0.0911135
Bcin01g08040	0.218784	0.0751847	0.0631669
Bcin01g08050	0.0132216	0.434994	0
Bcin01g08060	0.0314253	0.255204	0.0852634
Bcin01g08070	0.0248991	0.0397121	0.0167254
Bcin01g08080	0.0374558	0.155248	0.23517
Bcin01g08090	0.0464272	0.0937854	0
Bcin01g08100	0.0559432	0.0612543	0.0491137
Bcin01g08110	0.0545374	0.0983913	7.56e-10
Bcin01g08120	0.172039	0.249819	0.146925
Bcin01g08130	0.21405	0.201185	0.109973
Bcin01g08140	0.0790483	0.318883	0.0617545
Bcin01g08150	0	0.00274872	0
Bcin01g08160	0.114428	0.143904	0.00237549
Bcin01g08170	0.00488148	0.206484	0.0138504
Bcin01g08180	0.136728	0.237433	0.0467513
Bcin01g08190	0.130626	0.0407853	0.0595937
Bcin01g08200	0.0189118	0.142501	0.0559996
Bcin01g08220	0.352177	0.0886537	0.121717
Bcin01g08230	0.298899	0.169422	0.0792886
Bcin01g08240	0.226113	0.13879	0.0583574
Bcin01g08250	0	0.114305	0.0167322
Bcin01g08260	0.248937	0.0313151	0.115381
Bcin01g08270	0.0442009	0.051209	0.00523569
Bcin01g08280	0.385323	0.00217431	0.0867617
Bcin01g08290	0.13047	0.0618472	0.0551308
Bcin01g08300	0	0.0019375	0
Bcin01g08310	0.270549	0.00193151	0.0992861
Bcin01g08320	0.365412	0.0125837	0.10045
Bcin01g08330	0.0310932	0.175379	0.141851
Bcin01g08340	0.0434212	0.00348227	0.0617442
Bcin01g08350	0.12692	0.0959311	0.0407167
Bcin01g08360	0.0387196	0.274044	0.100338
Bcin01g08370	0.0497324	0.16712	0.0934718
Bcin01g08380	0.00169734	0.304806	0.0293642
Bcin01g08390	0.109815	0.0416613	0.0815765
Bcin01g08400	0.374851	0.0138201	0.136845
Bcin01g08410	0.32075	0.0462978	0.0971723
Bcin01g08420	0.139518	0.00110378	0.0543231
Bcin01g08440	0.133317	0.00721142	0
Bcin01g08450	0.153479	0.119438	0.135474
Bcin01g08460	0.0634275	0.0868639	0.0759675
Bcin01g08470	0.285731	0.0609269	0.0632589
Bcin01g08480	0.186226	0.0749552	0.100136
Bcin01g08490	0.312542	0.0178044	0.117096
Bcin01g08500	0.36209	0.0160432	0.0962611
Bcin01g08510	0.162727	0.287745	0.0420502
Bcin01g08520	0.0350146	0.161	0.148426
Bcin01g08530	0	0.0079036	0
Bcin01g08540	0	0.0102603	2.61e-10
Bcin01g08550	0.0386473	0.283595	0.305365
Bcin01g08560	0.111879	0.123872	0.041495
Bcin01g08570	0.190801	0.0254784	0.0944841
Bcin01g08580	0.70067	0.00684459	0.00870781
Bcin01g08590	0.0707148	0.321174	0.186949
Bcin01g08600	0.00135626	0.151514	8.68e-10
Bcin01g08610	0.0717429	0.056621	0
Bcin01g08620	0.0714944	0.128134	4.43e-08
Bcin01g08630	0.184241	0.0964936	0.0399161
Bcin01g08640	0.130267	0.0866584	0.0504936
Bcin01g08650	0.109457	0.12826	0
Bcin01g08660	0.338106	0.00763467	0.111049
Bcin01g08670	4.78e-09	0.191696	0.0636166
Bcin01g08680	0.0573602	0.10121	0.00445451
Bcin01g08690	0.0358661	0.0213157	0.0435174
Bcin01g08700	0.181863	0.148296	0.067311
Bcin01g08710	0.270064	0.0106856	0.0691924
Bcin01g08720	0.347799	0.0832392	0.0953405
Bcin01g08730	0.0335996	0.0968369	0.0958885
Bcin01g08740	0.421177	0.00327984	0.0847358
Bcin01g08750	0.0204912	0.112369	0.0023349
Bcin01g08760	0.152263	0.176299	0.0713758
Bcin01g08770	0.332329	0.0422892	0.109524
Bcin01g08780	0.308786	0.000953521	0.116038
Bcin01g08790	0.130815	0.0428481	0.0211584
Bcin01g08800	0.151382	0.211667	0.039985
Bcin01g08810	0.0832362	0.188809	0
Bcin01g08820	0.31109	0.030868	0.0224102
Bcin01g08830	0.0440161	0.0416373	0
Bcin01g08850	0.197961	0.00955347	0.0572278
Bcin01g08860	0.114219	0.0489767	9.38e-06
Bcin01g08870	0.0736574	0.381277	0.110245
Bcin01g08880	0.0645714	0.0209658	0.155861
Bcin01g08900	0.00201308	0.0148657	0
Bcin01g08910	0.29355	0.0810023	0.0487919
Bcin01g08930	0.0180921	0.0585491	0.0453031
Bcin01g08940	0.195006	0.0966823	0.105417
Bcin01g08950	0.0709897	0.183301	0
Bcin01g08960	0.189948	0.191241	0.0806106
Bcin01g08970	0.241938	0.13453	0.0459425
Bcin01g08980	0.22196	0.105917	0.0981178
Bcin01g08990	0.139326	0.0159948	0.105799
Bcin01g09000	0.191299	0.043715	0
Bcin01g09010	0.148649	0.0516948	0.0455388
Bcin01g09020	0.610696	0.0183032	0.150322
Bcin01g09030	0.0131901	0.0129746	0.0130099
Bcin01g09040	0.104153	0.13299	0.109592
Bcin01g09050	0.081919	0.159815	0.0983189
Bcin01g09060	0.305814	0.0194666	0.0404187
Bcin01g09070	0.0978164	0.307786	0.0679895
Bcin01g09080	0.0668145	0.193767	0.00166699
Bcin01g09090	0.065117	0.267619	0.12742
Bcin01g09100	0.039229	0.204391	0
Bcin01g09110	0	0.00827151	0
Bcin01g09120	0.164003	0.0493301	0.137424
Bcin01g09130	0.204532	0.0592453	0.00250155
Bcin01g09140	0.104523	0.169763	0.0607613
Bcin01g09150	0.248386	0.0359567	0.118381
Bcin01g09160	0.150793	0.0924467	2.58e-10
Bcin01g09170	0.142461	0.00174209	0.011067
Bcin01g09180	0.0128766	0.0396101	0.0534771
Bcin01g09190	0.0491941	0.101003	0.0600206
Bcin01g09200	0.150087	0.0860809	0.0562925
Bcin01g09220	0.0732654	0.0219231	0.0588828
Bcin01g09230	0.0873537	0.265167	0.0725947
Bcin01g09240	0.0121662	0.273757	0.069229
Bcin01g09250	0.00953518	0.0974064	0.0240581
Bcin01g09260	0.342868	0.00296465	0
Bcin01g09270	0.0689446	0.114961	0.242117
Bcin01g09280	0.113212	0.0766029	0.0572874
Bcin01g09290	0.0849099	0.118112	0.089694
Bcin01g09300	0.101462	0.104575	0.0373345
Bcin01g09310	0.299162	0.0409623	0.0961709
Bcin01g09320	0.229488	0.0636561	0.0670807
Bcin01g09330	0.296635	3.72e-07	0.131762
Bcin01g09340	0.00989935	0.131768	0.0381337
Bcin01g09350	0.296675	0.0679832	0.0588426
Bcin01g09360	0.35924	0.028015	0.0945921
Bcin01g09370	0	0.0645531	0
Bcin01g09380	0.551204	0.0188271	0.0957375
Bcin01g09390	0.0396609	0.262871	0
Bcin01g09400	0.223993	0.229185	0.0593395
Bcin01g09410	0.122633	0.00349251	0.0885921
Bcin01g09420	0.11178	0.0539349	0.0696214
Bcin01g09430	0.0510078	0.0797671	0.0273635
Bcin01g09440	0.00667136	0.150112	0
Bcin01g09450	0.0722151	0.144196	0.0381961
Bcin01g09460	0.0640062	0.120451	0.0266494
Bcin01g09470	0.0239231	0.0758849	0
Bcin01g09480	0.245594	0.00175468	0.0905909
Bcin01g09490	0.0505823	0.0129657	0
Bcin01g09500	0.136814	0.176621	0
Bcin01g09510	0.221675	0.0264404	0.142548
Bcin01g09520	0.00910514	0.00442152	0.00989938
Bcin01g09530	0.474854	0.0109148	0
Bcin01g09540	0.0998011	0.128025	0.0855711
Bcin01g09550	0.332797	0.12641	0.0778675
Bcin01g09560	0.33515	0.009098	0.100114
Bcin01g09580	0.00634095	0.0285731	1.01e-10
Bcin01g09590	0	0.181478	2.58e-09
Bcin01g09600	0.00461402	0.084745	7.08e-10
Bcin01g09620	0.307396	0.0296483	0.0890324
Bcin01g09630	0.0908124	0.206262	0.198267
Bcin01g09640	0.257578	0.022039	0.203018
Bcin01g09650	0.152304	0.119666	0.0823616
Bcin01g09660	0.28955	0.0585445	0.0657346
Bcin01g09670	0.145498	0.273523	0.0822372
Bcin01g09680	0.0323604	0.0722648	0
Bcin01g09690	0.0736943	0.21462	0.0192869
Bcin01g09700	0.242268	0.198523	0.0159193
Bcin01g09710	0.322486	0.0139985	0.00622721
Bcin01g09720	0.243656	0.0704245	0.140382
Bcin01g09730	0.109817	0.128894	0.0671924
Bcin01g09740	0.0964368	0.175612	0.156656
Bcin01g09760	0.13432	0.0304777	0.0625862
Bcin01g09770	0.483388	0.0935107	0.11615
Bcin01g09780	0	0.105062	0
Bcin01g09790	0	0.017563	0
Bcin01g09800	0.0613029	0.0602697	0.101195
Bcin01g09810	0.136661	0.102601	0.0729364
Bcin01g09820	0.0364612	0.155723	0.028489
Bcin01g09830	0.0511354	0.176335	0.0626474
Bcin01g09840	0.344925	0	0.0979114
Bcin01g09850	0.103875	0.173601	4.58e-10
Bcin01g09860	0.118517	0.204767	0.102156
Bcin01g09870	0.0530497	0.112643	0
Bcin01g09880	0.170264	0.102596	1.65e-10
Bcin01g09890	0.183714	0.0154391	0.049343
Bcin01g09900	0.332251	0.0123293	0.133836
Bcin01g09910	0.0116651	0.140413	0.0287113
Bcin01g09920	0.282177	0.0157299	0.0264074
Bcin01g09930	0.199323	0.0428918	0.0283752
Bcin01g09940	0.169252	0.166229	0.0560206
Bcin01g09950	0.220042	0.101443	0.0634473
Bcin01g09960	0.195337	0.0517324	0.093012
Bcin01g09970	0.022037	0.203957	0.0095354
Bcin01g09980	0.0151841	0.146995	0.0384556
Bcin01g09990	0.0340912	0.239936	0.00771247
Bcin01g10000	0.0107722	0.222727	0
Bcin01g10010	0.077402	0.0333981	0.0612519
Bcin01g10020	0.100957	0.107456	0.00669734
Bcin01g10030	0.0757331	0.0613585	0.0864029
Bcin01g10040	0.0938967	0.152551	0.0571955
Bcin01g10050	0	0.20329	0
Bcin01g10060	0.161987	0.197978	0.104748
Bcin01g10070	0.0719397	0.0207075	0.0685747
Bcin01g10080	0.201896	0.118133	0.059229
Bcin01g10090	0.226465	0.0571342	0.0785696
Bcin01g10100	0.201154	0.176305	0.0803564
Bcin01g10120	0.236556	0.131951	0.064358
Bcin01g10130	0.102538	0.353561	0.0266527
Bcin01g10140	0.0357592	0.230473	0.0850873
Bcin01g10150	0.00915302	0.0417648	0.0397923
Bcin01g10160	0.0483503	0.193288	0
Bcin01g10170	3.94e-10	0.12662	0.0371739
Bcin01g10180	0.0667774	0.234949	0.020983
Bcin01g10190	0.0810717	0.0587078	0.0890702
Bcin01g10200	0.033194	0.17813	0
Bcin01g10210	0.121802	0.228349	0.038382
Bcin01g10220	0.036985	0.200424	0.00464637
Bcin01g10230	0.146468	0.115412	0.208575
Bcin01g10240	0.00305166	0	0
Bcin01g10250	0	0.00813247	0
Bcin01g10260	0.0885897	0.203748	0
Bcin01g10270	0.00612409	0.0307492	0.0636818
Bcin01g10280	0.0523438	0.0959632	0.0279015
Bcin01g10290	0.0819905	0.0819176	0.0893025
Bcin01g10300	0.195494	0.0171653	0.181299
Bcin01g10310	0.144742	0.0413218	0.126744
Bcin01g10320	0	0.0398096	0
Bcin01g10330	0.0266068	0.00489086	0
Bcin01g10340	0.336489	0.00321836	0.0914244
Bcin01g10350	0.0493977	0.00247691	0
Bcin01g10360	0.118434	0.0372176	1.45e-10
Bcin01g10370	0.105286	0.185413	5.8e-09
Bcin01g10380	0.0210465	0.0288962	0.0720361
Bcin01g10390	0.0112892	0.104477	0.116826
Bcin01g10410	0.122314	0.223351	0.148947
Bcin01g10420	0.202999	0.124564	0.0356613
Bcin01g10430	0	0.00147465	0.121292
Bcin01g10440	0.0387508	0.336948	0
Bcin01g10450	0.0819727	0.157166	0
Bcin01g10460	0.557383	0.0610881	0.0443713
Bcin01g10470	0	0.0545924	0.0849746
Bcin01g10480	0.242312	0.0413058	0.0452094
Bcin01g10490	0.212929	0.0398875	0.0850716
Bcin01g10500	0.373001	0.0388636	0.0632693
Bcin01g10510	0.0170248	0.0617781	0
Bcin01g10520	0.244106	0.103913	0.0805979
Bcin01g10530	0.280828	0.0394917	0.0753695
Bcin01g10540	0.106126	0.0107046	0.0532381
Bcin01g10550	0.03204	0.0102642	0.0917155
Bcin01g10560	0.151934	0.0124269	0.0476238
Bcin01g10570	0.0163131	0.282085	0.0365633
Bcin01g10580	0.0476223	0.0123238	0.0301685
Bcin01g10600	0.0761731	0.144996	0.0571635
Bcin01g10610	0.0562877	0.354083	0
Bcin01g10620	0.449133	0	0
Bcin01g10630	0.155155	0.0885896	0
Bcin01g10640	0	0.105454	0.0777793
Bcin01g10650	0.0871225	0.180481	0.0576033
Bcin01g10660	0.308357	0.0820268	0.11745
Bcin01g10670	0.0854412	0.416908	0.00815495
Bcin01g10680	0.143779	0.330864	0.0724263
Bcin01g10690	0.062982	0.299975	0.0158862
Bcin01g10700	0.0405503	0.31689	0.0381474
Bcin01g10710	0.164609	0.138141	0.0962911
Bcin01g10720	0.0831284	0.1439	0.0144841
Bcin01g10730	0.0948759	0.346496	0.156958
Bcin01g10740	0.235193	0.183406	0.0475526
Bcin01g10750	0.0939018	0.0345364	0.117648
Bcin01g10760	0.0594592	0.149125	0
Bcin01g10770	0.091718	0.0563624	0.0376293
Bcin01g10780	0.277215	0.0140976	0.112109
Bcin01g10790	0.0604529	0.206809	0.0869056
Bcin01g10810	0.33405	0.0731776	0.0783764
Bcin01g10820	0.271724	0.0789505	0.0510866
Bcin01g10830	0.0437993	0.144011	0.111083
Bcin01g10840	0.0867855	0.180258	0.139618
Bcin01g10850	0.124332	0.282225	0.0781505
Bcin01g10860	0.396726	0.0689207	0
Bcin01g10870	0.237183	0.128548	0.0144387
Bcin01g10880	0.370557	0.0548821	0.0709129
Bcin01g10890	0.313684	0.035531	0.0351676
Bcin01g10900	0.0174132	0.189528	0.0185289
Bcin01g10910	0.153181	0.0836044	0.00151981
Bcin01g10920	0.149416	0.20627	0.0576854
Bcin01g10930	0	0	0
Bcin01g10940	0.160386	0.204033	0.225859
Bcin01g10950	7.45e-09	0.27737	0.163297
Bcin01g10960	0.100226	0.130085	0.238286
Bcin01g10970	0.0768118	0.117404	0
Bcin01g10980	0.175473	0.0065605	0.0997114
Bcin01g10990	0.157541	0.193877	0.280263
Bcin01g11000	0.0412188	0.249508	0
Bcin01g11010	0.0790723	0.132667	0.137646
Bcin01g11020	0.138259	0.261803	0.107656
Bcin01g11030	0.0329517	0.119106	0.0584134
Bcin01g11040	0.0248763	0.252553	2.35e-10
Bcin01g11050	0.083507	0.114475	0.0676973
Bcin01g11060	0.0350753	0.206579	0.027221
Bcin01g11070	0.0889585	0.274161	0.1301
Bcin01g11080	0.0536417	0.221809	0.0434967
Bcin01g11090	0.033067	0	0.104641
Bcin01g11100	0.0035122	0.259341	0.0577272
Bcin01g11110	0.169036	0.0702332	4.07e-10
Bcin01g11120	0.0899361	0.00877447	3.7e-10
Bcin01g11130	0.0913179	0.0227904	0
Bcin01g11140	0.0519484	0.0860424	0.224593
Bcin01g11150	0.0094159	0.0249198	0.0138821
Bcin01g11160	0.0630703	0.0775268	0
Bcin01g11180	0.136226	0.0343024	0.0594659
Bcin01g11190	0.17574	0.0284587	0.0885182
Bcin01g11200	0.186033	0.0683185	0.0296062
Bcin01g11210	0.000898938	0.0640466	0.0498397
Bcin01g11220	0.330408	0.0388072	0.0301037
Bcin01g11230	0.170337	0	0.0743909
Bcin01g11240	0.04112	0.230121	0.070281
Bcin01g11250	0	0.343311	0.0224317
Bcin01g11260	0.0924672	0.0419904	0.110749
Bcin01g11270	0.0841022	0.0206515	0.0650574
Bcin01g11280	0.0281456	0.119653	0
Bcin01g11290	0.0852921	0.254161	0.0168327
Bcin01g11300	0.139222	0.18872	0.107632
Bcin01g11310	0.195499	0.0647296	0.106062
Bcin01g11320	0.0994342	0.203246	0.020595
Bcin01g11330	0.266248	0.0188073	0.100432
Bcin01g11350	0.0849758	0.238828	0.0253616
Bcin01g11360	0	0.383527	0.19986
Bcin01g11370	0.070257	0.103547	0
Bcin01g11380	0.141174	0.0965513	0.123092
Bcin01g11390	0	0	0
Bcin01g11400	8.4e-10	0.0949327	0.0165113
Bcin01g11410	0.189477	0.0900043	0
Bcin01g11420	0.11159	0.146405	0.115336
Bcin01g11430	0.0309506	0.188137	0
Bcin01g11440	0.124531	0.0193988	0.0387981
Bcin01g11450	0.0981839	0.0426435	0.000219216
Bcin01g11460	0.107357	0.0369784	1.02e-08
Bcin01g11470	0.0028636	0.362534	0.0599303
Bcin01g11480	0.077197	0.0241818	0.0220264
Bcin01g11490	0.0639486	0.0183936	0
Bcin01g11500	0.118209	0.0366773	5.29e-09
Bcin01g11510	0.129538	0.0473361	0.055537
Bcin01g11520	0.118334	0.0126239	0.0136118
Bcin01g11530	0.13636	0.0157692	0.00825371
Bcin01g11540	0.052562	0.0158199	0
Bcin01g11550	0.0529437	0.0177022	0.00700731
Bcin01g11560	0.315307	0.0773991	2.95e-10
Bcin02g00002	0.0733661	0.0400562	0.0686973
Bcin02g00003	0.103947	0.0566361	5.9e-09
Bcin02g00004	0.0129735	0.126557	0.291592
Bcin02g00005	0.583922	0.0528589	0.0305751
Bcin02g00006	0.109513	0.168851	0
Bcin02g00007	0	0	0
Bcin02g00008	0.274319	0.129184	0.074378
Bcin02g00009	0.0623881	0.181248	0.0504743
Bcin02g00010	0.17966	0.0489911	0.0829058
Bcin02g00011	0.202968	0.169467	0.0920809
Bcin02g00012	0.0320063	0.269037	0.110185
Bcin02g00013	0.696497	0.0193766	0.0538284
Bcin02g00014	0.561048	0.0282915	0.0713223
Bcin02g00015	1.66e-09	0.0217719	0
Bcin02g00016	0.582538	0.0327743	0.0805958
Bcin02g00018	0.0535949	0.0740526	0.0141463
Bcin02g00020	0.00310904	0.0157183	1.58e-10
Bcin02g00030	0.134175	0.0957534	0.0618226
Bcin02g00040	0.170383	0.0566358	0.087111
Bcin02g00050	0.090828	0.200303	0.017077
Bcin02g00060	0	0.0181379	0.0753474
Bcin02g00070	0.0193954	0.0322012	0
Bcin02g00080	0.0198334	0.0337412	0.0967924
Bcin02g00090	0.167559	0.041526	0.0919946
Bcin02g00100	1.12e-10	0.0189011	0.00236834
Bcin02g00110	0.0663758	0.0663894	0.176742
Bcin02g00120	0.205838	0.0338013	0.0611454
Bcin02g00130	0.0117308	0.311765	0.0485292
Bcin02g00140	0.0191615	0.384479	0.0610443
Bcin02g00150	0.118089	0.125852	0.119608
Bcin02g00160	0.186676	0.0234315	0.134752
Bcin02g00170	0.14971	0.0512647	0.0874422
Bcin02g00180	0.101216	0.0870567	0.080614
Bcin02g00190	8.68e-08	0.00431095	9.95e-09
Bcin02g00200	0.133792	0.236298	0.0417234
Bcin02g00210	0.200596	0.0701642	0.0815345
Bcin02g00220	0.295802	0.0313506	0.110724
Bcin02g00230	0.268278	0.0231895	0.137825
Bcin02g00240	0.399928	0.00861599	0.0576897
Bcin02g00250	2.86e-09	0.192954	0.27966
Bcin02g00260	1.88e-09	0.00270806	0.0368145
Bcin02g00270	0.388506	0.0123705	0.0882958
Bcin02g00280	0.27801	0.00474613	0.0577376
Bcin02g00290	0.0216988	0.251331	0.00635281
Bcin02g00310	0.157898	0.0335786	0.125399
Bcin02g00320	0.0888299	0.0163126	0.0422948
Bcin02g00330	0.0444206	0.183027	0.211024
Bcin02g00340	0.0832423	0.146818	0.0816257
Bcin02g00350	0.0203211	0.0383241	0.182934
Bcin02g00360	0.104082	0.142003	0.039382
Bcin02g00370	0.0829134	0.0891719	0.169983
Bcin02g00380	0.0127983	0.11802	0.0625197
Bcin02g00390	0.132568	0.0820828	0
Bcin02g00400	0.0449484	0.0202858	0.0177855
Bcin02g00410	0.0593807	0.12696	2.95e-10
Bcin02g00420	0.0336191	0.0172676	0
Bcin02g00430	0.00114331	0.0318036	0
Bcin02g00440	0.0815841	0.102733	0
Bcin02g00450	0.0696888	0	0.0568611
Bcin02g00460	0.307175	0.0137542	0.0529123
Bcin02g00470	0.276048	0.00623785	0.107738
Bcin02g00480	0.171165	0.0239636	0.123334
Bcin02g00490	0.241161	0.0795031	0.0802505
Bcin02g00500	0	0.0301684	3.94e-10
Bcin02g00510	0.128568	0.0112333	0.0711544
Bcin02g00520	0	0.0547684	0.00646115
Bcin02g00530	0	0	0
Bcin02g00540	0.072627	0.209844	0.0757321
Bcin02g00550	0.0686648	0.314194	1.99e-10
Bcin02g00560	0.0408791	0.231032	0
Bcin02g00570	0.0984519	0.0118163	0.0302489
Bcin02g00590	0.171286	0.0777551	0.0291382
Bcin02g00600	0.112425	0.19265	0.11428
Bcin02g00610	0.190369	0.188426	0.0674561
Bcin02g00620	0.0028509	0.38319	0
Bcin02g00630	0.234891	0.0306702	0.0924781
Bcin02g00640	0.126699	0.0587969	0.0556133
Bcin02g00660	0.160662	0.010302	0.0881998
Bcin02g00670	0.187581	0.021742	1.19e-10
Bcin02g00680	0	0	0
Bcin02g00690	0.0313306	0.431802	0.0265811
Bcin02g00700	0.0731105	0	0
Bcin02g00710	0.0214045	0.237234	5.84e-10
Bcin02g00720	0.018998	0.456013	0.00430742
Bcin02g00730	0.00951651	2.59e-20	0.0202654
Bcin02g00740	0.103025	0.254013	0.206996
Bcin02g00750	0.180762	0.100186	1.35e-10
Bcin02g00760	0.0640309	0.0806976	0.0418782
Bcin02g00770	0.101284	0.270658	4.3e-10
Bcin02g00780	0.0771623	0.0878166	4.05e-09
Bcin02g00790	0.0679108	0.15182	0.0221723
Bcin02g00800	0.340097	0.046548	0.0649105
Bcin02g00820	0.365615	0.013296	0.0742549
Bcin02g00830	0.246527	0.022589	0.048058
Bcin02g00840	0.0398255	0.106827	0
Bcin02g00850	0	0	0
Bcin02g00860	0.00515591	0.319075	0.144101
Bcin02g00870	0.040098	0.11913	7.64e-09
Bcin02g00880	0	0.0216004	0
Bcin02g00890	0.35317	0.0352532	0
Bcin02g00900	0.308718	0.0438215	0.0742531
Bcin02g00910	0.138969	0.207482	0.0620161
Bcin02g00920	0.109826	0.0168415	0.0432391
Bcin02g00930	0.074116	0.239473	0.162626
Bcin02g00940	0.027261	0.0401149	0
Bcin02g00950	0.00406944	0	0
Bcin02g00960	0.349357	0.0124547	0.0356504
Bcin02g00970	0.11212	0.0456042	0.126359
Bcin02g00980	0.0946159	0.175565	0.0556325
Bcin02g00990	0.144046	0.0221868	0.0710631
Bcin02g01000	0.109733	0.0640056	0
Bcin02g01010	0.0139506	0.0590024	0.00731773
Bcin02g01020	0.37963	0.0605112	0.115728
Bcin02g01030	0.00457734	0.0840951	0.0337288
Bcin02g01040	0.00793134	0.0104804	0.0646226
Bcin02g01050	0.133348	0.04099	0.0421643
Bcin02g01060	0.371131	0.0338886	0.0835347
Bcin02g01070	0.327869	0.0515437	0.119709
Bcin02g01080	0.0923758	0.254758	0.134743
Bcin02g01090	0.270267	0.0421876	0.0773019
Bcin02g01100	0.0448044	0.170559	0.0373094
Bcin02g01110	0.00293526	0	0
Bcin02g01120	0.0346241	0.124904	0.0156944
Bcin02g01130	0.15326	0.0995455	0.0717051
Bcin02g01140	0.129686	0.0839612	0.015867
Bcin02g01150	0.178737	0.0770977	0.0332155
Bcin02g01160	0.0579854	0.287747	1.23e-10
Bcin02g01170	0.035428	0.236312	0.0345467
Bcin02g01180	0.0724368	0.116133	0
Bcin02g01190	0.0868533	0.0948024	0.0869515
Bcin02g01200	0.17238	0.192063	0.185339
Bcin02g01210	0.02898	0.411069	0.177098
Bcin02g01220	0.0482591	0.161428	0
Bcin02g01230	0.122963	0.0264927	0
Bcin02g01240	0.0286581	0.0337536	0
Bcin02g01250	0.135898	0.046923	0.0289289
Bcin02g01260	0.0152806	0.413956	0.125719
Bcin02g01270	0	0.0275369	2.05e-08
Bcin02g01280	0.111571	0.195267	0.0116009
Bcin02g01300	0.23481	0.000708468	0.0945577
Bcin02g01310	0.0520118	0.111396	0.033138
Bcin02g01320	0.0843742	0.0659797	0
Bcin02g01330	0.0876854	0.00178503	0.0337557
Bcin02g01340	0.0566433	0.112047	0
Bcin02g01350	0.0764086	0.104362	0.00915525
Bcin02g01360	0.317483	0.0550558	0.109433
Bcin02g01370	0.263159	0.0756931	0.126013
Bcin02g01380	0.268394	0.127761	0.120703
Bcin02g01390	0.0136953	0.161473	0
Bcin02g01400	0.0576877	0.0744646	0
Bcin02g01410	0.00402137	0.247372	0.0259182
Bcin02g01420	0.317307	0.0931163	0.149917
Bcin02g01430	0.284078	0.00979424	0.0424302
Bcin02g01440	0.377516	0.0411056	0.058458
Bcin02g01450	0.0438656	0.0310684	0.0644667
Bcin02g01460	0.0167473	0.0648255	0.0718844
Bcin02g01480	0.0707874	0.257198	0.0478477
Bcin02g01490	0.0486178	0.190249	0.0573354
Bcin02g01500	0.112889	0.0789649	0
Bcin02g01510	0	0.522047	0
Bcin02g01520	0.143917	0.0237039	0.0499641
Bcin02g01530	0.101904	0.0967792	0.0545441
Bcin02g01540	0.274544	0.0133376	0.0538413
Bcin02g01550	0.16261	0.270759	0.069238
Bcin02g01570	0.0970201	0.161911	0
Bcin02g01580	0.246269	0.156447	0.123406
Bcin02g01590	0.242026	0.15152	0.150779
Bcin02g01600	0.183074	0.104052	0.00304121
Bcin02g01610	0.0199036	0.0140127	0.00356302
Bcin02g01620	0	0.0725784	0
Bcin02g01630	0.229931	0.0873739	0.0635908
Bcin02g01640	0.0615088	0.139094	0.0316068
Bcin02g01650	0.112664	0.143947	0.153045
Bcin02g01660	0.263279	0.0790135	0.0734218
Bcin02g01670	0.0287588	0.188587	0.05908
Bcin02g01680	0.245985	0.163137	0.0545021
Bcin02g01690	0.105068	0.145437	0.264057
Bcin02g01700	0	0.490749	0
Bcin02g01710	0.0541073	0.00074259	0.0394686
Bcin02g01720	0.184234	0.0869081	0.0364738
Bcin02g01730	0.0479526	0.0936339	0.0842396
Bcin02g01740	0.225626	0.040041	0.0301023
Bcin02g01750	0.00539359	0.354182	0.0284016
Bcin02g01760	0.198132	0.0264343	0.0961335
Bcin02g01770	0.0851345	0.0166819	0
Bcin02g01780	0.0848558	0.201903	0.200246
Bcin02g01790	0.385185	0.0274244	0.109986
Bcin02g01800	0.222356	0.11536	0.0782958
Bcin02g01810	0.181954	0.0595655	0.0310077
Bcin02g01820	0.00391965	0.467582	0.0672605
Bcin02g01830	0.202747	0.0557517	0.120569
Bcin02g01840	0.00602752	0.41546	0.0394574
Bcin02g01850	0.118514	0.251016	0.0125569
Bcin02g01870	0.101979	0.0793898	0
Bcin02g01880	0.0540917	0.0535238	0.13794
Bcin02g01890	0.149374	0.121231	0.0917124
Bcin02g01900	0.0554031	0.143355	0
Bcin02g01910	0.0108352	0.401521	1.04e-08
Bcin02g01920	0.189574	0.0298211	0.128976
Bcin02g01930	0.197225	0.0148665	0.106517
Bcin02g01940	0.167465	0.0762347	0
Bcin02g01950	0.0513697	0.00818136	0
Bcin02g01960	0.0166804	0.0267541	0
Bcin02g01970	0.18027	0.012082	0.0737843
Bcin02g01980	0.26426	0.0337691	0.0477085
Bcin02g01990	0.0353228	0.0104172	0
Bcin02g02000	0.0257111	0.0258688	0
Bcin02g02010	0.050457	0.143118	0
Bcin02g02020	0.0630113	0.0531322	0.0413721
Bcin02g02030	0.287348	0.0828512	0.0885216
Bcin02g02040	0.127072	0.112785	0.0689452
Bcin02g02050	0.330853	0.0520099	9.05e-10
Bcin02g02060	0.104	0.0221136	0.0276894
Bcin02g02070	0.0738241	0.119476	0
Bcin02g02080	0.110681	0.257694	0.0532716
Bcin02g02090	0.304602	0.0478111	0.0420212
Bcin02g02100	0.172631	0.117362	0.102147
Bcin02g02110	0.238294	8.83e-05	0.101993
Bcin02g02120	0.204531	0.0711718	0.234026
Bcin02g02130	0.0650691	0.0476432	0.100999
Bcin02g02140	0.0392518	0.324148	0.057103
Bcin02g02150	0.153296	0.0530612	0.0947396
Bcin02g02160	0.107737	0.103787	0.101181
Bcin02g02170	0.071886	0.0515225	0.0119588
Bcin02g02180	0.0376858	0.18684	0.0499315
Bcin02g02190	0.100618	0.152644	0
Bcin02g02210	0	0	0
Bcin02g02220	0.164358	0.106991	0.153807
Bcin02g02230	0.293507	0.105091	0.0302187
Bcin02g02240	0.324711	0.0344634	0.109065
Bcin02g02250	0.33917	0.0308852	0.100584
Bcin02g02260	0.219251	0.0119395	0.0964671
Bcin02g02270	0.236039	0.0723902	0.063956
Bcin02g02280	0.0910414	0.129376	0
Bcin02g02290	0.0830924	0.116751	0.026467
Bcin02g02300	0.152543	0.110382	0.0866491
Bcin02g02310	0.264503	0.0308065	0.0436901
Bcin02g02320	0.0841122	0.0381423	0
Bcin02g02330	0.0565929	0.322906	2.51e-09
Bcin02g02340	0.40776	0.0425322	0.0979002
Bcin02g02350	0.10062	0.10968	0.0845376
Bcin02g02360	0	0.129799	0.100684
Bcin02g02370	0.0439817	0.244227	0
Bcin02g02380	0.160963	0.0941779	0.04391
Bcin02g02390	0.0973432	0.0721382	0.078269
Bcin02g02400	0.11868	0.112085	0.0574878
Bcin02g02410	1.24e-08	0.0114799	0.02304
Bcin02g02420	0.013034	0.138751	0.0285898
Bcin02g02430	0.0689564	0.171169	5.08e-08
Bcin02g02440	0.0616222	0.24195	0.0782117
Bcin02g02450	0.182028	0.0343034	2.42e-05
Bcin02g02460	0.000191085	0.0393846	0
Bcin02g02470	0.0360165	0.139774	0
Bcin02g02480	0.145667	0.130412	0.0847076
Bcin02g02490	0.236093	0.133996	0.0747902
Bcin02g02500	0	0.0902839	0
Bcin02g02510	0.336605	0.00817328	0.0675526
Bcin02g02520	0.295429	0.0476101	0.0968396
Bcin02g02530	0.0760559	0.0480965	0
Bcin02g02540	0.0951158	0.0166959	0.0823689
Bcin02g02550	0.192391	0.02081	0.0513107
Bcin02g02560	0.165148	0.0477527	0.014759
Bcin02g02570	0.198615	0.167	0.106406
Bcin02g02580	0.0616109	0.246069	0.120435
Bcin02g02590	0.194691	0.0795742	0
Bcin02g02600	0.255061	0.0657592	0.127794
Bcin02g02610	0.284648	0.0418305	0.11138
Bcin02g02620	0.10779	0.246754	0.245741
Bcin02g02630	0.288451	0.00894393	0.0874021
Bcin02g02640	0.0447178	0.101745	0
Bcin02g02660	0.166834	0.1314	0.0560748
Bcin02g02670	0.0300309	0.323987	0.0121111
Bcin02g02680	0.297282	0.0833721	0.0109909
Bcin02g02690	0	0.271474	0.0694903
Bcin02g02700	0.119649	0.117282	0.0655837
Bcin02g02710	0.158752	0.209104	3.56e-10
Bcin02g02720	0.127233	0.212139	0.174708
Bcin02g02730	0.00761891	0.0231095	0
Bcin02g02740	0.30272	1.3e-09	0.112303
Bcin02g02750	0.26806	0.0914261	0.0994085
Bcin02g02760	0	0.310095	0
Bcin02g02770	0.0923622	0.206526	0.0605064
Bcin02g02780	0.063714	0.135104	0.135325
Bcin02g02790	0.0371897	0.0159559	9.45e-10
Bcin02g02800	0.0218478	0.00909786	0.00446615
Bcin02g02810	0.105544	0.0352071	0
Bcin02g02820	0.318694	0.0816449	0.0742978
Bcin02g02830	0.23608	0.0344655	0
Bcin02g02840	0.0668921	0.0509491	0.0965148
Bcin02g02850	0.0747749	0.195969	0.0232781
Bcin02g02870	0.000389208	0.224285	0.0256397
Bcin02g02880	2.99e-09	0.258432	0.0526264
Bcin02g02890	0.129181	0.178732	0
Bcin02g02920	0.222272	0.0281586	0.0921951
Bcin02g02930	0.185577	0.288435	0
Bcin02g02940	0.0808659	0.0792089	0.10819
Bcin02g02950	0.0397771	0.161048	0.0642808
Bcin02g02970	0.0722578	0.0746122	0.0741508
Bcin02g02980	0.181167	0.0630837	0.0403647
Bcin02g02990	0.0954633	0.0908566	0.0819775
Bcin02g03000	0.140518	0.00565157	0.0564979
Bcin02g03010	0.0112658	0.287515	0.0689787
Bcin02g03020	0.0894754	0.276005	0
Bcin02g03030	0.0090428	0.00676572	0
Bcin02g03040	0.103686	0.0450144	0.116121
Bcin02g03050	0.0479239	0.0524871	0.0648631
Bcin02g03060	0.103564	0.313115	0.0760292
Bcin02g03070	0.0587203	0.255553	0
Bcin02g03080	0.306185	0.0946368	0.0903396
Bcin02g03090	0.269107	0.213052	0.0823915
Bcin02g03100	0.0696088	0.0171627	0.0590664
Bcin02g03110	0.0328598	0.331347	0.00602282
Bcin02g03120	0.13879	0.0277693	0.0433144
Bcin02g03130	0.02642	0.0473229	0
Bcin02g03140	0.0290202	0.00277559	0
Bcin02g03150	0	0.527712	0
Bcin02g03160	0.199874	0.0520803	0.0959146
Bcin02g03170	0.0663318	0.0760265	0
Bcin02g03180	0.258811	0.0851271	0.0548796
Bcin02g03190	0.071296	0.266523	0
Bcin02g03200	0.238556	0.0609997	0.0545458
Bcin02g03210	0.20708	0.00597108	0.0603874
Bcin02g03220	0.0329087	0.344571	0.0358719
Bcin02g03230	0.0208633	0.167881	0.021527
Bcin02g03240	0.275238	0.174659	0
Bcin02g03250	0.200882	0.0325737	5.78e-09
Bcin02g03260	0.290933	0.0347115	0.0586
Bcin02g03270	0.207773	0.164226	0.0798355
Bcin02g03280	0.0536962	0.0645665	0.0357829
Bcin02g03290	0.145485	0.0608356	0.117657
Bcin02g03300	0.0630641	0.309605	6.21e-10
Bcin02g03310	0.00464548	0.105179	0
Bcin02g03320	0.0669766	0.0338745	0.0485194
Bcin02g03330	0.0324926	0.00934429	0.0509655
Bcin02g03340	0.140201	0.0358795	0.0494069
Bcin02g03350	0.0139983	0.073113	0.124881
Bcin02g03360	0.0354835	0.194016	0
Bcin02g03370	0.188454	0.0136138	0.0535002
Bcin02g03380	0	0.0123829	0.0835445
Bcin02g03390	0.141785	0.0150117	0.018334
Bcin02g03400	0.0833501	0.195614	0.0103847
Bcin02g03410	0.00118169	0.321058	0.0675399
Bcin02g03420	0.314351	0.00335489	0.0843908
Bcin02g03430	0.261013	0.0552644	0.0891008
Bcin02g03440	0.0470602	0.00543434	0
Bcin02g03450	0.306312	0.0595132	0.0854119
Bcin02g03460	0.134322	0.0518616	0.0589807
Bcin02g03470	0.0059595	0.0696259	0
Bcin02g03480	0.731436	0.0129195	0.0721273
Bcin02g03490	0.246404	0.0613746	0.0657904
Bcin02g03500	0.104599	0.0578372	4.71e-09
Bcin02g03510	0.00657514	0.00104856	0.0148267
Bcin02g03520	0.0503263	0.011511	0
Bcin02g03530	0.301323	0.0540601	0.0635656
Bcin02g03540	0.305749	0.0502389	0.0974404
Bcin02g03550	0.0779741	0.0169112	0
Bcin02g03560	0.128265	0.115956	0.0627029
Bcin02g03570	0.0804086	0.0134173	0
Bcin02g03580	0.209275	0.00993284	0.0708013
Bcin02g03590	0	0.173835	0
Bcin02g03600	0.211591	0.053366	0.0973904
Bcin02g03610	0.0259594	0.0701283	0.113553
Bcin02g03620	0.00654297	0.0581035	0.0515401
Bcin02g03630	0.0607053	0.0650004	0.0320046
Bcin02g03640	0.0993197	0.235715	0.0176826
Bcin02g03650	0.144503	0.224518	0.0178805
Bcin02g03660	0.0474179	0.0981576	0
Bcin02g03670	3.35e-10	0.108616	0.297095
Bcin02g03680	0.084364	0.19755	0.117367
Bcin02g03690	0.0274492	0.0379166	0
Bcin02g03700	0.12299	0.0492715	0.0281876
Bcin02g03710	0.241819	0.124566	0.0372138
Bcin02g03720	0.0152738	0.138635	0.0342572
Bcin02g03730	0.0318948	0.112204	0.00503682
Bcin02g03740	0	0.00432385	0.0155416
Bcin02g03750	0.114482	0.13423	0.0724604
Bcin02g03760	0.196729	0.113466	0.0610971
Bcin02g03770	0.124926	0.0851432	0.331768
Bcin02g03780	0	0	0
Bcin02g03790	0.139317	0.0399747	0.0276948
Bcin02g03800	0.0434184	0.0195589	0.0774981
Bcin02g03810	0.120832	0.0966413	0.0286862
Bcin02g03830	0.0934922	0.117858	0
Bcin02g03840	0.200622	0.0512013	0.117637
Bcin02g03850	0.23949	0.145448	0.123026
Bcin02g03860	0.0257167	0.0780392	0.0137385
Bcin02g03870	0.350497	0.122026	0.0915385
Bcin02g03880	0	0.325178	0.203918
Bcin02g03890	0.110179	7.65e-05	0
Bcin02g03900	0.0472883	0.0355467	0.00478528
Bcin02g03910	0.109795	0.033987	0.0955456
Bcin02g03920	0.0294735	0.220256	0.141218
Bcin02g03930	0.175535	0.042333	0.0940348
Bcin02g03940	0.340059	0.00902289	0.0735173
Bcin02g03950	0.124615	0.0958857	0.111431
Bcin02g03960	0.103881	0.120737	0.0262442
Bcin02g03970	0.0497354	0.010749	0
Bcin02g03980	0.140357	0.0176486	0.0756216
Bcin02g03990	0.0138221	0.0235817	0.00829469
Bcin02g04000	0.0582219	0.041626	0.00840562
Bcin02g04010	0.0834083	0.0612532	0.07532
Bcin02g04020	0.0641436	0.103587	0.00166265
Bcin02g04030	0.0180164	0.358068	0.0050229
Bcin02g04040	0.10969	0.18859	0.230673
Bcin02g04060	0.0403466	0.285266	0.21181
Bcin02g04070	0.153795	0.106354	0.0484012
Bcin02g04080	0.000300698	0.259828	2.69e-10
Bcin02g04090	0.0598865	0.0208453	0.0940439
Bcin02g04100	0.065223	0.0318968	6.07e-09
Bcin02g04110	0.265094	0.116802	0.063586
Bcin02g04120	0.0664606	0.33158	0.0179512
Bcin02g04130	0.0167679	0.0140467	0.0196432
Bcin02g04140	0.21061	0.0488984	0.0358041
Bcin02g04150	0.0948748	0.229574	0.0112923
Bcin02g04160	0.149444	0.118501	0.0698936
Bcin02g04170	0.312396	0	0.0647679
Bcin02g04180	0.0096597	0.169056	0.370108
Bcin02g04190	0.240077	0.00143162	0.10408
Bcin02g04200	0.24909	0.0253488	0.0980365
Bcin02g04210	0.0829564	0.11995	0.0540202
Bcin02g04220	0.301107	0.0482467	0.106231
Bcin02g04230	0.1023	0.0509672	0.168625
Bcin02g04240	0.428821	0.0106321	0.0736385
Bcin02g04250	0	0.00409192	0
Bcin02g04260	0.0255683	0.0835051	0.058799
Bcin02g04270	0.0611396	0.26441	0.00506578
Bcin02g04280	0	0.473328	0
Bcin02g04290	0.115731	0.0841423	0.195755
Bcin02g04300	0.0695743	0.112406	0.0913063
Bcin02g04310	0.0507046	0.203879	0.0450065
Bcin02g04320	0.0804702	0.0423883	0.0871297
Bcin02g04330	0.175546	0.0680965	0.0648836
Bcin02g04340	0.150448	0.213723	0.154188
Bcin02g04350	0.0178955	0.00544943	0.0031843
Bcin02g04360	0.0541393	0.211055	0.0983635
Bcin02g04370	0.0945938	0.0992489	0
Bcin02g04380	0.180864	0.0708036	0.00427086
Bcin02g04390	0.0306665	0.361587	0.05941
Bcin02g04400	0.150625	0.0993345	0.0778832
Bcin02g04420	0.0781151	0.238658	0.160679
Bcin02g04430	0.133603	0.0855453	0.0166008
Bcin02g04440	0.0692451	0.0651954	0.024449
Bcin02g04450	0.0715356	0.00945097	0.0559362
Bcin02g04460	0.034936	0.0766777	0.0651598
Bcin02g04470	0.00872039	0.0371152	0
Bcin02g04480	0.121902	0.0747064	0.0718039
Bcin02g04490	0.155241	0.198139	0.0835655
Bcin02g04500	0.0168514	0.0340441	0.0855863
Bcin02g04510	0.208074	0.113769	0.0379429
Bcin02g04520	0.0584672	0.0656695	0
Bcin02g04530	0	0.00771183	0.0382643
Bcin02g04540	0.115652	0.0657203	0.103163
Bcin02g04560	0.0460278	0.205724	1.82e-08
Bcin02g04570	0	1.17e-16	5.02e-17
Bcin02g04580	0.100979	0.0900387	5.45e-10
Bcin02g04590	0.0300166	0.0436984	0.0186604
Bcin02g04600	0.079999	0.0226901	0
Bcin02g04610	0.111946	0.0176872	0.0478978
Bcin02g04620	0.0455278	0.0339484	0.00711923
Bcin02g04630	0.150136	0.0495801	0.0396059
Bcin02g04640	0.0830395	0.0765025	0.0449887
Bcin02g04650	0.185659	0.00293111	0
Bcin02g04660	0.0732944	0.0120217	0
Bcin02g04670	0.0029286	0.00592766	0.0393695
Bcin02g04680	0.287663	0.0851276	0.0891057
Bcin02g04690	0.126723	0.104751	0
Bcin02g04700	0.0394278	0.0616924	3.74e-10
Bcin02g04710	0.0535596	0.124854	4.6e-10
Bcin02g04720	0.0501363	0.00128817	0
Bcin02g04730	0.0217115	0.053766	0.0247502
Bcin02g04740	0.164608	0.0301555	0.0304696
Bcin02g04750	0.152641	0.0126328	0.067168
Bcin02g04760	0.259951	0.0194254	0.0259042
Bcin02g04770	0.146189	0.0900015	0.0648101
Bcin02g04780	0.02841	0.0132057	0
Bcin02g04790	0.0489304	0	0.0225271
Bcin02g04800	0.0743527	0.00212234	0.00271959
Bcin02g04810	0.0516508	0.0142384	0.0115912
Bcin02g04820	0.169472	0.0143344	0
Bcin02g04830	0.18705	0.0257847	0.0567909
Bcin02g04840	0.136966	0.0119767	0.0890194
Bcin02g04860	0.134227	0.026358	0.0397772
Bcin02g04870	0.0476486	0	0
Bcin02g04880	0	0.00160051	0
Bcin02g04890	0.239328	0.000464297	0.135323
Bcin02g04900	0.0279921	0.00131014	3.36e-10
Bcin02g04910	0.0139478	0.051449	0.127077
Bcin02g04930	0.0334359	0.017872	0.0266519
Bcin02g04940	0.0453305	0.0184427	0.046966
Bcin02g04950	0.254734	0.0434123	0.107082
Bcin02g04960	0.0796659	0.00410061	0.0771135
Bcin02g04970	0.180021	0.0384633	0.165038
Bcin02g04980	0.20048	0.0152784	0.175184
Bcin02g04990	0.173508	0.0246844	0.119845
Bcin02g05000	0.0549124	0.0241015	0.0874481
Bcin02g05010	0.205151	0.018004	0.12694
Bcin02g05020	0.197046	0.0333776	0.0524437
Bcin02g05030	0.0873021	0.0131897	0
Bcin02g05040	0.0393789	0.0777318	0.0940431
Bcin02g05050	0.0144521	0.0122278	0.036309
Bcin02g05060	0.00528667	0.0322885	0
Bcin02g05070	0.152802	0.0342438	0.0558103
Bcin02g05080	2.57e-06	0.00171435	0.102658
Bcin02g05090	0.145362	0.0378045	0.0624428
Bcin02g05100	0.0350291	0.00406514	0
Bcin02g05110	0.0645243	0.109152	0
Bcin02g05130	0.025329	0.0605248	0.0189241
Bcin02g05140	0.308644	0.0172699	0.10614
Bcin02g05150	0.0160343	0.0421564	9.05e-09
Bcin02g05160	0	0.301538	0.0248601
Bcin02g05170	0	0.0451648	0
Bcin02g05180	0.113239	0.0707498	0.0227788
Bcin02g05190	0.153921	0.0284284	0.0769512
Bcin02g05200	0.161528	0.12341	0.078118
Bcin02g05210	0	0	0
Bcin02g05220	0.0528423	0.0918782	0.0803542
Bcin02g05230	0.283841	0.0844004	0.0670949
Bcin02g05240	0.0523367	0.0460473	0.056681
Bcin02g05250	0.0524242	0.161043	6.05e-10
Bcin02g05260	0.28792	0.0656258	0.0946391
Bcin02g05270	0.250733	0.0342794	0.116916
Bcin02g05280	0.0898558	0.312835	8.6e-10
Bcin02g05300	0.175216	0.127982	0.0322715
Bcin02g05310	0.0899322	0.149752	0.0274311
Bcin02g05320	0.0537906	0.0683601	0.0943472
Bcin02g05330	0.102668	0.191004	0.031848
Bcin02g05340	0.0247853	0.0691956	4.4e-10
Bcin02g05350	0.0310791	0.252412	0.0610172
Bcin02g05360	0.025388	0.258198	2.77e-10
Bcin02g05370	2.15e-09	0.176613	4.38e-09
Bcin02g05390	0.0101885	0.103416	0.0585915
Bcin02g05400	0.112348	0.0751067	0
Bcin02g05410	0.082078	0.165401	0.0602591
Bcin02g05430	0.147911	0.199762	0.157039
Bcin02g05440	0.0246717	0.317543	0.0563332
Bcin02g05450	0.0802258	0.266662	0.0824166
Bcin02g05460	0.124824	0.086981	0.0401369
Bcin02g05470	0.427144	7.28e-11	0.0622072
Bcin02g05480	0.157569	0.164001	0.158099
Bcin02g05490	0.0102984	0.125183	0.0367313
Bcin02g05500	0.0841585	0.0826053	0.0951337
Bcin02g05510	0.0355547	0.0939646	0
Bcin02g05520	0.232118	0.0205213	0.0927517
Bcin02g05530	0.523908	0.0352408	0.115276
Bcin02g05540	0.0531488	0.0266359	0.112698
Bcin02g05550	0	0	0
Bcin02g05560	0.0367889	0.0343599	0.0675871
Bcin02g05570	0.18414	0.0292005	0.146067
Bcin02g05580	0	0.000616166	1.86e-10
Bcin02g05590	0.262694	0.0721227	0.0562466
Bcin02g05600	0.0545652	0.368303	0.0414816
Bcin02g05610	0.15412	0.0917152	0.0914125
Bcin02g05620	0.0136817	0.149691	0.0126364
Bcin02g05630	0.022773	0.0606139	0.0557054
Bcin02g05640	0.141391	0.116654	0.0529712
Bcin02g05650	0.0953014	0.169931	0.0456923
Bcin02g05660	0.031079	0.0500821	0
Bcin02g05670	0.113124	0.0231991	0.0351702
Bcin02g05680	0.154825	0.0571588	0
Bcin02g05690	0.0943876	0.077895	0.0982572
Bcin02g05700	0.124461	0.320673	0.079799
Bcin02g05710	0.123285	0.0163601	0.0528722
Bcin02g05720	0.00501779	0.0072051	0.0102165
Bcin02g05730	0.156473	0.136867	0.0713707
Bcin02g05740	0.234241	0.0365983	0.0168959
Bcin02g05750	0.325253	0.0443178	0.00828834
Bcin02g05760	0.120711	0.139292	0.0824191
Bcin02g05770	0.111383	0.201969	0.0396927
Bcin02g05780	0.113701	0.109473	0.0159554
Bcin02g05790	0.0401894	0.109679	0.0252502
Bcin02g05800	0.231947	0.00901891	0.0710018
Bcin02g05810	0.00457274	0.082695	0.0616275
Bcin02g05820	0.0510973	0.0204669	0
Bcin02g05830	0.0067256	0.0153926	0
Bcin02g05840	0.662716	0.00927924	0.149791
Bcin02g05850	0.0749024	0.204923	0.0717367
Bcin02g05860	0.103544	0.156043	0.0972028
Bcin02g05870	0.134907	0.33904	0.0353629
Bcin02g05880	0.34801	0.0524849	0.0819769
Bcin02g05890	0.100838	0.30368	0.0876961
Bcin02g05900	0.0641236	0.177473	0.0668192
Bcin02g05910	0.195012	0.00432271	0.0907359
Bcin02g05920	0.234878	0.159623	0.075801
Bcin02g05930	0.158225	0.0187192	0.0141579
Bcin02g05940	0.182475	0.021512	0.10546
Bcin02g05950	0.252889	0.0269988	0.111406
Bcin02g05960	0.308005	0.00110702	0.14399
Bcin02g05970	0.171637	0	0.0672458
Bcin02g05980	0.11785	0.265725	0.0845032
Bcin02g05990	0.129701	0.10491	0
Bcin02g06000	0.0702723	0.0752428	0.0128872
Bcin02g06010	0.0942958	0.0344089	0.0422751
Bcin02g06020	0.40386	0.076792	0.0563943
Bcin02g06030	0.143413	0.107772	1.01e-10
Bcin02g06040	0.128847	0.225832	0.0756174
Bcin02g06050	0.204084	0.0437276	0.0307321
Bcin02g06060	0.307087	0.0405564	0.0750734
Bcin02g06070	0.238978	0.00700916	0.0787575
Bcin02g06080	0.209448	0.00867335	0.0950693
Bcin02g06090	0.148028	0.156654	0.278924
Bcin02g06110	0.173566	0.175086	0.0556719
Bcin02g06120	0.0762684	0.33941	0.188503
Bcin02g06130	0.217567	0.0739025	0.129012
Bcin02g06140	0.202445	0.137443	0.052584
Bcin02g06150	0.248905	0.0118668	0.0260292
Bcin02g06160	0.475135	0.033374	0.0761033
Bcin02g06170	0	0.13662	0.0838962
Bcin02g06180	0.200579	0.0162427	0.0740161
Bcin02g06190	0.0665011	0.032745	0.0428755
Bcin02g06200	0.132489	0.0239656	0.0797179
Bcin02g06210	0	0.000805694	0
Bcin02g06220	0	0	0
Bcin02g06230	0.0764023	0.216076	0.0119202
Bcin02g06240	0.354503	0.0184312	0.109617
Bcin02g06250	0.0829536	0.0985384	0.0955863
Bcin02g06260	0.101229	0.0768587	0.0155456
Bcin02g06270	0.0699795	0.056026	0.00244039
Bcin02g06280	0.135951	0.114231	0.0901831
Bcin02g06290	0.124268	0.0762252	0.100273
Bcin02g06300	0.117706	0.000533463	0.0912138
Bcin02g06310	0.247646	0.0341396	0.11827
Bcin02g06320	0.0548365	0.116023	0.0335381
Bcin02g06330	0.121894	0.0878523	0.0318856
Bcin02g06340	0.0478686	0.118096	0.0292513
Bcin02g06350	0.0460265	0.0312089	0.0710782
Bcin02g06360	0.0143681	0.200088	0.0273614
Bcin02g06370	0.0163985	0.0392845	0.0349552
Bcin02g06380	0.149352	0.0273515	0.0576483
Bcin02g06390	0.0338767	0.168029	0.0136349
Bcin02g06400	0.289927	0.0154897	0.105622
Bcin02g06410	0.2106	0.168645	0.116478
Bcin02g06420	0.0494431	0.0056635	0.022278
Bcin02g06430	0.0388968	0.32501	0.0142832
Bcin02g06440	0.223954	0.179426	0.0716363
Bcin02g06450	0.270895	0.0278995	0.0866143
Bcin02g06460	0.0807985	0.211432	0
Bcin02g06470	0.0354913	0.0550288	0.0320661
Bcin02g06480	0.0390699	0.00312354	0.104694
Bcin02g06490	0.204832	0.040271	0.0481436
Bcin02g06500	0.361995	0.020823	0.0860482
Bcin02g06510	0.062719	0.48122	0.0641371
Bcin02g06520	0.00783418	0.112083	0.243788
Bcin02g06530	0.162903	0.0121086	0.0600985
Bcin02g06540	0.05649	0.144414	0
Bcin02g06550	0.145458	0.093537	4.81e-10
Bcin02g06560	0.0886336	0.0708925	0.0713898
Bcin02g06570	0.0928455	0.0436948	0.0890896
Bcin02g06580	0.00271525	0.221597	0.0793582
Bcin02g06590	0.00597273	0.453543	0
Bcin02g06600	0.2821	0.0596207	0.0775355
Bcin02g06610	0.320732	0.0638034	0.081568
Bcin02g06620	0.00466277	0	0.00477322
Bcin02g06630	0.0657491	0.267002	0.0223297
Bcin02g06640	0.330662	0.0185791	0.13134
Bcin02g06650	0.267191	0.0329177	0.109717
Bcin02g06660	0.0868167	0.117871	0.0800547
Bcin02g06670	0.275121	0.177151	0.0813895
Bcin02g06680	0.0966297	0.0449892	0.0210396
Bcin02g06690	0.211199	0.0818379	0.107741
Bcin02g06700	0.0706424	0.0246558	0.0880729
Bcin02g06710	0.0508307	0.0232906	0.445767
Bcin02g06720	0.057271	0.305494	0.335354
Bcin02g06730	6.44e-09	0.102771	0.123594
Bcin02g06740	0.00977761	0.122667	0.0908563
Bcin02g06750	1.08e-08	0.591328	0.000704699
Bcin02g06760	0.188409	0.0259238	0.0749373
Bcin02g06770	0.112414	0.166651	0.0982005
Bcin02g06780	0.0578397	0.183825	0.0759108
Bcin02g06790	0.371307	0.00266397	0.132787
Bcin02g06800	0.31346	0.0220724	0.0617354
Bcin02g06810	0.273894	0.040317	0.0519564
Bcin02g06820	0.241459	0.0491651	0.100768
Bcin02g06830	0.174317	0.0200344	0.0745086
Bcin02g06840	0.127096	0.0876902	0.0816928
Bcin02g06850	0.0526433	0.115607	0
Bcin02g06860	0.0417938	0.0468459	0.0867942
Bcin02g06870	0.107929	0.132765	0.0378747
Bcin02g06880	0.188679	0.0902703	0.0942815
Bcin02g06890	0.0120268	0.167288	0
Bcin02g06900	0.317236	0.0180331	0.0920675
Bcin02g06910	0.246286	0.0546679	0.00883754
Bcin02g06920	0.272289	0.120924	0.0374324
Bcin02g06930	0.239816	0.153139	0.0620504
Bcin02g06940	0.336613	0.107889	0.066628
Bcin02g06950	0.280657	0.00306093	0.113822
Bcin02g06960	0.210528	0.0509886	0.0464338
Bcin02g06970	0.00510749	0.000612691	1.57e-09
Bcin02g06980	0.22362	0.00722441	0.0244545
Bcin02g06990	0.343096	0.02633	0.108399
Bcin02g07000	0.132166	0.0701184	0
Bcin02g07010	0.0905519	0.238257	0.0293524
Bcin02g07020	0.312501	0.0748447	0.100102
Bcin02g07030	0.0329045	0.0555763	0.0296698
Bcin02g07040	0	0.12521	0
Bcin02g07050	0.161367	0.0765352	0.0954546
Bcin02g07060	0.105708	0.0307168	0.0442571
Bcin02g07070	0.100471	0.182343	0.0767683
Bcin02g07080	0.0155437	0.0463468	0
Bcin02g07090	0.114399	0.111796	0.0811076
Bcin02g07100	0.272332	0.0600896	0.00676643
Bcin02g07110	0.0130887	0.0778916	0.0440592
Bcin02g07120	0.365078	0.0460492	0.0373258
Bcin02g07130	0.0623243	0.276455	0.0752225
Bcin02g07140	0.0149097	0.172673	0.0184361
Bcin02g07150	0.232584	0.0343873	0.10702
Bcin02g07160	0	0	0.0104984
Bcin02g07170	0.060405	0.164457	0
Bcin02g07180	0.149114	0.112341	0.0750122
Bcin02g07190	0.088882	0.198919	0.00889217
Bcin02g07200	0	0.0383504	0.00154954
Bcin02g07210	0.209651	0.0523782	0.0372518
Bcin02g07220	0.107594	0.0642682	0.0588692
Bcin02g07240	0.308352	0.0142524	0.0377017
Bcin02g07250	0.00883255	0.00684726	1.35e-10
Bcin02g07260	0	0.410197	0.0640904
Bcin02g07270	0.23952	0.217058	0.0412309
Bcin02g07290	0.0422804	0.208272	0
Bcin02g07300	0.0496835	0.046677	0.0442164
Bcin02g07310	0.0353922	0.0822379	0.0391976
Bcin02g07320	0.0519298	0.0938918	0.00397471
Bcin02g07330	0.106315	0.035432	0.052366
Bcin02g07340	0.439504	0.0279326	0.0951495
Bcin02g07350	0.0846825	0.0957534	6.53e-09
Bcin02g07360	0.035794	0.0118509	0
Bcin02g07380	0.00608537	0.111804	0
Bcin02g07390	0.192016	0.372164	0.0155989
Bcin02g07400	0.0124977	0.0443458	0.0503364
Bcin02g07410	0.115507	0.110775	0.108055
Bcin02g07420	0.117249	0.07389	0.0755292
Bcin02g07430	5.55e-10	0.309241	0.118792
Bcin02g07440	0.0499174	0.122686	0.188867
Bcin02g07450	0.116452	0.0951184	7.63e-09
Bcin02g07460	0.106686	0.224389	0.0278974
Bcin02g07470	0.0599893	0.0483607	0.135949
Bcin02g07480	0.0751169	0.0750437	0.113016
Bcin02g07490	0.0856133	0.0947746	0.0723132
Bcin02g07500	0.065827	0.116256	0.0225141
Bcin02g07510	0.0534103	0.0759981	0.089649
Bcin02g07520	0.0345944	0.183546	0.071436
Bcin02g07530	0.0468952	0.0590287	0.0351279
Bcin02g07540	0.397559	0.0715336	1.28e-09
Bcin02g07550	0.32067	0.046876	0.0678822
Bcin02g07560	0.199017	0.0749961	0.0665424
Bcin02g07570	0.251802	0.108337	0.0532813
Bcin02g07580	0.112656	0.0981296	0.0758696
Bcin02g07590	0.168523	0.190628	0
Bcin02g07600	0.0474453	0.157202	0
Bcin02g07610	0.065427	0.0781923	0.1201
Bcin02g07620	0.187175	0.088331	0.115821
Bcin02g07630	0.0105404	0.00282216	0.0107685
Bcin02g07640	0.0914096	0.040292	0.0317597
Bcin02g07650	0.217848	0.153201	0.0879221
Bcin02g07660	0	0.268373	0.294813
Bcin02g07670	0.0529329	0.129734	0.00993919
Bcin02g07680	0.184088	0.0521082	0.0133827
Bcin02g07690	0.266866	0.0532341	0.0715831
Bcin02g07700	0.0176844	0.0315678	0.0346771
Bcin02g07710	0.306212	0.0320376	0.0958975
Bcin02g07720	0	0.0671541	0.0627798
Bcin02g07730	0.0633596	0.0620542	0.0441883
Bcin02g07740	0.0495001	0.0913159	0.0683083
Bcin02g07750	0.173797	0.206276	0.0554462
Bcin02g07760	0.060081	0.287071	0.0609516
Bcin02g07770	0.254291	0.0652015	0.0657164
Bcin02g07780	0.148855	0.140057	0.063428
Bcin02g07790	0.304727	0.0168248	0.124475
Bcin02g07800	0.433857	0.0103871	0.0566654
Bcin02g07810	0.0796072	0.158905	0.158524
Bcin02g07820	0.127752	0.0327684	0.00605605
Bcin02g07830	0.025398	0.399789	0
Bcin02g07840	0.037255	0.0648859	0
Bcin02g07850	0.072329	0.135433	0.0675748
Bcin02g07860	0.138879	0.0363269	0.0276308
Bcin02g07870	0.155145	0.0274566	0.0264032
Bcin02g07880	0.0604883	0.0608912	0
Bcin02g07890	0.0430613	0.123068	0.157184
Bcin02g07900	0.0429259	0.292494	0.0720439
Bcin02g07910	0.0273935	0.0867803	0.0549662
Bcin02g07920	0.0931086	0.0752106	0.140796
Bcin02g07930	0.432289	0.0519349	0.0843189
Bcin02g07940	0.0191765	0.0868208	0.0924275
Bcin02g07950	0.000668605	0.995132	0.000650287
Bcin02g07960	0.246024	0.0492482	0.030701
Bcin02g07980	0.0309102	0.0513918	0
Bcin02g07990	0.269838	0.0141267	0.0442433
Bcin02g08000	0.136132	0.00562418	0.0923391
Bcin02g08010	0.222347	0.0330897	0.0517943
Bcin02g08020	0.311136	0.00694657	0.132918
Bcin02g08030	0.126355	0.0155768	0.0135383
Bcin02g08040	0.0972841	0.0161842	0.11974
Bcin02g08050	0.425012	0.00532492	0.0569987
Bcin02g08060	0.0908757	0.142105	0.043883
Bcin02g08070	0.0604522	0.0731211	0.0183335
Bcin02g08080	0.0365113	0.17056	0.0167947
Bcin02g08090	0.240912	0.193791	0.0765353
Bcin02g08100	0.229937	0.08096	0.0429953
Bcin02g08110	0.13132	0.0904582	0.0686298
Bcin02g08120	0.13083	0.151336	0.056315
Bcin02g08130	0.116875	0.391507	0.0675522
Bcin02g08140	0.0762509	0.232677	0.0449817
Bcin02g08150	0.111837	0.0605767	0.0715356
Bcin02g08160	0.158637	0.127733	0.00794172
Bcin02g08180	0.278113	0.00779677	0.110907
Bcin02g08190	0.0143239	0.100774	0.0854484
Bcin02g08200	0.265098	0.00910699	0.101804
Bcin02g08210	0.2127	0.0185841	0.0894006
Bcin02g08220	0	0.129409	0.265104
Bcin02g08230	0.264306	0.096443	0.0324522
Bcin02g08240	0.211844	0.141947	0.0627873
Bcin02g08250	0.17636	0.183023	0.0291841
Bcin02g08260	0.33059	0.0308197	0.0835951
Bcin02g08270	0.22146	0.00737777	0.0724103
Bcin02g08280	0.00039437	0.313033	0
Bcin02g08290	0.0684866	0.219571	0.0145852
Bcin02g08300	0.00713995	0.351946	0.0550975
Bcin02g08310	0.16188	0.0967636	0.0792319
Bcin02g08320	0.0507509	0.332838	0.0497553
Bcin02g08330	0.346336	0.0390517	0.085563
Bcin02g08340	0.057297	0.188312	0.139914
Bcin02g08350	0.192804	0.0205257	0.0961337
Bcin02g08360	0.0919249	0.372349	0.0246277
Bcin02g08370	0.157659	0.0566898	0.0323464
Bcin02g08380	0.0593893	0.0683049	0.0469447
Bcin02g08390	0.152289	0.0533533	0.0345526
Bcin02g08400	0.0261741	0.0311566	0.0710065
Bcin02g08410	0.107016	0.0355245	0.102061
Bcin02g08420	0.225187	0.006049	0.019467
Bcin02g08430	0	0.127627	0.135522
Bcin02g08440	0.252047	0.179061	0.0736273
Bcin02g08450	0.161942	0.10785	0.0110248
Bcin02g08460	0.120722	0.117182	0.0953868
Bcin02g08470	0.121939	0.160591	0
Bcin02g08480	0.129965	0.0418276	0.0604554
Bcin02g08490	0.0511376	0.153636	0.21477
Bcin02g08500	0.171383	0.0962395	0.0324505
Bcin02g08510	0.0414093	0.121802	0
Bcin02g08520	0.217199	0.119576	0.0755224
Bcin02g08530	0.285027	0.0300649	0.0902754
Bcin02g08540	0.132808	0.143799	0.092145
Bcin02g08560	0.0449425	0.040164	0.00234876
Bcin02g08570	0.284762	0.0432763	0.0942236
Bcin02g08580	0.25111	0.0973889	0.0798189
Bcin02g08590	0.141194	0.0898244	0.118214
Bcin02g08600	0.210685	0.0809311	0.0649554
Bcin02g08610	0.242157	0.0136567	0.067355
Bcin02g08620	0.0207216	0.123577	0.0778946
Bcin02g08630	0	0.105698	0.0426087
Bcin02g08640	0.0267673	0.0079891	0
Bcin02g08650	0.012366	0.0188294	0
Bcin02g08660	0.223858	0.0339053	0
Bcin02g08670	0.188233	0.0176205	0.0977956
Bcin02g08680	0.16174	0.0349324	0.0265227
Bcin02g08690	0.165016	0.0626605	0.0754921
Bcin02g08700	0.173859	0.198277	0.0824989
Bcin02g08710	0.0347703	0.248318	0
Bcin02g08720	0.00350012	0.363301	0.0306073
Bcin02g08730	0.109707	0.148948	0.0496113
Bcin02g08740	0.0262676	0.0394462	3.37e-10
Bcin02g08750	0.12438	0.157881	0.0339993
Bcin02g08760	0.0619238	0.150633	4.55e-09
Bcin02g08770	0	0.00343229	0
Bcin02g08780	0	0	0
Bcin02g08790	0.193359	0.244446	0.126135
Bcin02g08800	0.204328	0.0940532	0.0622941
Bcin02g08810	0.0899009	0.176359	0.0906167
Bcin02g08820	0.166824	0.135658	0.0129574
Bcin02g08830	0.54574	0.0601212	0.0676136
Bcin02g08840	0.702542	0.0173873	0.0681039
Bcin02g08850	0.0257585	0.0864454	0.0991569
Bcin02g08860	0.219824	0.0745783	0.0531087
Bcin02g08870	0.00745238	0.970104	0.00441712
Bcin02g08880	0.0303373	0.134275	0.0391597
Bcin02g08890	0.0914099	0.0336308	0.0368287
Bcin02g08900	0.0103382	0.139321	0
Bcin02g08910	0.574863	0.00231463	0.246497
Bcin02g08920	0.0596624	0.168692	0.023362
Bcin02g08930	0.162617	0.253914	0.053147
Bcin02g08940	0.062272	0.117795	0.019506
Bcin02g08950	0.0114146	0.0106408	0
Bcin02g08960	0.0345145	0.0221379	6.52e-08
Bcin02g08970	0.0987775	0.141958	0.0592347
Bcin02g08980	0.0858978	0.277591	0.195817
Bcin02g08990	0.252652	0.0990693	0.0658621
Bcin02g09000	0.137711	0.154647	0.0689363
Bcin02g09010	0	0.0138098	0
Bcin02g09020	0.0574013	0.128483	0.0997302
Bcin02g09030	0.0652588	0.00530817	0.121821
Bcin02g09040	0.0427703	0.0272768	0.0935643
Bcin02g09050	0	0.0176444	0
Bcin02g09060	0.185121	0.12411	0.132418
Bcin02g09070	0.0503579	0.00740239	0.114581
Bcin02g09080	0.123867	0.137384	0
Bcin02g09090	0.677157	0.0248244	0.0947062
[truncated: 9,301 more rows]

## Sheet: Asterales_H2
Table S5. Broad-sense heritability (H²) estimates of Botrytis cinerea gene expression for each gene, calculated across all host species (“All”), as well as within individual plant clades (Rosids and Asterids, including Superasterids) and plant orders (Asterales, Caryophyllales, Fabales, Cucurbitales, Solanales). For each gene, H² values are reported for variance components attributable to B. cine…
Gene	B. cinerea isolate	Host	Interaction
Bcin01g00010	0.39322	0	0.0698039
Bcin01g00020	0.442512	0.0183012	0.0939948
Bcin01g00030	0.351222	0	0.175168
Bcin01g00040	0.409256	0.0425876	0.113866
Bcin01g00050	0.364368	0.149898	0.159937
Bcin01g00060	0.36888	0	0.137621
Bcin01g00070	0.396925	0	0.131855
Bcin01g00080	0.304597	0.0303822	0.171836
Bcin01g00090	0.356244	0.0264954	0.151962
Bcin01g00110	0.369863	0.177029	0.191746
Bcin01g00120	0.368172	0	0.177038
Bcin01g00130	0	0.0906462	0
Bcin01g00140	0.0532035	0.0223876	0.281437
Bcin01g00150	0.000637111	0.078386	0.0802384
Bcin01g00160	0.447637	0.0392405	0.378347
Bcin01g00170	0.190883	0	0.249165
Bcin01g00180	0.0319612	0.214231	0.0768386
Bcin01g00190	0	0.00132905	0.09475
Bcin01g00200	0	0.13413	0.0012716
Bcin01g00210	0	0.186707	0.136899
Bcin01g00220	0.0948342	3.48e-10	0.198363
Bcin01g00230	0	0.151666	0.17017
Bcin01g00240	0.0134567	0.227828	0.00210526
Bcin01g00250	0.0481628	0	0.0555278
Bcin01g00260	0.0569128	0.510907	0.343999
Bcin01g00270	0	0.00326796	0
Bcin01g00280	0.0237402	0.0210613	0.177968
Bcin01g00290	0.0472387	0	0.0671818
Bcin01g00300	0.0248169	0.0828816	0.0589154
Bcin01g00310	0.0448471	0.11807	0.191915
Bcin01g00320	0.0307957	0.3658	0.119728
Bcin01g00330	0.0509839	0.0206814	0.180394
Bcin01g00340	0	0.0161541	0.170733
Bcin01g00350	0.0814856	0.00226873	0.137012
Bcin01g00360	0	0.268313	0.0838022
Bcin01g00370	0.0327419	0.405628	0.194337
Bcin01g00380	0.00343113	0.486785	0.0217383
Bcin01g00390	0.097411	0.303147	0.0625094
Bcin01g00400	0.0874327	1.17e-10	0.308531
Bcin01g00410	0.0345848	0.0331706	0.29214
Bcin01g00420	0.0672768	0.124821	0.17884
Bcin01g00440	0.136015	0.0543479	0.134794
Bcin01g00460	1.09e-09	0.403255	1.35e-08
Bcin01g00470	0.153267	0.0362014	0.130335
Bcin01g00480	0.0477195	0.239763	0.202359
Bcin01g00490	0.0397235	0.0213295	0.158147
Bcin01g00500	0.0145125	0	0.228152
Bcin01g00510	0.0168442	0.15813	0
Bcin01g00520	0.0321016	0.249952	0.113516
Bcin01g00530	0	2.21e-08	0.181227
Bcin01g00540	0.00688681	0.0517957	0.199908
Bcin01g00550	0.107062	0.089717	0.215441
Bcin01g00560	0.0145797	0.0143502	4.48e-10
Bcin01g00570	0.0158934	0	0.0442032
Bcin01g00580	0.0348307	0.00889926	0.0732867
Bcin01g00590	0.0953865	0	0.0630809
Bcin01g00600	0	1.76e-10	0.0236879
Bcin01g00630	0.0207121	0.175652	0.193408
Bcin01g00640	0.0531077	0.0996215	0.292656
Bcin01g00650	0.10813	0.00106779	0.00738092
Bcin01g00660	0.0570114	0.0436876	0
Bcin01g00670	0.0872523	0.356369	0.180763
Bcin01g00690	0	0.0533738	0.0504619
Bcin01g00700	0.00581673	0.089836	0.0420289
Bcin01g00710	0.0854958	0.180622	0
Bcin01g00720	0	0.0211039	0
Bcin01g00730	0.0105569	0.356411	0.0337382
Bcin01g00740	0.00500031	0.163144	0.200349
Bcin01g00750	0.0800762	0.198938	0.151394
Bcin01g00760	0.132754	0.111745	0.119498
Bcin01g00770	0	0.0657141	0.0342502
Bcin01g00790	0.0492765	0.135676	0.212091
Bcin01g00800	0.00306643	0.223632	0.152692
Bcin01g00810	0	0.0416224	0.0100708
Bcin01g00820	0.00583173	0.00118939	0
Bcin01g00830	0.013655	0.201038	0.0663556
Bcin01g00840	0.0153942	0.331095	0.00342418
Bcin01g00850	0	0.167071	0
Bcin01g00860	0	0.153677	0.0824456
Bcin01g00870	0.0271581	0.0215827	0.248499
Bcin01g00880	0.0889599	0	0.161158
Bcin01g00890	0.0628434	0.109567	0.0758373
Bcin01g00910	0	0.0770896	0
Bcin01g00920	0.477395	0	0.33618
Bcin01g00930	0.036891	0	0.0884647
Bcin01g00940	0	0	0
Bcin01g00950	1.67e-10	0.368984	0
Bcin01g00960	0.148645	0.0256227	0.114735
Bcin01g00970	0	0.335175	0
Bcin01g00980	0.0869942	0.512598	0.152948
Bcin01g00990	0.0547347	0.0931282	0.000698986
Bcin01g01000	0	0.333075	0
Bcin01g01010	0.0665089	0.123588	0.0559959
Bcin01g01020	0	0.0452318	0
Bcin01g01030	0.00931574	0.113369	0
Bcin01g01040	0.0497609	0.0778173	0.237227
Bcin01g01060	0	0.106094	0
Bcin01g01070	0.0550609	0.0786047	0.20442
Bcin01g01080	0.0209248	0.458038	0.0379663
Bcin01g01090	0.116047	0.317439	0.153359
Bcin01g01100	0.00887484	0.0252782	0
Bcin01g01110	0.0250747	0.0368849	0.0321799
Bcin01g01115	0.207981	0.0593186	0.0410342
Bcin01g01120	0.00966989	0.0457899	0.289653
Bcin01g01140	0.120209	1.99e-10	0.117051
Bcin01g01150	1.47e-09	0.0367534	1.4e-10
Bcin01g01160	0.226256	5.42e-10	0
Bcin01g01170	0.177028	0.073382	0.150042
Bcin01g01180	0.0295439	0.0910924	0.114514
Bcin01g01190	0.0467533	0	0.268283
Bcin01g01200	0	0.145905	0.0420479
Bcin01g01210	0.0815781	0.00727637	0.240786
Bcin01g01220	0.203999	0.0763833	0.066721
Bcin01g01230	0.0583567	0.00571018	0.187853
Bcin01g01240	0.415658	0.00780342	0.154691
Bcin01g01250	0	0.146653	0.0902373
Bcin01g01260	1.42e-10	0.153755	0.098238
Bcin01g01280	1.11e-08	0.162298	0.140059
Bcin01g01290	0.00225576	0.101507	0.292572
Bcin01g01300	0.0760241	0.114094	0.336582
Bcin01g01310	0.126033	0.058409	0.1611
Bcin01g01320	0.0656445	0	0.22694
Bcin01g01330	0.118507	0.130013	0.043188
Bcin01g01340	0.13934	0.191099	0.0464732
Bcin01g01350	0.0878217	0.0916624	0.0736122
Bcin01g01360	0.0822283	0.101625	0.0530514
Bcin01g01370	0.0817573	0.100996	0.146213
Bcin01g01380	0.099737	0.0559559	0.154704
Bcin01g01390	0.0342885	0.101217	0.0130891
Bcin01g01400	0.0879277	0.0131785	0.00806112
Bcin01g01410	0.039295	0.0547365	0.0366645
Bcin01g01420	0.0212193	1.49e-10	0.0220377
Bcin01g01430	2.22e-09	0.0086365	0.449463
Bcin01g01440	0.0928759	0.0184116	0.413635
Bcin01g01450	0.0659167	0.252565	0.00707412
Bcin01g01460	0.253906	0.00273975	0
Bcin01g01470	0.100398	0	0.434459
Bcin01g01480	0.0191086	0.0315749	0
Bcin01g01490	0.000932723	0	0.077029
Bcin01g01500	0.00710126	0	3.62e-09
Bcin01g01510	0	0.0135554	0
Bcin01g01520	0.166386	0.272451	0.15946
Bcin01g01530	0.00513328	0.226857	1.94e-07
Bcin01g01540	1.13e-10	0.0636809	0.0656225
Bcin01g01550	0.115785	0.0928725	0.280544
Bcin01g01560	0.0131437	0.178338	0.058823
Bcin01g01570	0.0240804	0.169744	0.198117
Bcin01g01580	0.0874998	0.0389122	0
Bcin01g01590	0.0327037	0.0606664	0.32465
Bcin01g01600	0	0.164077	0.0696115
Bcin01g01610	0.0236569	0.108738	0.142319
Bcin01g01630	0	0.111778	0
Bcin01g01640	0.104376	0.0197727	0.172355
Bcin01g01650	0.0357249	0.421422	0.0563384
Bcin01g01660	0	0.182611	0
Bcin01g01670	0.0816421	0.142181	0.176738
Bcin01g01680	0	0.0322548	0.191149
Bcin01g01690	0	0.0888357	0.139486
Bcin01g01700	0.094038	0.0560644	0.149862
Bcin01g01710	0.14026	0.000973318	0.118935
Bcin01g01720	0.0777048	0.134834	0.153795
Bcin01g01730	0.00615961	0.0284444	0.0136146
Bcin01g01740	0.11519	0.152261	0.0359927
Bcin01g01750	0.018905	0.156308	0
Bcin01g01760	0.0825887	0.0769395	0.690879
Bcin01g01770	0.050011	0.0157738	0.028187
Bcin01g01780	0.0787253	0.0184219	0.0630743
Bcin01g01790	0	0	0.0110335
Bcin01g01800	0.103139	0.451788	0.150362
Bcin01g01810	0	0.129788	0.116138
Bcin01g01820	0.0628822	0.274095	0.166007
Bcin01g01830	0.010331	0.256983	0.244019
Bcin01g01840	9.79e-09	0.0123378	0.252066
Bcin01g01850	3.74e-07	0.126327	0.229787
Bcin01g01860	0.00629813	0.120192	0.0797196
Bcin01g01870	0.0344449	0.110282	0.0403278
Bcin01g01880	0	0.0221779	0
Bcin01g01890	0.0444775	0.0889208	0.028415
Bcin01g01900	0.076761	0.410877	0.276804
Bcin01g01910	0	0.00802906	0
Bcin01g01920	0.0279636	0.065542	0.0723074
Bcin01g01930	0.00051719	0.121617	0
Bcin01g01950	0.0587813	0.0556817	0.118658
Bcin01g01960	0	0.122366	0.0189108
Bcin01g01970	0	0.0474269	0.146749
Bcin01g01980	0.00275618	0.0152967	0.0314199
Bcin01g01990	0.0483577	0.0749405	0.226458
Bcin01g02000	0.133434	0.0511182	0.273244
Bcin01g02010	0.0729952	0.0560823	0.306814
Bcin01g02020	0.0507479	0.0652074	0
Bcin01g02030	2.45e-08	0.0169729	0.049475
Bcin01g02040	0.0950384	0.351991	0.133272
Bcin01g02050	0.148815	0.24177	0.123186
Bcin01g02070	0.0537446	0.427344	0.168124
Bcin01g02080	0.0291603	0.0705506	0.0704769
Bcin01g02090	0.0125686	0.0714081	0.187687
Bcin01g02100	0	0.0616637	0.0697609
Bcin01g02110	0.00470552	0	0.025643
Bcin01g02120	0.0867016	0.239562	0.157926
Bcin01g02130	0	0.00624688	0
Bcin01g02140	0.143413	0.00958674	0
Bcin01g02150	0.00471557	1.66e-10	0.0234208
Bcin01g02160	0.148562	0.00223425	0.0356627
Bcin01g02170	0	0.128408	0.166195
Bcin01g02180	0	0	0.0113226
Bcin01g02190	0.00444517	0	0.157245
Bcin01g02200	0.148938	0.23452	0.16941
Bcin01g02210	0.0927346	0.412433	0.180518
Bcin01g02220	0	0.174432	0.186023
Bcin01g02230	0.0101781	0	0.188715
Bcin01g02240	1.88e-06	0.43802	0.0325501
Bcin01g02250	0.0557322	0.16804	0.153659
Bcin01g02260	0.111149	0.107614	0.145906
Bcin01g02270	0.106043	0.00257936	0.196014
Bcin01g02280	0.156481	0.13097	0.213631
Bcin01g02290	0.167015	0.00170743	0.0963236
Bcin01g02300	0.145408	0.313699	0.151875
Bcin01g02310	0.120779	0.501057	0.0833384
Bcin01g02320	0.0499836	0.0237384	0.180533
Bcin01g02330	0.136751	4.77e-08	0.209348
Bcin01g02340	0.0501136	0.322946	0.175597
Bcin01g02350	0.0952951	0.0419988	0.820972
Bcin01g02360	0.0710377	0.0503051	0
Bcin01g02370	0.00575645	0.182787	0.0410885
Bcin01g02380	0	0.0913595	0
Bcin01g02400	0.029769	0.0364285	0.0655587
Bcin01g02410	0	8.27e-09	0.0033745
Bcin01g02420	0.122136	0.169017	0.146735
Bcin01g02430	0.132669	0.0164104	0.241057
Bcin01g02440	0.184044	0.0960202	0.166626
Bcin01g02450	0	0.147987	0.244429
Bcin01g02460	0.139703	0.021166	0.185317
Bcin01g02470	2.08e-09	0.0102888	0.165067
Bcin01g02480	0.0495349	0.257558	0.070495
Bcin01g02490	0.103214	0.00312746	0.140528
Bcin01g02500	0.0657314	0.0135368	0.215298
Bcin01g02510	0	0.0877666	0
Bcin01g02520	0.0225147	0.26614	0.0089217
Bcin01g02530	0	0.194409	0
Bcin01g02550	0.00317737	0.114067	0.0839115
Bcin01g02560	0.00246915	0.101233	0.107856
Bcin01g02565	0.121368	0.105147	0.178882
Bcin01g02570	0	0.150944	0
Bcin01g02590	0.0393252	0.00680911	0.153127
Bcin01g02600	0.0297624	0.00216555	0.354837
Bcin01g02610	0.0981219	0.36788	0.140527
Bcin01g02620	0.0923384	0	0.123708
Bcin01g02640	0.149921	0.0442914	0.0229623
Bcin01g02650	0.00665766	0.143087	0.105903
Bcin01g02660	0.0149174	0.257941	0.0514494
Bcin01g02670	0.068179	0.137025	0.0220088
Bcin01g02680	0.0690377	0.460715	0.170503
Bcin01g02690	0.072253	0.169515	0.422913
Bcin01g02700	0	0.10799	0.0724443
Bcin01g02710	0.00686336	0.085312	0
Bcin01g02720	1.59e-08	0	0.0215255
Bcin01g02730	0.0962466	0.16185	0.223999
Bcin01g02740	0.0519892	3.95e-08	0.131732
Bcin01g02750	0.0980467	0.113033	0.177586
Bcin01g02760	0.123935	0.280407	0.0313601
Bcin01g02770	0.116472	0.016208	0.110657
Bcin01g02780	0.100919	0.0396033	0.106506
Bcin01g02790	0.0949159	0.0980291	0.114473
Bcin01g02800	0.0345245	0.0140863	0.0680334
Bcin01g02810	0.107336	0	0.0551879
Bcin01g02820	0.012756	0.196247	0.0335863
Bcin01g02830	0.0306044	0.179793	0.048234
Bcin01g02840	0.0945392	0	0.10383
Bcin01g02850	0	0.00257485	0.0114149
Bcin01g02860	0.0303614	0.256551	0.0685915
Bcin01g02870	0	0.0167872	0
Bcin01g02880	0.0889976	0	0.296736
Bcin01g02890	0.0245573	0.21618	0.133342
Bcin01g02900	0.039438	0.119801	0.130047
Bcin01g02920	2.87e-10	0.104438	0.233758
Bcin01g02930	0.00411444	0.218043	0.254083
Bcin01g02940	0.0316789	0.0599403	0.244974
Bcin01g02950	0.0319202	0.0638596	0.138067
Bcin01g02960	0.020033	0.270712	0.241179
Bcin01g02970	0.16909	0	0.152598
Bcin01g02980	0.0508259	0.00399744	0.00861982
Bcin01g02990	0.0176089	0.358018	0.231422
Bcin01g03000	0.13641	0.406822	0.139218
Bcin01g03010	0.0312031	0.162018	0.10475
Bcin01g03030	0.0521903	0.0605201	0.0257402
Bcin01g03040	0	0.311014	0.0931259
Bcin01g03050	0.0158673	0.294215	0.0147789
Bcin01g03060	0.0848769	0.127711	0.209848
Bcin01g03070	0	0.132163	0.201958
Bcin01g03080	1.15e-09	0.322393	0.0267949
Bcin01g03090	0.217264	0.0154258	0.249679
Bcin01g03100	0.312466	0.00848633	0.226806
Bcin01g03110	0.012871	0.104852	0.189119
Bcin01g03120	0	0.0580667	0.193017
Bcin01g03130	0	0.0362163	0.156861
Bcin01g03140	0	0.0518475	0.0906813
Bcin01g03160	0.0654331	0.0262161	0.150959
Bcin01g03170	0.0474434	0.00353056	0.0980766
Bcin01g03180	0.0548706	0.0163413	0.0773499
Bcin01g03190	0	0.112293	0.158175
Bcin01g03200	0.0862937	0	0.356354
Bcin01g03210	0.0147658	0.0191998	0.0887595
Bcin01g03220	0.0938398	1.04e-09	0.213473
Bcin01g03230	0.0494423	0.262337	0.185868
Bcin01g03240	0.0271515	0.215441	0.0358268
Bcin01g03250	0	0.0206905	0.102091
Bcin01g03260	0.078613	0.208622	0.0888944
Bcin01g03270	0	0.0961056	0.0302228
Bcin01g03280	0.155934	0.277383	0.00869895
Bcin01g03290	0	0.0195611	0.113193
Bcin01g03300	0.0587484	0.0258368	0.0796635
Bcin01g03310	4.57e-14	0.0425587	0
Bcin01g03320	0	0.15426	0.0214709
Bcin01g03330	0.0222195	0.0499586	0.00935031
Bcin01g03340	0	0.0662525	1.22e-09
Bcin01g03350	0.0202142	0.278353	0
Bcin01g03360	0.0804973	0.0420356	0.281241
Bcin01g03370	0.0267823	0.0116924	0.418962
Bcin01g03380	0.00888035	0.129286	0.00326652
Bcin01g03390	0	0.0183581	0
Bcin01g03400	0.071858	1.93e-10	0.276759
Bcin01g03410	0.0515274	0.0350247	0.0517714
Bcin01g03420	0.0349766	0	0.166031
Bcin01g03430	0.145608	0.29003	0
Bcin01g03440	0.0835192	0.38459	0.0804203
Bcin01g03450	0.0190904	0.0854678	0
Bcin01g03460	0.0659813	0.34084	0.0093545
Bcin01g03480	0.0923416	0.127457	0
Bcin01g03490	1.09e-10	0.245055	0.0616833
Bcin01g03500	0.0342205	0.0390514	0.0119283
Bcin01g03510	0.0177727	0.147519	0.0487266
Bcin01g03520	0.0306773	0.0252656	0.109286
Bcin01g03530	9.29e-14	0.0128484	0
Bcin01g03540	0	0.178757	0.217431
Bcin01g03550	0	0.142435	0.029962
Bcin01g03560	0.23866	0	0.0854125
Bcin01g03580	0.00811473	0.0161957	0.12583
Bcin01g03600	0.00257826	0.0462592	0.10443
Bcin01g03610	0.0150611	0.0296211	1.93e-09
Bcin01g03620	0	0.110198	0.00508732
Bcin01g03630	0.0750817	0	0.0472065
Bcin01g03640	0.0614772	0.336707	0.137751
Bcin01g03650	0.0068005	0	0.127041
Bcin01g03660	0.0134176	0	0.0876824
Bcin01g03670	0.0094952	0.0262209	0
Bcin01g03680	0	0.254273	0.187495
Bcin01g03690	0.0783861	0	0.0642786
Bcin01g03710	0.0205389	0.183989	0.326364
Bcin01g03720	0.0364734	0.0541848	0.322752
Bcin01g03730	0	0.0386745	0.384684
Bcin01g03740	1.97e-08	0.149406	0.381949
Bcin01g03750	0.00496624	0.426758	0.0974883
Bcin01g03760	0.125884	0	0.531326
Bcin01g03770	0.0634036	0.100557	0.663129
Bcin01g03780	0.181469	0.0910221	0.0710393
Bcin01g03790	0.00568046	0.188602	1.17e-08
Bcin01g03810	0.0673533	0.119987	0.0432827
Bcin01g03820	0.168548	0.128192	0.172235
Bcin01g03830	0.0414389	0.224176	0.280887
Bcin01g03840	0	0.17316	0.0249643
Bcin01g03850	0.0313573	0.156535	0.167456
Bcin01g03860	0.252909	0.145891	0.11031
Bcin01g03890	0.19179	0.0553022	0.216271
Bcin01g03900	0.00220874	0.0439055	0.537276
Bcin01g03920	0	0.0459658	0.0184033
Bcin01g03930	0.0349394	0.16526	0.0729614
Bcin01g03950	0.728083	0.0100355	0.124912
Bcin01g03960	0	0.0457235	0.180267
Bcin01g03970	0	0.0169225	0.333516
Bcin01g03980	0.0871389	0.0876004	0.271844
Bcin01g03990	0	0.295901	0.06805
Bcin01g04010	0.0634094	0.0869184	0.0432536
Bcin01g04020	0.0538212	0.300222	0.0846175
Bcin01g04030	0.0900308	0.332543	0.0953526
Bcin01g04040	0.0459962	0.0377499	0.0549806
Bcin01g04050	0.0793177	0.0104561	0.232203
Bcin01g04070	0.031646	0.183875	8.46e-08
Bcin01g04090	0.00399622	0.134161	0.222302
Bcin01g04100	0	0	0.196218
Bcin01g04110	0	0.0517863	0.704381
Bcin01g04120	1.66e-09	0.0266362	0.637001
Bcin01g04130	0.148378	0.00141978	0.0724731
Bcin01g04140	0.151914	0.0943415	0.07197
Bcin01g04160	0.00742699	0.0696892	0.0959149
Bcin01g04170	0.0190108	0.0477804	0.178562
Bcin01g04180	0.0481844	0.035535	0.138409
Bcin01g04190	0.0237715	0.254702	0.0601533
Bcin01g04200	0.0224705	0.273936	0.0158621
Bcin01g04210	0.0507286	0.0925965	0.029023
Bcin01g04230	0.0716935	0.106207	0.306141
Bcin01g04240	0	0	0
Bcin01g04250	0.00703528	0.421777	0.0635192
Bcin01g04260	0.0590835	0.0909316	0.178355
Bcin01g04270	0	0.0182841	0.328618
Bcin01g04280	0.00708053	0.304443	0.170226
Bcin01g04290	0.0540844	0.0763341	0.0373254
Bcin01g04300	0.103643	0.0200612	0.0179634
Bcin01g04310	0	0.0338911	0.190139
Bcin01g04320	2.86e-08	0.0133518	0.0133957
Bcin01g04340	0.0792786	0.343191	0.183933
Bcin01g04350	0.0572419	0.125971	0.272109
Bcin01g04360	0.00591358	0.397496	0.0354784
Bcin01g04370	0.112375	0	0
Bcin01g04380	0.0730353	0.104282	0.201555
Bcin01g04390	0	0	0.0775779
Bcin01g04400	0.0462778	0.44276	0.0843783
Bcin01g04410	0.00630679	0.372823	0
Bcin01g04420	6.23e-11	0	0.5528
Bcin01g04430	0	0.226378	0.0969202
Bcin01g04440	0.058269	3.91e-10	1.56e-10
Bcin01g04460	0.00770583	0.153719	0
Bcin01g04470	0.0261347	0.167422	0.0344361
Bcin01g04480	4.93e-10	0.137783	0.191582
Bcin01g04500	0.0135425	1.91e-10	0.454544
Bcin01g04510	0	0.00954093	0.514906
Bcin01g04520	0	0.216827	0
Bcin01g04530	0.0305773	0.165668	0
Bcin01g04540	0.0232302	0.355314	0.0179374
Bcin01g04550	0	0	0
Bcin01g04560	0	0.254237	0.077814
Bcin01g04570	8.68e-09	0.311733	0.115875
Bcin01g04580	0	0.0585453	0.1272
Bcin01g04590	0	0.00968775	0.0578868
Bcin01g04600	0.110376	0.00454971	0.285175
Bcin01g04610	0	0.132334	0
Bcin01g04620	0.0232878	0.0919414	0.0747285
Bcin01g04630	0.0546935	0.185983	0.25725
Bcin01g04640	0.155756	0	0.13626
Bcin01g04650	8.64e-10	0.113047	0.0359208
Bcin01g04660	0.0647144	0.380227	0.0693815
Bcin01g04670	0.0132172	0.0951265	0.23034
Bcin01g04680	0	0.0232549	0.215224
Bcin01g04690	0.0578205	0.283279	2.77e-10
Bcin01g04700	0	0.0106675	0.0141855
Bcin01g04710	0.0460962	0.194405	0.232903
Bcin01g04720	0.151613	0.0708813	0.0983801
Bcin01g04730	0.00637506	0.119063	0.0273416
Bcin01g04740	0.00375432	0.0799061	0.128479
Bcin01g04750	0.0115854	0.186435	0.249352
Bcin01g04760	0.20879	0.121644	0
Bcin01g04770	0.422108	0.00348226	0.406743
Bcin01g04780	0.0724108	0.293283	0.117622
Bcin01g04790	0.0679729	4.08e-10	0.159088
Bcin01g04800	0.0704782	0.113849	0.0879207
Bcin01g04810	0.0334423	0.000231251	0.00544631
Bcin01g04820	0.0067323	1.97e-08	0.0696608
Bcin01g04840	0.000560972	0.0992618	0.358738
Bcin01g04850	0.00760885	0.413004	0.0120091
Bcin01g04860	0.0532298	0.261073	0.396587
Bcin01g04870	0	0.0795784	0.144604
Bcin01g04880	0.0671069	0.17619	0.433132
Bcin01g04890	0.105913	0.422276	0.366704
Bcin01g04900	0.0815037	0.35494	0.403002
Bcin01g04910	0.0410182	0.0127892	0.181693
Bcin01g04920	0.0485182	0.164506	0.043583
Bcin01g04930	0.0147848	0.086249	0.0182533
Bcin01g04940	0.0397652	0.200114	0.0622712
Bcin01g04950	0.0385941	0.185176	0.183975
Bcin01g04960	0.038416	0.0755631	1.01e-10
Bcin01g04970	0	0.0136038	0.00624988
Bcin01g04980	0.147747	0.194273	0.191955
Bcin01g04990	8.67e-09	0.0953117	0.0918163
Bcin01g05000	0.0198601	0.0940919	0.0330047
Bcin01g05010	0	0	0.116323
Bcin01g05020	0.0260529	0.00756968	0.119478
Bcin01g05040	0	0.225756	0
Bcin01g05060	0.0518279	2.54e-07	0.0631115
Bcin01g05070	0.0539988	0.210283	0.0987687
Bcin01g05080	0	0.121348	0.0604916
Bcin01g05090	0	0.0383808	0.237066
Bcin01g05100	0.00260583	0.31602	0.127186
Bcin01g05110	0.0973613	0.0016863	0.251773
Bcin01g05120	0.0904654	0.328891	0.129059
Bcin01g05130	0.0491046	0.51925	0.163107
Bcin01g05140	0.00756861	0.00759446	0.0722693
Bcin01g05150	0.0166911	0.00418174	0.0436486
Bcin01g05160	0.142751	0.0226931	0.204029
Bcin01g05170	0.0589276	0.0815068	0.109589
Bcin01g05180	0.506632	0.000195878	0.0388545
Bcin01g05190	0	0.43439	0.241775
Bcin01g05200	3.31e-10	0.0278312	0.144736
Bcin01g05210	0.00945124	0.425525	0.26623
Bcin01g05220	0.114068	0.332635	0.191189
Bcin01g05230	0.0778355	0.19258	0.273056
Bcin01g05240	0.0670609	0.187591	0.229065
Bcin01g05250	0.0386639	0.372713	0.195182
Bcin01g05270	2.4e-10	0.0176881	0.126287
Bcin01g05280	0	0.0478027	0.300388
Bcin01g05300	0	0.00216608	0.072276
Bcin01g05310	0.00807188	0.339527	0.310685
Bcin01g05320	0.013957	0.162253	0.193685
Bcin01g05330	0.115602	0.145232	0.225142
Bcin01g05340	0.0537629	0.0451866	0.123107
Bcin01g05350	0	0.379407	0.0968089
Bcin01g05360	0.120139	0.0381657	0.0402718
Bcin01g05370	0	0.0383791	0
Bcin01g05380	0.142997	0.0985291	0
Bcin01g05400	0.0261251	0.281309	0.228581
Bcin01g05410	0.112716	0.00644113	0.114759
Bcin01g05420	0.0253824	0.0432368	0.00531957
Bcin01g05430	0.0659433	0.300573	0.247325
Bcin01g05440	0.000651832	0.007599	0.137192
Bcin01g05450	0	0.0526005	0.0902633
Bcin01g05460	0.0780783	0.140079	0.0517648
Bcin01g05470	0.000105605	0	0.194568
Bcin01g05480	0.15396	0.3646	0.159384
Bcin01g05490	0.0295411	0	0.0172038
Bcin01g05510	0	0	0
Bcin01g05520	0.0982923	7.32e-09	0.303576
Bcin01g05530	0.0792454	0.214097	0.153285
Bcin01g05540	0	0.151675	0
Bcin01g05550	0.123315	0.0975496	0.259769
Bcin01g05560	0	0.0542078	0
Bcin01g05570	0.034785	0	0.0646251
Bcin01g05580	0.136191	0.38264	0.0971954
Bcin01g05590	0.124973	0.395273	0.144912
Bcin01g05600	0.118455	0.180174	0.0812621
Bcin01g05610	0.0599266	0.116833	0.0282148
Bcin01g05620	0.0646423	0.0318467	0.294207
Bcin01g05630	0.175634	0.277361	0.205552
Bcin01g05640	0.187762	0.0144557	0.223949
Bcin01g05650	0.0357316	0.340375	0.125092
Bcin01g05660	0.0223567	0.169916	0.136908
Bcin01g05670	0	0.00312727	0.0731399
Bcin01g05680	4.26e-10	2.31e-10	0.251042
Bcin01g05690	0.0735511	0.032149	0.0981237
Bcin01g05700	0	0.119413	0
Bcin01g05710	0.0979423	0.179269	0.190646
Bcin01g05720	0.020522	0.00526122	0.0229797
Bcin01g05730	0.0371368	0.141207	0.32464
Bcin01g05740	0.0488481	0	0.313857
Bcin01g05750	0.0891594	0.00685681	0.370449
Bcin01g05760	7.46e-10	0.0222331	0.212342
Bcin01g05770	0.0496719	0.278038	0.304223
Bcin01g05780	0.0139577	0.13065	0.184936
Bcin01g05790	0.145334	0.00309359	0.132512
Bcin01g05800	0.17513	0.0841143	0.0980687
Bcin01g05810	0.0363332	0.35836	0.0851727
Bcin01g05820	1.84e-10	0.377426	0.0525088
Bcin01g05830	6.99e-10	0.00679477	0.129787
Bcin01g05840	0	0.0201059	0
Bcin01g05860	0.493141	0.0433422	0.303528
Bcin01g05870	0.297538	0.0219133	0.337319
Bcin01g05880	0.130865	3.47e-10	0
Bcin01g05890	0.153279	0.099445	0.128045
Bcin01g05900	0.149563	0.113237	0.0803107
Bcin01g05910	0.0359302	0.321467	0.059629
Bcin01g05920	0.0220353	0.114418	0.00238187
Bcin01g05930	0	0.0333198	0
Bcin01g05940	0.0870125	0.049869	2.73e-10
Bcin01g05950	0.101566	0.172978	0.262934
Bcin01g05960	0.119009	0.0336818	0.157683
Bcin01g05970	0.189499	0.0984117	0.124157
Bcin01g05980	0.245437	0.180027	0.140397
Bcin01g05990	0	0	0.119851
Bcin01g06000	0	0.0904037	0.0382838
Bcin01g06010	0.215117	0.0248025	0.269324
Bcin01g06020	0.0704857	0.217422	0.151176
Bcin01g06030	0	0.231708	0.0830431
Bcin01g06040	0.150055	0.0159219	0.055261
Bcin01g06050	0	0.114528	0.0126985
Bcin01g06060	0.169038	0.107482	0.236489
Bcin01g06070	0	0.258778	0.202983
Bcin01g06080	0.104751	0.0544977	0.0208529
Bcin01g06090	0.0664484	9.23e-10	0
Bcin01g06100	0	0.386746	0.323492
Bcin01g06110	0.00720238	0.0190923	0.092108
Bcin01g06120	0.0501271	0.152892	0.0354948
Bcin01g06130	0	7.06e-10	0.015349
Bcin01g06140	0.17867	0.167712	0.0626313
Bcin01g06150	0.0898616	0.12628	0.209449
Bcin01g06160	0.00067462	0.15298	0
Bcin01g06170	1.29e-10	0.0280018	0.343695
Bcin01g06180	0	0.114248	0
Bcin01g06190	0.0220554	0.0496143	0.151148
Bcin01g06200	0.0344286	0.0493986	0.0970201
Bcin01g06210	0.107057	0.276416	0.322532
Bcin01g06220	0	0.0044232	0.161067
Bcin01g06230	0	0.265959	0.0578362
Bcin01g06240	0.0853363	0.257508	0.0214882
Bcin01g06250	0.13746	0.207099	0.102295
Bcin01g06270	0.0521217	0.0563154	0.0343485
Bcin01g06280	0.0353731	0	0.106524
Bcin01g06290	0.00579082	0.546285	0.345281
Bcin01g06300	0.64263	0	0.177861
Bcin01g06310	0.0628376	0.247582	0.0566037
Bcin01g06320	0.0634649	0.331399	0.152967
Bcin01g06330	0.0968712	0.0312684	0.175786
Bcin01g06340	0.0831167	0.455616	0.105582
Bcin01g06350	0.0205933	0.0625596	0.00469842
Bcin01g06360	0.0251458	0.222	6.06e-09
Bcin01g06370	0	0	0.0838381
Bcin01g06380	0.0128202	0.0173827	0.292341
Bcin01g06390	0	0.238729	0
Bcin01g06400	0.00259553	0.0619311	2.52e-07
Bcin01g06410	0.103689	0.124158	0.0650646
Bcin01g06420	0.074609	0	2.51e-08
Bcin01g06430	0.0221884	0.329059	0.299924
Bcin01g06440	0.0648321	0.398973	0.185367
Bcin01g06460	0.0314853	0.178531	0.153543
Bcin01g06470	0.0699789	0.244718	0.0727665
Bcin01g06480	0.059094	9.35e-05	0.0783419
Bcin01g06490	0.106081	0.0382154	0.0856046
Bcin01g06500	0.00351545	0.202032	0.267595
Bcin01g06510	1.85e-10	0.0408484	0.0630536
Bcin01g06520	0.0516139	0.0496559	0.0159087
Bcin01g06530	0	0.378331	0
Bcin01g06540	0.0433314	0.207714	5.53e-10
Bcin01g06550	0	0	0
Bcin01g06560	0.0191495	0.0117504	0.039974
Bcin01g06570	0.0959801	0.0281171	0.219683
Bcin01g06590	2.21e-14	0.0332414	0
Bcin01g06600	0.0087709	0.294025	0.0288793
Bcin01g06610	0.0146097	0.263271	0.00779583
Bcin01g06620	0.216263	5.43e-10	0
Bcin01g06630	0.145196	0.00684186	0.0991122
Bcin01g06640	0.0793632	0.402708	0.206576
Bcin01g06650	0.0753449	0.54797	0.176503
Bcin01g06660	0.0430212	0.082868	0.144146
Bcin01g06670	1.52e-08	0.106433	0.0726833
Bcin01g06680	0	0	0
Bcin01g06690	0	0.0924802	0
Bcin01g06700	0.0184939	0.454849	0.0762783
Bcin01g06710	0.141049	0.171448	0.048908
Bcin01g06720	0.00897212	0.28325	0.125412
Bcin01g06730	0.00164908	0.194031	0
Bcin01g06750	0.0665886	0.30942	0.156029
Bcin01g06770	0.0513258	0.311016	0.172973
Bcin01g06790	0.0231349	0	0.418429
Bcin01g06800	0.0528577	0.551374	0.180229
Bcin01g06810	0.0181039	0.384801	0.227319
Bcin01g06820	9.32e-07	0.0391593	0.163969
Bcin01g06830	0.0207658	0.164584	0.0390099
Bcin01g06840	0.209705	0.0279743	0.0642588
Bcin01g06850	0	2.28e-15	0.351293
Bcin01g06860	0.00764876	0.240506	0.00463117
Bcin01g06870	0.0700392	0.117774	0.154355
Bcin01g06880	0.0133757	0.108015	0.241384
Bcin01g06900	0.0848136	0.0422236	0.396259
Bcin01g06910	0.275657	0	0.353049
Bcin01g06920	0.0163321	0.0544926	2.58e-09
Bcin01g06935	0	0	0.0814703
Bcin01g06940	0.0549249	0.311002	0.101701
Bcin01g06950	0.0270918	0.326688	0.159577
Bcin01g06960	0.0588549	0.49841	0.197649
Bcin01g06970	0.0310162	0.167416	5.15e-09
Bcin01g06980	0	0.0918248	0.0105629
Bcin01g06990	3.43e-09	0.000295047	0.344982
Bcin01g07000	0.0243441	0.327316	0.0102096
Bcin01g07010	3.98e-10	0.102877	0.0390027
Bcin01g07020	0.0364552	0	0.116553
Bcin01g07030	0.0499273	0.0546061	0.00345257
Bcin01g07040	0.166506	0.00583545	0.290087
Bcin01g07050	0	0.131473	0.0684768
Bcin01g07060	0	0.0566644	0
Bcin01g07070	0.0188787	0.0430339	0
Bcin01g07080	1.34e-10	0.0141019	0.30052
Bcin01g07090	7.2e-08	0.104382	0.299321
Bcin01g07100	0.118722	0.259295	0.0585653
Bcin01g07110	0.0601251	0.090143	0.164769
Bcin01g07120	0.0365859	0.397175	3.41e-10
Bcin01g07130	0.0393228	0.180037	0.046535
Bcin01g07140	0.00908786	0.376665	0
Bcin01g07150	0.0454567	0.123928	0.0603138
Bcin01g07160	0.0447465	0.112482	0
Bcin01g07170	0.0190245	0.0809263	0.0483466
Bcin01g07180	0.055432	0.362501	0.095342
Bcin01g07190	0.0514863	0.283151	0.0289864
Bcin01g07200	0.154196	0.118894	0.0796496
Bcin01g07210	6.4e-10	0.0895743	0.331712
Bcin01g07220	0.0564946	0.383349	0.026021
Bcin01g07230	0.0833258	1.45e-18	0.31445
Bcin01g07240	0	0.136568	0.149677
Bcin01g07250	0	0.330692	0.121679
Bcin01g07260	0.0652665	0.227252	0.0347934
Bcin01g07270	0	0.157861	0.257157
Bcin01g07280	2.09e-10	0.00196271	0
Bcin01g07290	0	0.0635837	0
Bcin01g07300	0.0879587	0.012637	0.0625068
Bcin01g07310	0	0.0424438	0
Bcin01g07320	0.144642	0.0245102	0.0661921
Bcin01g07330	0	0.145038	0.141472
Bcin01g07340	0.503065	0.00056571	0.0376041
Bcin01g07350	0.0657536	0	0.622304
Bcin01g07360	0	0.0562948	0.29376
Bcin01g07370	0.0142483	0.0325903	0.149723
Bcin01g07380	0.155488	0.283353	0.195174
Bcin01g07390	0.0653807	0	0.0672826
Bcin01g07400	0.12267	0.048268	0.0740747
Bcin01g07410	0.0213509	0.0406968	0.149604
Bcin01g07420	3.03e-09	0.034363	0.319104
Bcin01g07440	0.12844	0.280019	0.118832
Bcin01g07450	0.112662	0.177175	0.154722
Bcin01g07460	0.0714584	0.315994	0.102922
Bcin01g07470	0.0836934	0.0338548	0.0768911
Bcin01g07480	0.0176062	0	0.0750128
Bcin01g07490	0	0.27786	0.248503
Bcin01g07500	0.0371833	0.244133	0.0335271
Bcin01g07510	0.112289	0.179938	0.261711
Bcin01g07520	0.0384825	0.189155	0.0595495
Bcin01g07530	0	0.033244	0.147306
Bcin01g07550	0.150158	0.00361723	0.221301
Bcin01g07570	0.684641	0	0.0385052
Bcin01g07580	0.0896256	0	0.146487
Bcin01g07590	0.134051	0	0.126344
Bcin01g07600	0.152771	0.0665508	0.0307593
Bcin01g07610	0.0694601	0.0463822	0.124851
Bcin01g07620	0.0517131	0.09857	0.0161772
Bcin01g07630	0.0192708	1.14e-09	0.0870072
Bcin01g07640	0.211187	0.0158595	0.137842
Bcin01g07650	0	0.000213263	0.157746
Bcin01g07660	0	0.0265311	0.309788
Bcin01g07670	0	0.0388421	0.0625773
Bcin01g07680	0.0123062	0.00356191	0.0283619
Bcin01g07690	0.0277068	0.0353277	0.187424
Bcin01g07700	0.0157306	0	0.0532159
Bcin01g07710	0.0295106	0.0473269	0.201306
Bcin01g07720	0.168617	0.229309	0.250825
Bcin01g07730	3.45e-10	0.130963	0.0650354
Bcin01g07740	0.00907187	0.240359	0.0401871
Bcin01g07760	0.495319	0.0114213	0.356029
Bcin01g07770	0.119158	0.262967	0.106497
Bcin01g07780	0.0649994	0.325942	0.097906
Bcin01g07790	2.7e-10	0.125044	0.0153286
Bcin01g07800	0.106972	0.0629162	0.082908
Bcin01g07810	0	0.0178756	0.0381227
Bcin01g07820	0.0985069	0.414431	0.130945
Bcin01g07840	0.0161492	0.127545	0.079093
Bcin01g07850	0.170463	0.166453	0.0415156
Bcin01g07860	0.0593653	0.0647093	0.130823
Bcin01g07870	2.67e-10	0.137315	0.222679
Bcin01g07880	0.0410762	0.112426	0.0489374
Bcin01g07920	0.0604548	0.367319	0.262557
Bcin01g07930	0.108021	0.262392	0.181386
Bcin01g07940	0.037007	0.0188763	0
Bcin01g07950	0.0169059	0.231832	0.0551472
Bcin01g07960	0.120778	0.26384	0.101454
Bcin01g07970	0.00918925	0.461269	0.119232
Bcin01g07980	0.167326	0.150475	0.0174197
Bcin01g07990	0.0325605	0.111856	0.00642669
Bcin01g08000	0.0326987	0.0649237	0.242946
Bcin01g08010	0.0432953	0.219506	0.253239
Bcin01g08020	0.0502246	0.0911788	0.241368
Bcin01g08030	0.111622	0.201202	0.0800982
Bcin01g08040	3.73e-06	0.146208	0.315106
Bcin01g08050	0.00748232	0.0254295	0.0110157
Bcin01g08060	0	0.0675771	0
Bcin01g08070	0	0.0864008	0
Bcin01g08090	0	0.194394	0
Bcin01g08100	0.0212085	0.17251	0.0718446
Bcin01g08110	0	0.167668	0.0114716
Bcin01g08120	0.0452361	0.458744	0.133271
Bcin01g08130	0	0.325073	2.87e-10
Bcin01g08140	0	0.0979402	0.0689251
Bcin01g08150	0	2.16e-06	0.0976127
Bcin01g08160	0.0157366	0.0101027	0.00545048
Bcin01g08170	0	0.00850463	0
Bcin01g08180	8.02e-10	0.0104269	0.176802
Bcin01g08190	0.036208	0.239353	0.173806
Bcin01g08200	0.00993834	0.323916	0.301052
Bcin01g08220	0.152257	0.0505711	0.176417
Bcin01g08230	0.154661	0.0604729	0.14551
Bcin01g08240	0.0707647	0.0424357	0.208117
Bcin01g08250	0	0.155915	0
Bcin01g08260	0.194299	0.0797075	0.146249
Bcin01g08270	0.0357135	0.0709863	0.0266607
Bcin01g08280	0.138099	0.249873	0.474455
Bcin01g08290	0.0111667	0.0968731	0.137716
Bcin01g08310	0.0375036	0.450818	0.217291
Bcin01g08320	0.123937	0.444265	0.17273
Bcin01g08330	0.0356476	0.15953	0.195873
Bcin01g08340	0	0	0.576513
Bcin01g08350	0	0	0.359686
Bcin01g08360	1.96e-08	0.020326	0.370616
Bcin01g08370	0.0598242	0.0348781	0.189592
Bcin01g08380	0	0.146504	0.211329
Bcin01g08390	0.00213834	0.0145805	0.211697
Bcin01g08400	0.140802	0.277887	0.196383
Bcin01g08410	0.0752615	0.515458	0.135362
Bcin01g08420	0.0446401	0.0608751	0.129727
Bcin01g08440	8.35e-10	0.172768	0.211475
Bcin01g08450	0.0429082	0.210138	0.00476736
Bcin01g08460	0	0.0625993	0.288834
Bcin01g08470	0.0583702	0.424512	0.158004
Bcin01g08480	0.156095	0.223543	0.0545142
Bcin01g08490	0.0607112	0.469877	0.172128
Bcin01g08500	0.126032	0.137612	0.126348
Bcin01g08510	0.0766184	0.00181607	0.291507
Bcin01g08520	0.0301731	0.488403	0.226869
Bcin01g08530	0	0	0.0823392
Bcin01g08540	0	0	0
Bcin01g08550	0.187023	0	0.090363
Bcin01g08560	0.112422	0.443172	0.0460973
Bcin01g08570	0.0560259	0.407751	0.0712605
Bcin01g08580	0.448698	0.024368	0.140423
Bcin01g08590	0	0.32942	0.00312207
Bcin01g08600	0.0146554	0.160045	0.0435778
Bcin01g08610	0.00058628	0.298793	0.199448
Bcin01g08620	0	0.219677	0.047086
Bcin01g08630	0.120727	0.0204111	0.145573
Bcin01g08640	0.0206266	0.401308	0.0405024
Bcin01g08650	0.0232822	0.0908231	0.0203073
Bcin01g08660	0.00947494	0.188672	0.294944
Bcin01g08670	0	0.190566	0
Bcin01g08680	0.0291232	0.0926996	0.12617
Bcin01g08690	0.00463642	0.143209	0.0651811
Bcin01g08700	0.0154685	0.318818	0.00347521
Bcin01g08710	0.0299618	0.230837	0.049526
Bcin01g08720	0.135787	0.327641	0.210391
Bcin01g08730	0.0486527	0.0617139	0.130765
Bcin01g08740	0.162779	0.0162034	0.352644
Bcin01g08750	0	0.0287986	0
Bcin01g08760	0.125782	0.031318	0.0539694
Bcin01g08770	0.127686	0.38361	0.127448
Bcin01g08780	0.188123	0.206281	0.191414
Bcin01g08790	0	0.0125124	0.12951
Bcin01g08800	0.166954	0.0256871	0.265199
Bcin01g08810	0.0200661	0.164702	0.0553588
Bcin01g08820	0.174324	0.0343783	0.0870946
Bcin01g08830	0.0140279	0.0539446	0
Bcin01g08850	0.0607431	0.29754	0.208151
Bcin01g08860	0	0.314346	0
Bcin01g08870	0.00495728	0.479292	0.0895079
Bcin01g08880	0.0536129	0.0266076	0.0848791
Bcin01g08900	0.0257148	0.201724	0.376066
Bcin01g08910	0.0844423	0.00634216	0.438026
Bcin01g08930	1.08e-10	0.000911242	0.132657
Bcin01g08940	0.037487	0.115101	0.1143
Bcin01g08950	0.00135754	0.266243	0.0684286
Bcin01g08960	0	0.194007	0.152312
Bcin01g08970	0.0888125	0.163127	0.0649212
Bcin01g08980	0.080836	1.18e-10	0.150162
Bcin01g08990	0.0948493	0.0935092	0.231407
Bcin01g09000	0.000340933	0.048622	0.14002
Bcin01g09010	2.73e-09	0.101508	2.13e-10
Bcin01g09020	0.166353	0.0994891	0.0783305
Bcin01g09040	0.109552	0	0.212752
Bcin01g09050	0.146426	0.0284093	0.0768153
Bcin01g09060	0.0197895	0.0798164	0.150621
Bcin01g09070	0.0342849	0.368989	0.0093896
Bcin01g09080	0.115199	0.0520029	0.0173924
Bcin01g09090	0.0136388	0.200026	0.0708885
Bcin01g09100	0.0396967	0.290856	0.106761
Bcin01g09110	1.02e-10	0.0124355	4.59e-10
Bcin01g09120	0.0799638	0.371518	0.107183
Bcin01g09130	4.49e-10	0.236454	0.114565
Bcin01g09140	0.0656917	0.261233	0.136002
Bcin01g09150	0.0627847	0.334553	0.209449
Bcin01g09160	0.151575	0.0331707	0.015745
Bcin01g09170	0.153528	0.0026996	0.151344
Bcin01g09180	0.00345133	0.0655765	0.0402195
Bcin01g09190	0.0188402	0.191168	0.105463
Bcin01g09200	0.0695349	0.251943	0.0324391
Bcin01g09220	0	0.0675191	0
Bcin01g09230	0.0477355	0.202022	0.0922735
Bcin01g09240	1.19e-10	0.0712299	0.0671178
Bcin01g09250	0.0351947	0.0254312	0
Bcin01g09260	0.0205896	0.501108	0.0246659
Bcin01g09270	0	0.127863	0.0738488
Bcin01g09280	0.0464881	0.351308	0.0889534
Bcin01g09290	0.0223034	0.512005	0.0342687
Bcin01g09300	6.53e-07	0.360558	0.0305458
Bcin01g09310	0.117348	0.263858	0.028506
Bcin01g09320	0.158803	0.13097	0.123173
Bcin01g09330	0.0942735	0.332762	0.116011
Bcin01g09340	0	9.56e-05	0.123856
Bcin01g09350	0.0574802	0.472194	0.203061
Bcin01g09360	0.139031	0.281672	0.244572
Bcin01g09370	0	0.00400869	0
Bcin01g09380	0.423796	0	0.406689
Bcin01g09390	0	0.320081	0
Bcin01g09400	0.237964	0.0982218	0.312093
Bcin01g09410	0.597875	8.33e-05	0.184942
Bcin01g09420	0.0440562	0.252165	0.0811817
Bcin01g09430	2.23e-08	0.000197315	0.396751
Bcin01g09440	0.041252	0.0104587	0
Bcin01g09450	0	0	0
Bcin01g09460	0.0201482	0.198167	0.0183945
Bcin01g09470	0.0401863	0.0667664	0.0800249
Bcin01g09480	0.127726	0.0694291	0.0259072
Bcin01g09490	0.0530074	0.23201	0.165545
Bcin01g09500	0.0481423	0.0346827	0.0786994
Bcin01g09510	0.0700668	0.326837	0.18245
Bcin01g09520	0.00406736	0.00404557	0.00594532
Bcin01g09530	0.176544	0.0705531	0.0310386
Bcin01g09540	0.0286805	0	0.128442
Bcin01g09550	0.131445	0.288303	0.0194987
Bcin01g09560	0.0933169	0.500022	0.107243
Bcin01g09580	0	0.15932	0
Bcin01g09590	0	0	0.186284
Bcin01g09600	0.0325732	0.0212132	0.0845454
Bcin01g09620	0.0955156	0.422928	0.172242
Bcin01g09630	0.00367337	0.109269	0.151104
Bcin01g09640	0.0995603	0.215726	0.0257817
Bcin01g09650	0.139842	0	0.229215
Bcin01g09660	0.0699115	0.519477	0.184424
Bcin01g09670	0.0642498	0.299044	0.211179
Bcin01g09680	0.0117554	0.0684992	0.179745
Bcin01g09690	0.0126862	0.0230686	0.262017
Bcin01g09700	0.0024038	0.108868	0.211363
Bcin01g09710	0.247994	0	0.366262
Bcin01g09720	0.0013609	0.427836	0.134096
Bcin01g09730	0	0.385039	0.105252
Bcin01g09740	0.0320391	0.245787	0.1034
Bcin01g09760	0.0781333	0.204673	0.0881093
Bcin01g09770	0.3736	0.000122769	0.362982
Bcin01g09780	0	0.0025152	0
Bcin01g09800	0	0	0.244929
Bcin01g09810	0.00776758	0.0663828	0.16851
Bcin01g09820	0.124572	0.20202	0.0673406
Bcin01g09830	0.00857038	0	0.278579
Bcin01g09840	0.187757	0.114965	0.106072
Bcin01g09850	0.0152631	0.454068	0.126241
Bcin01g09860	0.155292	0.0693411	0.050156
Bcin01g09870	0	0.0278698	0.0994441
Bcin01g09880	0.00387724	0.474073	0.0410679
Bcin01g09890	0.0707104	0.208509	0.138852
Bcin01g09900	0.108557	0.37048	0.147081
Bcin01g09910	0	0.0678439	0.13019
Bcin01g09920	0	0.0578308	0.371336
Bcin01g09930	0.0182927	0.00934086	0.174632
Bcin01g09940	0.137853	0.0272925	0.0707083
Bcin01g09950	0.154202	0.0302392	0.226354
Bcin01g09960	0.0549446	0.216705	0.111485
Bcin01g09970	0	0.210726	0.0539806
Bcin01g09980	0	0.131645	0.133056
Bcin01g09990	0.00235607	0.416071	0.0626343
Bcin01g10000	0.0106288	0.184437	0.033369
Bcin01g10010	0.0907272	0.298238	0.0776889
Bcin01g10020	0.000257136	0.357937	0.0881212
Bcin01g10030	0.127532	0.160114	0.0435828
Bcin01g10040	4.27e-09	0.229758	0
Bcin01g10050	0.0976453	0	0.0516423
Bcin01g10060	0.152966	0.240085	0
Bcin01g10070	0.096535	1.32e-09	0.0323926
Bcin01g10080	8.75e-10	0.191909	0
Bcin01g10090	0.0423085	0.32631	0.148196
Bcin01g10100	0.0434252	0.189544	0.14639
Bcin01g10120	0.0381517	0.0120245	0.159643
Bcin01g10130	0.00122807	0.180356	0.056774
Bcin01g10140	1.59e-09	0.0865932	0.187437
Bcin01g10150	0.0227888	0.132696	0.0746884
Bcin01g10160	0.00163821	0.199553	0
Bcin01g10170	0	0.187549	0.0447309
Bcin01g10180	0.113846	0	0.168902
Bcin01g10190	0.118706	0.145196	0
Bcin01g10200	0.00438817	0.201203	0.0516936
Bcin01g10210	0.00217129	0.223265	0.146122
Bcin01g10220	0.00891415	0.227408	0.0428175
Bcin01g10230	0.00785659	0.326667	0.0525878
Bcin01g10240	2.3e-10	0.214325	0.110007
Bcin01g10250	4.82e-09	3.63e-10	0.00391769
Bcin01g10260	0.00124181	0.140648	0.0451693
Bcin01g10270	0	0.114541	8.36e-10
Bcin01g10280	0	0.0933237	0
Bcin01g10290	0.0228406	0.00890873	0.0826077
Bcin01g10300	0.140822	0.0889763	0.0998175
Bcin01g10310	0.0469761	0.102477	0.17865
Bcin01g10320	0.00462421	0.000918073	0
Bcin01g10330	2.49e-06	0.0484557	0.343619
Bcin01g10340	0.119969	0.209399	0.191152
Bcin01g10350	0.0252907	0.195301	0.0912968
Bcin01g10360	0	5.21e-17	0.462979
Bcin01g10370	2.3e-08	0.0296332	0.0115834
Bcin01g10380	0.0049383	0.0736556	2.78e-09
Bcin01g10390	0.041703	0.000236721	0.326684
Bcin01g10410	0.0802343	0.00387293	0.130685
Bcin01g10420	0.0988016	0.241495	0.159007
Bcin01g10440	0.0973722	0.236918	0
Bcin01g10450	0	3.29e-10	0.159268
Bcin01g10460	0.132764	0	0.15194
Bcin01g10480	0.0579024	0.226765	0.316685
Bcin01g10490	0.0467239	0.12519	0.22981
Bcin01g10500	0.0589471	0.26227	0.298201
Bcin01g10510	0.00065525	0.0335847	0.660059
Bcin01g10520	0.162931	0	0.161626
Bcin01g10530	0.139365	0	0.389098
Bcin01g10540	0.0447603	0.138225	9.86e-09
Bcin01g10550	0.0228078	0.0549	0.0220633
Bcin01g10560	0.0605937	0.19944	0.188013
Bcin01g10570	0	0.0659823	0.0864601
Bcin01g10580	0	0.00134851	0
Bcin01g10600	0.00257829	0	0.0766723
Bcin01g10610	0.0228753	0.0133143	0.0713132
Bcin01g10620	0.0632585	0.121964	0.0475967
Bcin01g10630	0.0737971	0.18819	0.0940174
Bcin01g10640	0.009669	0.13884	0.208563
Bcin01g10650	8.23e-11	0.046898	0.214287
Bcin01g10660	0.116212	0.467736	0.138982
Bcin01g10670	0.049701	0.560141	0.0346496
Bcin01g10680	0.124315	0.247571	0.0965037
Bcin01g10690	0.0399606	0	0.0417097
Bcin01g10700	0.00339513	0.160533	0.183992
Bcin01g10710	0.167358	0.11488	0.138867
Bcin01g10720	0.0255403	0.099544	0.0922073
Bcin01g10730	0.0156474	0	0.252154
Bcin01g10740	0.0186877	0.124087	0.0611375
Bcin01g10750	0.0276935	0.441206	0.38533
Bcin01g10760	0.0258069	0.00575289	0.162398
Bcin01g10770	0.0836522	0.0450409	0.278329
Bcin01g10780	0.043662	0.185847	0.400108
Bcin01g10790	0.0155052	0.0654793	0.049553
Bcin01g10810	0.235215	0.0303928	0.283239
Bcin01g10820	0.0241181	0.32819	0
Bcin01g10830	0.0199114	0.0849995	0.134387
Bcin01g10840	0.172105	0	0.345593
Bcin01g10850	0.0342694	0.300424	0.0437737
Bcin01g10860	0.100451	0.0627005	0.0898816
Bcin01g10870	0.0710417	0.0153796	0.139127
Bcin01g10880	0.263579	0.0884943	0.202521
Bcin01g10890	0.222766	0.0156529	0.151074
Bcin01g10900	0	0.103943	0.0474034
Bcin01g10910	0.0563564	0.194648	0.0263553
Bcin01g10920	0.0106956	0.189065	2.33e-09
Bcin01g10940	0.011237	0.350964	0.111212
Bcin01g10950	0.0204211	0.0479736	0.234348
Bcin01g10960	0.1122	0.011532	0.128937
Bcin01g10970	0	0.0713385	0.102584
Bcin01g10980	0.0851215	0.213895	0.0396272
Bcin01g10990	0.0528366	0.132792	0.059269
Bcin01g11000	0	0.282066	0
Bcin01g11010	0.0385083	0.0449003	0.208675
Bcin01g11020	0.0760235	0.0846486	0.0724459
Bcin01g11030	0.0157651	0.218623	0.0965315
Bcin01g11040	0	0.00877621	0.164002
Bcin01g11050	0.0467367	0.00147754	0.192151
Bcin01g11060	0.026237	0.0833648	0.0177641
Bcin01g11070	0.00100346	0.286284	0.0334387
Bcin01g11080	0	0.0834502	0.0510324
Bcin01g11100	0.0160748	0.147689	0.0642851
Bcin01g11110	0.0255921	0.0485434	0.140698
Bcin01g11120	0	0	0.113325
Bcin01g11130	0.0419154	0.0409789	0.0871006
Bcin01g11140	0.0252748	3.36e-05	0.440684
Bcin01g11150	0.0027039	0.0242853	0.279954
Bcin01g11160	0.00458613	0.0399774	0.259179
Bcin01g11180	0	0	0.0112956
Bcin01g11190	0.00593376	0.21632	0.0285126
Bcin01g11200	0.00937111	0	0.181384
Bcin01g11210	0	0.021027	1.8e-09
Bcin01g11220	0.163131	0.019762	0.0389721
Bcin01g11230	0.017478	0.10048	0.232987
Bcin01g11240	0.0287638	0.0948583	2.15e-10
Bcin01g11250	0.0458698	0.165518	0
Bcin01g11260	0.057699	0.29783	0.0655311
Bcin01g11270	0.0395932	0.282334	0.0372839
Bcin01g11280	0.0437472	0.182516	0.0956367
Bcin01g11290	0.1325	0.0660796	0.206539
Bcin01g11300	0.213385	0.124207	0.262352
Bcin01g11310	0.173939	0.166912	0.00577084
Bcin01g11320	0.152303	0.114013	6.04e-08
Bcin01g11330	0.128398	0.225795	0.225013
Bcin01g11350	0.0194931	0.129108	0.144025
Bcin01g11360	0.0256721	0.431625	0.000381358
Bcin01g11370	0.0834986	0.116309	0
Bcin01g11380	0.0620498	0.0433127	0.0929978
Bcin01g11410	0.0488371	0.0669131	0
Bcin01g11420	0.157017	0.219158	0.0527702
Bcin01g11430	0.0577861	0.120478	0.132814
Bcin01g11440	0.194966	0.0957799	0.0480067
Bcin01g11450	0.00808297	1.37e-10	0.810257
Bcin01g11460	0.0118762	0.00498068	0.833399
Bcin01g11470	0.100829	0.0875769	0
Bcin01g11480	0.0873163	0	0.576988
Bcin01g11490	0	0.0133553	0.95211
Bcin01g11500	0.0828552	0.018056	0.501419
Bcin01g11510	0.063864	0.00487403	0.574798
Bcin01g11520	1.37e-08	0.00348382	0.955711
Bcin01g11530	0.0123322	0.0363225	0.854956
Bcin01g11540	0.0415472	0.0232024	0.890243
Bcin01g11550	1.31e-09	1.99e-11	0.939449
Bcin01g11560	0.196604	0.0680609	0
Bcin02g00002	0	0.102571	0.0679798
Bcin02g00003	0	0.17583	0
Bcin02g00004	0.0175206	0.01281	0.152639
Bcin02g00005	0.332399	0.0137664	0.128297
Bcin02g00006	0.150705	0.298691	0.131954
Bcin02g00008	0.0257525	0.148075	0
Bcin02g00009	0.00368282	0.120099	0.153991
Bcin02g00010	0	0.427055	0.0876438
Bcin02g00011	0.00440462	0.284693	0.128818
Bcin02g00012	0	0.147456	0.0130218
Bcin02g00013	0.523791	0	0.177267
Bcin02g00014	0.40277	0	0.319266
Bcin02g00015	0	0	0.0937792
Bcin02g00016	0.466781	0.00440703	0.180358
Bcin02g00018	0.00807768	0.0738945	0.0563536
Bcin02g00030	0.0657323	0.0957841	0.120891
Bcin02g00040	0.00109112	0.247889	0.0950178
Bcin02g00050	0.0150914	0.153623	0.0868956
Bcin02g00060	0.00917178	0.00275753	0.213203
Bcin02g00070	0.28741	0.00565416	6.08e-10
Bcin02g00080	6.62e-09	0.0119511	0.340997
Bcin02g00090	0.015956	0.217595	0.063657
Bcin02g00100	0.028112	0.0222386	0.0446268
Bcin02g00110	0.00583457	0.129511	0.160433
Bcin02g00120	0.000522468	0.25457	0.248581
Bcin02g00130	0.0827796	4.92e-10	0
Bcin02g00140	0	0	0.603224
Bcin02g00150	0.0963134	0.0968134	0
Bcin02g00160	0.0322883	0.162181	0.246607
Bcin02g00170	0.10451	0	0.101024
Bcin02g00180	0.0721755	0.0842014	0.0690442
Bcin02g00200	3.46e-09	0.200161	0.0677769
Bcin02g00210	9.69e-10	5.02e-10	0.284528
Bcin02g00220	0.162075	0.0256164	0.186304
Bcin02g00230	0.0739563	0.0904496	0.195071
Bcin02g00240	0.207657	0	0.235324
Bcin02g00250	0.0807484	0.161021	0.126547
Bcin02g00260	0	0.0136159	0
Bcin02g00270	0.142333	0.194847	0.265314
Bcin02g00280	0.188357	0.126413	0.328349
Bcin02g00290	0	0.0941459	0.0664582
Bcin02g00310	0.0636129	8.59e-11	0.241093
Bcin02g00320	0	0.221871	0.104049
Bcin02g00330	0.0301691	0.00853757	0.390646
Bcin02g00340	0.022754	0.217371	0
Bcin02g00350	0.0401473	0.0527586	0.00326571
Bcin02g00360	0.0460622	0.0578378	0.101516
Bcin02g00370	0	0.140661	0
Bcin02g00380	1.15e-10	0.116295	0.0711552
Bcin02g00390	0	0.358126	0.0488054
Bcin02g00400	0.0134625	0.12021	0.00454266
Bcin02g00410	0.00767791	0.183446	0.0120875
Bcin02g00420	0.0844436	0.00779408	0
Bcin02g00430	0	0.057285	0
Bcin02g00440	0.00864016	0.0547475	0.0657647
Bcin02g00450	0.0973891	0.0824003	0
Bcin02g00460	0.117821	0.20759	0.322757
Bcin02g00470	0.137491	0.31755	0.203359
Bcin02g00480	0.00788377	0.135158	0.294525
Bcin02g00490	0.133967	1.51e-16	0.16549
Bcin02g00510	0	0.13919	0.0281228
Bcin02g00520	0	0.114672	0
Bcin02g00530	0.0416833	0	0
Bcin02g00540	0.10324	0.120601	0.223866
Bcin02g00550	6.29e-10	0.345643	0.0677444
Bcin02g00560	0.00527226	0.199392	0.134172
Bcin02g00570	0.0303237	0.315985	0.131274
Bcin02g00590	0	0.137618	0
Bcin02g00600	0	0.246867	0.114405
Bcin02g00610	0.0221368	0.491095	0.101831
Bcin02g00620	0.0131046	0.155636	0
Bcin02g00630	0.0271649	0.163576	0.282597
Bcin02g00640	0.0769652	0.00507841	0.0456325
Bcin02g00660	0.0403851	0.045829	0.134813
Bcin02g00670	0.069251	0.0682283	0.0359342
Bcin02g00690	0.000416185	0.241671	0.0360046
Bcin02g00700	0	0.128441	0
Bcin02g00710	0	0.0342639	0.0614333
Bcin02g00720	0	0.255048	0
Bcin02g00740	0.0418812	0.0854993	0.209065
Bcin02g00750	0.0580283	0.213181	0.191199
Bcin02g00760	0.0197561	0.0622047	0.0910966
Bcin02g00770	0	0.175914	0.0597062
Bcin02g00780	0.0450521	0.00196341	0.0780701
Bcin02g00790	0.0823534	0.013021	0.0939317
Bcin02g00800	0.177899	0.259497	0.355284
Bcin02g00820	0.134138	0.368388	0.215019
Bcin02g00830	0.0963741	0.322584	0.310642
Bcin02g00840	0.0155622	3.72e-09	0.0777386
Bcin02g00860	0	0.0524682	0
Bcin02g00870	0	0.110617	0.0582976
Bcin02g00890	0.0350467	0.219533	0.0309395
Bcin02g00900	0.111009	0.282704	0.0931907
Bcin02g00910	0.0286517	0.100968	0.0672574
Bcin02g00920	0.00757014	0.0329306	0.0914443
Bcin02g00930	0	0.120206	0
Bcin02g00940	0.0109349	0.152376	2.19e-09
Bcin02g00960	0.0945139	0.0842952	0.182571
Bcin02g00970	0.0516924	0.27391	5.21e-10
Bcin02g00980	0.0202608	0.0609616	0.0753752
Bcin02g00990	0.134176	0.0322778	0.0904732
Bcin02g01000	0.0361442	0.24142	0.123547
Bcin02g01010	0.00137492	0.115654	0.256007
Bcin02g01020	0.170583	0.0164786	0.172012
Bcin02g01030	0	0.265263	0.0188971
Bcin02g01040	0.033031	0.404016	0
Bcin02g01050	0.0183446	0.21903	0.0494838
Bcin02g01060	0.100546	0.48991	0.170388
Bcin02g01070	0.137044	0.281634	0.19365
Bcin02g01080	0.0523016	0.145066	0.166871
Bcin02g01090	0.0272974	0.387167	0.235323
Bcin02g01100	0.0216559	0.323335	0.00535686
Bcin02g01120	0.00631606	0.274987	0.0318349
Bcin02g01130	0.238273	0.0728444	0.0986741
Bcin02g01140	0.0788972	0.00870498	0.0568626
Bcin02g01150	0.0954095	0	0.598808
Bcin02g01160	0.00873446	0.481535	0.0595401
Bcin02g01170	0	0.0155536	0.151648
Bcin02g01180	0	0.0613546	0
Bcin02g01190	0.0218036	0.17721	0.00880961
Bcin02g01200	0.0300127	0.469986	0.0966954
Bcin02g01210	0.0929197	0.0602596	0.0403055
Bcin02g01220	0.0450337	0.0339154	0.112264
Bcin02g01230	0	0.152998	0.0646183
Bcin02g01240	0	8.01e-16	0.127854
Bcin02g01250	0.0302976	0.0617924	0.0630598
Bcin02g01260	0.493611	0.0829122	0.197014
Bcin02g01270	0	0.000864824	0
Bcin02g01280	0.0366034	0.109597	0.0682142
Bcin02g01300	0	0.098334	0.267994
Bcin02g01310	0.0310951	0.107098	0
Bcin02g01320	0.045464	0.145663	0.121274
Bcin02g01330	0.0545374	0.310031	0.117678
Bcin02g01340	4.44e-09	0.0619884	0.137046
Bcin02g01350	0.019023	0.104483	0.151626
Bcin02g01360	0.118539	0.247045	0.18507
Bcin02g01370	0.131554	0.0599681	0.140251
Bcin02g01380	0.0758163	0.379844	0.0355602
Bcin02g01390	0.0503197	0.0734098	0.173401
Bcin02g01400	0	0.201778	0
Bcin02g01410	1.8e-10	0.172807	0.177609
Bcin02g01420	0.0592532	0.0346248	0.639353
Bcin02g01430	0.0639504	0.36933	0.258122
Bcin02g01440	0.216296	0.0025106	0.0353055
Bcin02g01450	0	0.0324454	0.393494
Bcin02g01460	0.00817934	0.153366	0
Bcin02g01480	9.5e-10	0.112241	0.0489913
Bcin02g01490	0.185496	0	0.42005
Bcin02g01500	0.0217716	0.135907	0.00802196
Bcin02g01510	0	0.00719516	0
Bcin02g01520	0.00576788	0.0114574	0.100478
Bcin02g01530	0.0840794	0.216066	0.0811664
Bcin02g01540	0.0754273	0.164852	0.13923
Bcin02g01550	0	0.00792662	0.652938
Bcin02g01570	0.00843621	0.0890317	0.162138
Bcin02g01580	0.17088	0.158727	0.423204
Bcin02g01590	0.0641837	0.0379141	0.420926
Bcin02g01600	0	0.0213356	0.386279
Bcin02g01610	0	0.00115206	0
Bcin02g01630	0.135799	0.127	0.242447
Bcin02g01640	0.0233945	0.269738	0.129441
Bcin02g01650	0.116363	0.137743	0.104299
Bcin02g01660	0.156779	0.00644156	0.187321
Bcin02g01670	0.00939732	0.0775878	0.0301055
Bcin02g01680	0.0444131	0.393985	0.175171
Bcin02g01690	0.0061969	0.132109	0.0560518
Bcin02g01700	0.125692	0.122617	2.79e-07
Bcin02g01710	0.00251844	0.0191255	0
Bcin02g01720	0.0513509	0.0791361	0.129992
Bcin02g01730	7.06e-09	0.131871	0.0600275
Bcin02g01740	0.0155439	0.0379249	0.16475
Bcin02g01750	0	0.0321832	0.0157561
Bcin02g01760	0.0856022	0.23652	0.137934
Bcin02g01770	0.0510401	0.297708	0.0372563
Bcin02g01780	0.0432409	0.252409	0.0581656
Bcin02g01790	0.128862	0.406244	0.128599
Bcin02g01800	0.136803	0.116659	0.184324
Bcin02g01810	0.0972647	0	0.23102
Bcin02g01820	0.0313448	0.013542	0.187482
Bcin02g01830	0.0757526	0.0976879	0.238048
Bcin02g01840	0.02846	0.0704353	0.0148326
Bcin02g01850	0.082013	0.0297184	0.152996
Bcin02g01870	0.093755	0.00949341	0.033786
Bcin02g01880	0.0876617	0	0.225007
Bcin02g01890	0	0.143986	0.020189
Bcin02g01900	3.42e-08	0.119742	0.143896
Bcin02g01910	0.0184174	0.246511	0.0217758
Bcin02g01920	0.0633212	0.471167	0.0964151
Bcin02g01930	0.0867081	0.164501	0.110367
Bcin02g01940	0.0493311	0.132558	0.0422665
Bcin02g01960	0	0.00301568	0.456413
Bcin02g01970	0.102317	0.111417	0.155273
Bcin02g01980	0.0779616	0.00412154	0.172242
Bcin02g01990	3.25e-08	2.43e-10	0.373848
Bcin02g02000	0	0.00130199	0.369095
Bcin02g02010	8.52e-08	0.327832	0.0479014
Bcin02g02020	0.0725548	0.210556	0.165015
Bcin02g02030	0.0868431	0.124091	0.329983
Bcin02g02040	0.00901663	0.111641	0.130705
Bcin02g02050	0.253057	0	0.210378
Bcin02g02060	0	0.0230972	0.0670978
Bcin02g02070	0.00503773	0	0.505043
Bcin02g02080	0.00698364	0.0529866	0
Bcin02g02090	0.22797	0.148334	0.251352
Bcin02g02100	0.0224751	0.334807	6.07e-10
Bcin02g02110	0.084379	0.0916567	0.182269
Bcin02g02120	0.216111	0.104033	0.240746
Bcin02g02130	0	0.238765	0
Bcin02g02140	0.0202352	0.435077	0.055184
Bcin02g02150	0.141956	0.0745348	0.273791
Bcin02g02160	2.15e-09	0.300275	0.0761916
Bcin02g02170	1.33e-10	0.260444	0.0491605
Bcin02g02180	1.83e-10	0.312036	0
Bcin02g02190	0.00198273	0.395146	0.213861
Bcin02g02220	0.0940572	0.260812	0.0894697
Bcin02g02230	0.0915883	0.355146	0.0655881
Bcin02g02240	0.112797	0.205064	0.142521
Bcin02g02250	0.0687168	0.500968	0.168205
Bcin02g02260	0.0825984	0.27621	0.0308398
Bcin02g02270	0.0276288	0.2535	0.0732201
Bcin02g02280	0.0784584	0.159069	0.0856905
Bcin02g02290	0	0	0
Bcin02g02300	0.102078	0.0834692	0.192113
Bcin02g02310	0.0183813	0.000327272	0.224994
Bcin02g02320	0.0273343	0.0191872	0.0277508
Bcin02g02330	0.016244	0.372928	0.0874342
Bcin02g02340	0.163897	0.18694	0.215842
Bcin02g02350	0.0483377	0.112279	0.270835
Bcin02g02360	0	0.0798236	0.207167
Bcin02g02370	0.0946185	0.00341299	0.176963
Bcin02g02380	0.0780272	0.10226	0.0873958
Bcin02g02390	0	0.0825865	0.134475
Bcin02g02400	0.00297741	0.0176274	0.143604
Bcin02g02410	0.0231458	0.125833	0.279671
Bcin02g02420	0.012752	8.92e-09	0.255238
Bcin02g02430	0	0.297324	0.0131262
Bcin02g02440	0	0.0777375	0.15793
Bcin02g02450	0.0584423	0.00524315	0.289156
Bcin02g02460	0	0	0
Bcin02g02470	1.1e-10	0.00873917	0.0692415
Bcin02g02480	0.0841139	2.84e-09	0.181837
Bcin02g02490	0.0763847	0.0104339	0.270001
Bcin02g02500	0.0260326	0.0882701	0
Bcin02g02510	0.101403	0.368678	0.211526
Bcin02g02520	0.133089	0.108569	0.153389
Bcin02g02530	0.0459872	0.0293459	0.331293
Bcin02g02540	5.91e-10	0.16136	0.304377
Bcin02g02550	0.00457615	0.328723	0.26726
Bcin02g02560	0.0454546	0.00857658	0.0711454
Bcin02g02570	0.225769	0.103639	0.175775
Bcin02g02580	0.0175464	0.00969364	0
Bcin02g02590	0.0448932	0.483348	0
Bcin02g02600	0.129571	0.299108	0.154666
Bcin02g02610	0.0717845	0.237262	0.176052
Bcin02g02620	0.00541966	0.420248	0.0766996
Bcin02g02630	0.0924754	0.175345	0.133812
Bcin02g02640	0.0812011	0.023846	0.0639182
Bcin02g02660	0.0287192	0.422139	0.064134
Bcin02g02670	0	0.14798	0.0391886
Bcin02g02680	0.0583264	0.486121	0.181382
Bcin02g02690	2.49e-09	0.406829	0.115085
Bcin02g02700	0.0256378	0.0548022	0.279765
Bcin02g02710	0.110702	0.0372561	0.0158619
Bcin02g02720	0.00464899	0.369554	0.033008
Bcin02g02730	0	0.0921708	0.0147212
Bcin02g02740	0.08961	0.0810039	0.330829
Bcin02g02750	0.114726	0.283829	0.137645
Bcin02g02760	0	0.00146753	0.102439
Bcin02g02770	0.065856	0	0.407496
Bcin02g02780	0.0236129	0.118997	0.444846
Bcin02g02790	1.05e-08	0.00214293	0.0134652
Bcin02g02800	0.00544721	0.0291096	0.179726
Bcin02g02810	0.084769	0.0261675	0.189407
Bcin02g02820	0.122208	0.237671	0.185388
Bcin02g02830	0.100544	0.0331702	0.48515
Bcin02g02840	0.0307224	0.0279142	0
Bcin02g02850	0.0107983	0.16998	0.218373
Bcin02g02870	0.0594759	0.0130834	0.155802
Bcin02g02880	0	0.0683174	0.105446
Bcin02g02890	0.111739	0.171729	0.0351797
Bcin02g02920	0.131357	0.111337	0.16153
Bcin02g02930	0.034722	0.336131	0.028908
Bcin02g02940	0.0734309	0	0.178824
Bcin02g02950	0.0447883	0.324059	0
Bcin02g02970	0	0.112627	0
Bcin02g02980	0	0.209638	0.342825
Bcin02g02990	0.113049	0.0910912	0.0993473
Bcin02g03000	0	0.144008	0
Bcin02g03010	0.0432935	0.0200447	0.115476
Bcin02g03020	1.06e-08	0.0774851	0.039772
Bcin02g03030	0.0343038	0.125362	0.0655897
Bcin02g03040	0.0147412	0.310789	0.0605864
Bcin02g03050	0.0549964	0.018126	0.31388
Bcin02g03060	0.069028	0.0168551	0.276599
Bcin02g03070	0	0.323695	0.012353
Bcin02g03080	0.151497	0.207955	0.176974
Bcin02g03090	0.0243966	0.320581	0.365062
Bcin02g03100	1.85e-09	0.0212229	0
Bcin02g03110	0.0419277	0.377271	0.134283
Bcin02g03120	0.0117948	0.120881	0.0363464
Bcin02g03130	0.00768664	0.0845464	0.0664385
Bcin02g03140	0.0354143	0	0.314358
Bcin02g03150	0.00539463	1.23e-10	0.235034
Bcin02g03160	0.0487607	0.347807	0.1447
Bcin02g03170	0.0147569	0.0656235	0.202913
Bcin02g03180	0.076228	0.248322	0.187599
Bcin02g03190	0	0.0431918	0
Bcin02g03200	0.0542473	0.0467503	0.0160872
Bcin02g03210	0.00222042	0.0522599	0.0689041
Bcin02g03220	0.000601487	0.046352	0.0042628
Bcin02g03230	0.0392526	0	2.42e-09
Bcin02g03240	0.176438	0.078624	0.137346
Bcin02g03250	5.17e-09	0	0.108804
Bcin02g03260	0.0801035	0.070966	0.291363
Bcin02g03270	0.14032	0.100116	0.159166
Bcin02g03280	0.015234	0	1.18e-10
Bcin02g03290	0.123505	0.00541721	1.19e-09
Bcin02g03300	0.00891096	0.0935914	0.0624495
Bcin02g03310	0	0.000946481	0.0437889
Bcin02g03320	0	0.0328785	0.0314488
Bcin02g03330	5.88e-09	0.0194887	0.160366
Bcin02g03340	8.82e-07	0.15111	0.145498
Bcin02g03350	4.01e-10	0.000670801	0
Bcin02g03360	0	0.0253379	0.061359
Bcin02g03370	0	0	0.0556893
Bcin02g03380	7.03e-10	0.00287362	0.0184601
Bcin02g03390	0	0	0.155089
Bcin02g03400	0.0205102	0.236063	0.0742761
Bcin02g03410	0.00351926	0.0437556	0.0457167
Bcin02g03420	0	0.0185146	0.146059
Bcin02g03430	0	0	0.0531549
Bcin02g03440	0	0.0465125	0.0250917
Bcin02g03450	0.00162511	0.0827202	0.0872135
Bcin02g03460	1.34e-08	0.0342082	0.0781744
Bcin02g03470	1.51e-08	0.0329819	0.0126915
Bcin02g03480	0.0537263	0.0157469	0.0213681
Bcin02g03490	0	0	0.025918
Bcin02g03500	0	0.0192039	0.0237544
Bcin02g03510	2.84e-10	0.104661	0.189377
Bcin02g03520	0	0	0.260006
Bcin02g03530	0.0974448	0.331109	0.190965
Bcin02g03540	0.0830052	0.481629	0.169047
Bcin02g03550	0	0.0292672	0.0300571
Bcin02g03560	0	0.000309692	0.0559058
Bcin02g03570	0	0.0102389	0.0626426
Bcin02g03580	0.00469344	0.00417095	0.0154615
Bcin02g03590	6.62e-10	0.0217611	0.0179483
Bcin02g03600	0	0	0.0985732
Bcin02g03610	0	0.0210756	0.0176441
Bcin02g03620	0	0.0291975	0.00804185
Bcin02g03630	0	0.0264189	0.0155011
Bcin02g03640	0.00145309	0	0
Bcin02g03650	0	0.49082	0.0857166
Bcin02g03660	0.069131	0.0544431	0.119418
Bcin02g03670	0	0	0.0856607
Bcin02g03680	0	0.195707	0.0339919
Bcin02g03690	0	0.00854338	0.140583
Bcin02g03700	0.00887706	0.135904	0.0807262
Bcin02g03710	0	0.333135	0.0604132
Bcin02g03720	0	0.236961	0.0433159
Bcin02g03730	0.111763	0.191625	0
Bcin02g03750	0.0257558	0.185859	0
Bcin02g03760	0.0369122	0.18673	0.1448
Bcin02g03770	0.112496	0.0977179	0.0608071
Bcin02g03790	0.0105784	0.123882	0.111782
Bcin02g03800	0	0.028951	0.0659434
Bcin02g03810	0.124965	0.0302581	0
Bcin02g03830	0.0312195	0.0392468	0.0501119
Bcin02g03840	0.0160716	0.155166	0.0455487
Bcin02g03850	0.0694883	0.0919229	0.200631
Bcin02g03860	0	0	0.319929
Bcin02g03870	0.145902	0.0781861	0.163628
Bcin02g03880	0.0169199	0.111359	0.163494
Bcin02g03890	0	0.0480463	0.0888293
Bcin02g03900	0	0.0172612	0
Bcin02g03910	0.0351209	0.0187988	0.687723
Bcin02g03920	0.148169	0.0323064	0.185077
Bcin02g03930	0.130732	0.244102	0.182316
Bcin02g03940	0.00412521	0.0990992	0.210321
Bcin02g03950	0.000344347	0	1.06e-10
Bcin02g03960	0.0309175	0.38444	0.118443
Bcin02g03970	1.09e-08	0.0880598	0.178727
Bcin02g03980	0	0.0724336	0.00790962
Bcin02g03990	0.00137255	0	0.0235589
Bcin02g04000	0.0216489	0.032771	0.155365
Bcin02g04010	0.0189571	0	0.0271847
Bcin02g04020	2.37e-09	0	0.055859
Bcin02g04030	0	0.0235884	0.0323495
Bcin02g04040	0	0.0498909	0
Bcin02g04060	0	0.0718015	0.0536236
Bcin02g04070	1.54e-10	0.0168076	0.0201822
Bcin02g04080	0.00449909	0.0064873	1.49e-08
Bcin02g04090	0.0720821	0.0121158	0.00769564
Bcin02g04100	0	0.00724095	0
Bcin02g04110	3.29e-10	0.0569168	0.113034
Bcin02g04120	1.7e-09	0.0898388	3.99e-10
Bcin02g04130	0	0	0
Bcin02g04140	0	0.000717911	0
Bcin02g04150	5.92e-10	0.00605311	0.0495982
Bcin02g04160	0.0148382	3.29e-10	0.0674827
Bcin02g04170	0.0304617	0.0493612	0.273595
Bcin02g04180	0.0755989	0	0
Bcin02g04190	0.052694	0.290558	0.197875
Bcin02g04200	0.0932449	0.290703	0.0838404
Bcin02g04210	0.00197932	0.272631	0
Bcin02g04220	0.123875	0.367167	0.136743
Bcin02g04230	3.6e-09	0.12735	0.0859216
Bcin02g04240	0.180121	0.194432	0.166297
Bcin02g04260	0	0.0191898	0
Bcin02g04270	0	0.252235	0
Bcin02g04280	0.0184682	0.310763	0.0359209
Bcin02g04290	0	0.111741	0.136104
Bcin02g04300	0.055712	0.0166238	0.197842
Bcin02g04310	0.0116911	0.269148	0
Bcin02g04320	0.03451	0.312766	0.0382059
Bcin02g04330	0.0386959	0.0271111	0.165518
Bcin02g04340	0.052372	0.315865	0.0894189
Bcin02g04350	0	0.0735829	0.0466835
Bcin02g04360	0.0910727	0.0081649	0.0893788
Bcin02g04370	0.00421986	0.0647702	0.0337725
Bcin02g04380	8.6e-08	0.19999	0.15915
Bcin02g04390	0.0351526	0.0246603	0.0413441
Bcin02g04400	0.153247	0.120506	0.00440626
Bcin02g04420	0.0726862	0.230199	0.0368685
Bcin02g04430	6.16e-09	0.00514634	0.00358419
Bcin02g04440	0	0.129195	0
Bcin02g04450	0.0800098	0.000791518	0.0281853
Bcin02g04460	0.00622803	0.029757	0.115175
Bcin02g04470	0.0038099	0.0739676	0.107815
Bcin02g04480	0	0.00452616	0.231254
Bcin02g04490	0.008849	0.265892	0.27659
Bcin02g04500	0.15771	0.10425	0.0330506
Bcin02g04510	0.0118166	0.405312	0.234015
Bcin02g04520	0	0.210463	0.145489
Bcin02g04530	0	0	0
Bcin02g04540	0	0	0.163429
Bcin02g04560	0.0301934	0.147723	8.47e-10
Bcin02g04570	0	0.0623366	0
Bcin02g04580	0.0339661	0.173244	0.00833555
Bcin02g04590	0	0.015602	0
Bcin02g04600	0	0.116517	0
Bcin02g04610	0.00850032	0.131551	2.69e-17
Bcin02g04620	0.00201953	0.0103219	0.00411411
Bcin02g04630	0.043029	0.165586	0.0195852
Bcin02g04640	0.0385604	0.148976	0
Bcin02g04650	0.0459064	0.167972	1.79e-10
Bcin02g04660	0.0450126	0.197551	0
Bcin02g04670	0.359103	0.00441176	0
Bcin02g04680	0.0848616	0.123635	0.251705
Bcin02g04690	0.0466141	0.162339	0.133013
Bcin02g04700	0.0322799	0.129685	0
Bcin02g04710	0.00968008	0.178946	0
Bcin02g04720	0.0830773	0.0869665	6.27e-09
Bcin02g04730	0.0570258	0.11197	0.0928431
Bcin02g04740	0.0758282	0.186733	0.0310056
Bcin02g04750	0.0736384	0.186511	0.0787877
Bcin02g04760	0.104877	0.206544	0.0366903
Bcin02g04770	0.118346	0.188118	0.0370371
Bcin02g04780	0.0723605	0.178945	0.0227815
Bcin02g04790	0.050106	0.0988676	0.0380685
Bcin02g04800	0.081285	0.204897	0.0289159
Bcin02g04810	0.0816869	0.162086	0.0325342
Bcin02g04820	0.0722115	0.21126	0.0486775
Bcin02g04830	0.0720338	0.208308	0.0535611
Bcin02g04840	0.0971065	0.204304	0.0194555
Bcin02g04860	0.0524145	0.195318	0.0609551
Bcin02g04870	0.0269963	0.0427512	0.07602
Bcin02g04880	0.0629673	0.0561088	0.0250371
Bcin02g04890	0.125045	0.135797	0.114764
Bcin02g04900	0.0678605	0.0935475	0.0117972
Bcin02g04910	0.143039	0.011444	0.0484094
Bcin02g04930	0.0931294	0.103565	0.0468819
Bcin02g04940	0.0877017	0.05627	0.0341013
Bcin02g04950	0.170122	0.105499	0.0617538
Bcin02g04960	0.248104	0.0781564	0.014785
Bcin02g04970	0.250588	0.142154	0
Bcin02g04980	0.239286	0.130751	0.0334112
Bcin02g04990	0.21105	0.146634	0.0320794
Bcin02g05000	0.203787	0.101032	0.0529304
Bcin02g05010	0.225446	0.15037	0.0284681
Bcin02g05020	0.216684	0.154494	0.00900332
Bcin02g05030	0.154716	0.0857784	0
Bcin02g05040	0.15535	0.122006	0.107796
Bcin02g05050	0.144932	0.155114	0.0725365
Bcin02g05060	0.115461	0.0422487	0.121341
Bcin02g05070	0.0284464	1.12e-09	0.0139263
Bcin02g05080	0.223838	0.11503	0.0454797
Bcin02g05090	0.158461	0.15126	0.110652
Bcin02g05100	0.137531	0.185658	0.122978
Bcin02g05110	0.0643196	0.0898017	2.7e-09
Bcin02g05130	0.0646031	0.107463	0.136798
Bcin02g05140	0.071426	0.374915	0.201568
Bcin02g05150	0	0.097663	0.206396
Bcin02g05160	0.119647	0.0529401	3.74e-10
Bcin02g05170	0.109995	0.115345	0.0942731
Bcin02g05180	0.0493057	0.00167468	0.129879
Bcin02g05190	0	0	0
Bcin02g05200	0.00011775	0.0408975	0.0448652
Bcin02g05210	0	0.131575	0
Bcin02g05220	0.0329178	0.072032	0.0567103
Bcin02g05230	0.0392476	0.331494	0.040093
Bcin02g05240	0.106292	0.00850868	0.205729
Bcin02g05250	0.0248014	0.211624	0.0946954
Bcin02g05260	0.0936695	0.15043	0.143916
Bcin02g05270	0.0262187	0.0729337	0.0452243
Bcin02g05280	0.0186165	0.0215107	0.124153
Bcin02g05300	0.108215	0.0715358	0.322213
Bcin02g05310	0.00572474	0.166234	0.0349494
Bcin02g05320	0.147635	0.0130283	0.164172
Bcin02g05330	0	0.214476	0.0989864
Bcin02g05340	0.000827911	0.275382	0.092257
Bcin02g05350	0.0117964	0.251355	0.0635981
Bcin02g05360	0.0396094	0.0127519	0.0333379
Bcin02g05370	0.0368573	0.0559357	0.0270646
Bcin02g05390	0	0.150543	0.0169701
Bcin02g05400	0.075983	0.132243	0.175397
Bcin02g05410	0.0076735	0.362554	0.0576442
Bcin02g05430	0.140615	0.235279	0.0621116
Bcin02g05440	0.0364108	0.173398	0.0336984
Bcin02g05450	0.00108091	0.105071	0
Bcin02g05460	0.0129037	0.121577	0.0151499
Bcin02g05470	0.531247	0.0780263	6.16e-09
Bcin02g05480	0.144489	0.165845	0.0786219
Bcin02g05490	0.0512446	0.0343579	0.0120992
Bcin02g05500	0.151987	0.10869	0.0352934
Bcin02g05510	0.0870483	0.276931	1.67e-10
Bcin02g05520	0.0387129	0.405376	0.146004
Bcin02g05530	0.180784	0.0434636	0.278726
Bcin02g05540	0	0.00353011	0.355111
Bcin02g05550	0.119484	0.221075	0.00579282
Bcin02g05560	0.0084477	0.115879	0.178287
Bcin02g05570	0.152648	0.224935	2.23e-08
Bcin02g05580	7.47e-07	0.0140952	0.158527
Bcin02g05590	0.0162094	0.107819	0.302821
Bcin02g05600	0.2042	0.295175	0.0264316
Bcin02g05610	0.090372	0.183411	0.116741
Bcin02g05620	0	0.124161	0.0911888
Bcin02g05630	0.0544265	0.0635236	0.357236
Bcin02g05640	0.0317001	0.206212	0.0326334
Bcin02g05650	0.015377	0.0458906	0.270466
Bcin02g05660	0.0163269	0.528579	0.0518313
Bcin02g05670	0.0840456	0.16227	0
Bcin02g05680	0.00746965	0.161733	0.072263
Bcin02g05690	0	0	0.384115
Bcin02g05700	0.0117902	0.248037	0.0219513
Bcin02g05710	0.0252375	0.174517	0.207203
Bcin02g05720	0.0220427	0.241489	0.0781571
Bcin02g05730	0.0964449	0.0797336	0.016226
Bcin02g05740	0.214381	0	0.202805
Bcin02g05750	0.233007	0.102141	0.127609
Bcin02g05760	0	0.250824	0
Bcin02g05770	0.0621825	0.34965	2.39e-08
Bcin02g05780	2.27e-07	0.306722	0.044038
Bcin02g05790	0.0073177	0.101818	0.206824
Bcin02g05800	0	0.112137	0.0771129
Bcin02g05810	0	0.00619921	0
Bcin02g05820	9.53e-10	0.0452371	0.132618
Bcin02g05830	0.0204576	0.0214157	0.0740078
Bcin02g05840	0.441811	0.014375	0.167468
Bcin02g05850	0.0258557	0.13488	0.0895611
Bcin02g05860	0	0	0.317568
Bcin02g05870	0.114826	0.282625	0.289273
Bcin02g05880	0.151774	0.0971606	0.23486
Bcin02g05890	0.131394	0.0183819	0
Bcin02g05900	0.0186593	0.0803214	0.0483271
Bcin02g05910	0.0523817	0.112372	0.159829
Bcin02g05920	0.229094	0.117984	0.112614
Bcin02g05930	0.141825	0.144298	0.150854
Bcin02g05940	0.0839243	0.0940061	0.10185
Bcin02g05950	0.0865281	0.547439	0.0614356
Bcin02g05960	0.0419423	0.0987324	0.242437
Bcin02g05970	0.00759355	0.178893	0.0424676
Bcin02g05980	0.0594772	0.182156	0.278223
Bcin02g05990	0.05857	0.123874	0.024377
Bcin02g06000	0.155022	0.295183	0.0996169
Bcin02g06010	0.00203615	0.177302	8.57e-10
Bcin02g06020	0.21901	0.0100241	1.65e-08
Bcin02g06030	0	0.0131417	0.0841643
Bcin02g06040	0.0172891	0.377293	0.0488685
Bcin02g06050	2.13e-10	0.116469	0.141064
Bcin02g06060	0.0697456	0.446446	0.138421
Bcin02g06070	0.0245727	0.0278931	0.319101
Bcin02g06080	0.139289	0.00454487	0.150664
Bcin02g06090	0.0112982	0.401193	0.174226
Bcin02g06110	0.0177396	0.342601	0.105267
Bcin02g06120	0.0209087	0.0931317	0.100134
Bcin02g06130	0.169994	0.0302042	0.029173
Bcin02g06140	0.0399703	0.237808	0.0751844
Bcin02g06150	0.010701	0.0421	0.0231022
Bcin02g06160	0.368095	6.11e-05	0.167179
Bcin02g06170	0	0.222544	0.114451
Bcin02g06180	0.0484318	0.0180213	0.0523257
Bcin02g06190	0.00190829	0.0149339	0.0367703
Bcin02g06200	0.0137758	0.162495	0.00349619
Bcin02g06220	0.172462	0.0449453	0.136824
Bcin02g06230	0.0547336	0.0471304	0.106035
Bcin02g06240	0.067357	0.291793	0.179547
Bcin02g06250	0.00197158	0.00689708	0.250529
Bcin02g06260	0	0	0.122449
Bcin02g06270	0	0.0278192	0
Bcin02g06280	0.0170944	0.441382	0.364277
Bcin02g06290	0.0189903	0.458199	0.360873
Bcin02g06300	0.00207845	0.0390532	0.0523253
Bcin02g06310	0.108592	0.154732	0.120807
Bcin02g06320	0.0999043	0.305928	0.155531
Bcin02g06330	0.0210239	0.383551	0.031814
Bcin02g06340	0.0481141	0.0594367	0
Bcin02g06350	2.02e-09	0.0447592	0.226585
Bcin02g06360	0.00649547	0.0132394	0.149582
Bcin02g06370	0	0	0.226513
Bcin02g06380	0	0.0570876	0
Bcin02g06390	1e-09	0.00348024	0.0283573
Bcin02g06400	0.150359	0.168463	0.00772794
Bcin02g06410	0.0552178	0.40787	0.0890983
Bcin02g06420	0.125546	0.367182	0.130902
Bcin02g06430	0.0321739	0.31251	0.15217
Bcin02g06440	0.103331	0.0657962	0.0751975
Bcin02g06450	0.0880845	0.584849	0.0918403
Bcin02g06460	0	0.19183	0.131951
Bcin02g06470	0	0	0.188425
Bcin02g06480	0.0183255	0.0299617	0.0624022
Bcin02g06490	0.114977	0.44312	0.132935
Bcin02g06500	0.123431	0.464741	0.145002
Bcin02g06510	0.0581304	0.390558	0.11542
Bcin02g06520	1.47e-09	0.373972	0.0922915
Bcin02g06530	0.103576	0.0616467	0.230918
Bcin02g06540	0.0202655	0.0340775	0.0582877
Bcin02g06550	0.0326716	0.25372	0.0770916
Bcin02g06560	2.34e-10	0.0216241	0.07569
Bcin02g06570	0.0514292	1.89e-08	0.241381
Bcin02g06580	0.0040251	0.392864	0.152887
Bcin02g06590	0.0165315	0.0820379	0.109602
Bcin02g06600	0.0527814	0.407367	0.161648
Bcin02g06610	0.137267	0.19697	0.101462
Bcin02g06620	1.13e-10	1.15e-09	0.0533862
Bcin02g06630	0	0	0.152152
Bcin02g06640	0.0923418	0.325517	0.184897
Bcin02g06650	0.100809	0.23916	0.177845
Bcin02g06660	0.0564508	0.00431345	0.136837
Bcin02g06670	0.0554198	0.00349545	0.285452
Bcin02g06680	0.0485098	0.0108377	0.0529327
Bcin02g06690	1.01e-07	0.0222332	0.406336
Bcin02g06700	0.00780617	0.0721626	0
Bcin02g06710	0.0165721	0.0513384	3.29e-10
Bcin02g06720	0.0780154	1.08e-10	0.00230848
Bcin02g06730	0.00906374	0	0
Bcin02g06740	0.0426852	0	0
Bcin02g06750	0	0	0
Bcin02g06760	0	0	0.135611
Bcin02g06770	0.137006	0.00731373	0.138034
Bcin02g06780	0.0447834	0.146296	0.065067
Bcin02g06790	0.122172	0.491211	0.0976301
Bcin02g06800	0.0463534	0.391159	0.121475
Bcin02g06810	0.0322137	0.384216	0.20335
Bcin02g06820	0.15169	0.109205	0.078673
Bcin02g06830	0.00123694	0.0166121	0.0663471
Bcin02g06840	0.0373992	0.122223	0.146538
Bcin02g06850	0.00864235	0.061634	0.0609092
Bcin02g06860	0.0127987	0.0312639	0.0743377
Bcin02g06870	0.0144013	0.15358	0.15188
Bcin02g06880	0.133002	0.067501	0.0754813
Bcin02g06890	0	0.0231394	0
Bcin02g06900	0.0595675	0.55795	0.201365
Bcin02g06910	0.0744594	0.111313	2.55e-10
Bcin02g06920	0.0668357	0.0316289	0.201865
Bcin02g06930	0.00498715	0.029318	0.144983
Bcin02g06940	0.201869	0.00777782	0.0193443
Bcin02g06950	0.156731	0.216482	0.180324
Bcin02g06960	0.100634	0.0843351	0.18399
Bcin02g06970	0	0.00785691	0.0800201
Bcin02g06980	0.015179	0.0404872	0.112758
Bcin02g06990	0.132216	2.81e-08	0.274829
Bcin02g07000	0.0808144	0.127679	0.0804664
Bcin02g07010	0.0044589	0.0300158	0.189037
Bcin02g07020	0.0767243	0.109814	0.178519
Bcin02g07030	0.238198	0.00331039	0.166436
Bcin02g07040	0.0343108	0.0895576	0.0756813
Bcin02g07050	0.0555373	0.0719179	0.117061
Bcin02g07060	0.0029638	0.357138	0.0256634
Bcin02g07070	0.0581429	0.297597	0.108523
Bcin02g07080	0.0503399	0	0.422074
Bcin02g07090	0.127209	0.00165667	0.205305
Bcin02g07100	0.0199738	0.0403835	0.426453
Bcin02g07110	0	0.048797	0.203066
Bcin02g07120	0.185296	0.152634	0.136594
Bcin02g07130	0	0.251877	0.0458068
Bcin02g07140	4.39e-14	0.0492456	0.122054
Bcin02g07150	0.0735497	0.488764	0.123332
Bcin02g07160	0	0.000190796	3.62e-10
Bcin02g07170	0.0759377	0.152386	0
Bcin02g07180	0.0157047	0.273056	1.07e-10
Bcin02g07190	0.0400169	0.0961213	0.0940483
Bcin02g07200	0	0.00532155	0.107044
Bcin02g07210	0.0773999	0.027789	0.247675
Bcin02g07220	5.06e-09	0.0472944	0.326017
Bcin02g07240	0.0612755	0.0981821	0.0522291
Bcin02g07250	0.0116409	1.11e-10	0
Bcin02g07260	0.00431104	6.69e-10	0.1771
Bcin02g07270	0.105586	0.181013	0.0557334
Bcin02g07290	0.0206006	0.351014	0.143295
Bcin02g07300	0	0.214798	0
Bcin02g07310	0.0650455	0.0771985	0.305107
Bcin02g07320	0.00464628	0.187036	0.0252792
Bcin02g07330	0	0.0941924	0.016717
Bcin02g07340	0.155281	0.140255	0.240904
Bcin02g07350	0.0670314	0.116424	0.0602942
Bcin02g07380	0	0.0448019	0
Bcin02g07390	0.078614	0.300831	0.0572088
Bcin02g07400	0.0481046	0.0652763	1.82e-09
Bcin02g07410	0.045016	0.260229	0.159745
Bcin02g07420	0.0617013	0.00735711	0.111723
Bcin02g07430	0.0162254	0.279086	0.037379
Bcin02g07440	0.02828	0.0108618	0.372031
Bcin02g07450	0	0.213641	0
Bcin02g07460	0.0674991	0.0196247	0
Bcin02g07470	0	0.0603629	0.21822
Bcin02g07480	0.0342803	0.0611647	0.146614
Bcin02g07490	1.58e-09	0.0871878	0.120324
Bcin02g07500	1.93e-08	0.0598521	0.113402
Bcin02g07510	0	0.0527513	0.0262135
Bcin02g07520	1.79e-09	0.0205651	0.403722
Bcin02g07530	0	0.0347881	0.0210994
Bcin02g07540	0.134993	2.2e-05	0.283799
Bcin02g07550	0.124818	0.191515	0.0066467
Bcin02g07560	0.161587	0.260868	0.134144
Bcin02g07570	0.140751	0.0168532	0.149839
Bcin02g07580	0.00510685	0.323843	0.217783
Bcin02g07590	0.0541226	0.208562	0.0210865
Bcin02g07600	0.0578859	0.133356	0.0300706
Bcin02g07610	0.0864136	0.195182	0.053347
Bcin02g07620	0.128597	0.113001	0.0499416
Bcin02g07630	0.00549946	0.065741	2.12e-08
Bcin02g07640	0.0643744	0.125298	0.371927
Bcin02g07650	0.0731101	0.162017	3.75e-09
Bcin02g07660	0.050404	0.307639	0.059076
Bcin02g07670	0.0959407	0.0565879	0.137285
Bcin02g07680	0.11539	0.250268	0.201596
Bcin02g07690	0.0894353	0.276106	0.184523
Bcin02g07700	0.0063913	0.0347342	0.362941
Bcin02g07710	0.0339012	0.076932	0.128251
Bcin02g07720	0	0.0605956	0
Bcin02g07730	0.0757284	0.0422764	0.141003
Bcin02g07740	0.0571581	0.25603	0.0130796
Bcin02g07750	0.0132686	0.341938	0.0757994
Bcin02g07760	0.0336045	0.00725106	0.151124
Bcin02g07770	0.105033	0.385793	0.24708
Bcin02g07780	2.06e-09	0.255516	0.0657943
Bcin02g07790	0.0435728	0.338578	0.15729
Bcin02g07800	0.289019	0.101277	0.00335904
Bcin02g07810	0	0.0327862	0.0142245
Bcin02g07820	0.0426158	0.0480598	0
Bcin02g07830	0	0.186909	0.0206178
Bcin02g07840	1.95e-07	0.0595863	0.262283
Bcin02g07850	0.0314781	0.0359235	0.144486
Bcin02g07860	2.84e-10	0.0575298	0.203385
Bcin02g07870	0.0598141	0.000990254	0.0738598
Bcin02g07880	0	0.0173701	0.0550264
Bcin02g07890	0	0.0234316	0.12832
Bcin02g07900	0.046541	0.0571567	0.0727299
Bcin02g07910	0	0.0971211	0.195389
Bcin02g07920	0.094143	0.0295559	0.103985
Bcin02g07930	0.193413	0.373356	0.157287
Bcin02g07940	0.0128629	0.026873	0.0786138
Bcin02g07950	0	0.20349	0.00826688
Bcin02g07960	0.00493164	0.288781	0.00372213
Bcin02g07980	0.0013336	0.0666485	0
Bcin02g07990	0.0761052	0.172631	0.22494
Bcin02g08000	0.0596465	0.225921	0.183393
Bcin02g08010	0.0644948	0.359513	0.224669
Bcin02g08020	0.108527	0.224641	0.189314
Bcin02g08030	7.88e-08	0.0983712	0.0339141
Bcin02g08040	0.0909796	0	0.0888228
Bcin02g08050	0.0883806	0.0292794	0.318431
Bcin02g08060	0.0658145	0.0878425	0.0289194
Bcin02g08070	0.0108715	0.155901	4.46e-09
Bcin02g08080	0	0.237884	0.161566
Bcin02g08090	0.139783	0	0.0351449
Bcin02g08100	0.102815	0.0112719	0.38043
Bcin02g08110	0.0371537	0	0.296926
Bcin02g08120	0.100837	0.14646	0.0875889
Bcin02g08130	0.167499	0.176089	0.0599871
Bcin02g08140	0.00557645	0.15124	0.0760619
Bcin02g08150	0.00248537	0.00891994	0.103873
Bcin02g08160	0.0928635	0.0526633	0.0828563
Bcin02g08180	0.105979	0.345737	0.083045
Bcin02g08190	0.0426284	0	0.0357743
Bcin02g08200	0.107915	0.392808	0.107911
Bcin02g08210	0	0.0139303	0.0518747
Bcin02g08220	0.00962696	0.0246396	0.0387967
Bcin02g08230	0.203149	0	0.13978
Bcin02g08240	0.0376218	0.329918	0.0208529
Bcin02g08250	0	0.194034	0.133299
Bcin02g08260	0.0740755	0.426113	0.191869
Bcin02g08270	0.0227805	0.271315	0.263624
Bcin02g08280	0.028408	0.15901	0.0636034
Bcin02g08290	0	0.00363852	4.09e-10
Bcin02g08300	0	0.0643162	0
Bcin02g08310	0.00770803	0.340251	0.07933
Bcin02g08320	0.0617282	0.123887	0.0191231
Bcin02g08330	0.144656	0.2659	0.104068
Bcin02g08340	0.132222	1.03e-10	0.108388
Bcin02g08350	0.13348	0.218849	0.231099
Bcin02g08360	0.0704061	0.0653831	0.011306
Bcin02g08370	0.0966873	0.00714695	0.169757
Bcin02g08380	0.00675706	3.5e-10	0.384086
Bcin02g08390	9.6e-09	0.0190638	0.432365
Bcin02g08410	2.39e-10	0.312444	0.226941
Bcin02g08420	0	0.0807491	0.327352
Bcin02g08430	0	0.00333801	0.0804007
Bcin02g08440	0.143342	0	0.203388
Bcin02g08450	0.00637314	0.0947227	0.0778798
Bcin02g08460	0.0816379	0.24919	0.154014
Bcin02g08470	0.0283121	0.0128662	0.123687
Bcin02g08480	0.0314493	0	0.10669
Bcin02g08490	0	0.0753618	0.0949579
Bcin02g08500	0.0485421	0.180532	0.180829
Bcin02g08510	0	0.0462162	0.19902
Bcin02g08520	0.0613549	0.29034	0.161976
Bcin02g08530	0.0927968	0.225902	0.222678
Bcin02g08540	0.111371	0.273163	0.215657
Bcin02g08560	0.063109	0.0679358	0.30918
Bcin02g08570	0.11194	0.386933	0.117969
Bcin02g08580	0.0236333	0.247374	0.306488
Bcin02g08590	0.136993	0.0204828	0.210558
Bcin02g08600	0.0590703	0.521912	0.154532
Bcin02g08610	0.0702415	0.0803999	0.173724
Bcin02g08620	0.00955611	0.0994801	0.10991
Bcin02g08630	0.0313247	0.0980349	0
Bcin02g08640	0	0.00537061	0
Bcin02g08650	5.93e-10	0.0792644	0.0536128
Bcin02g08660	0	0.0660749	0.219712
Bcin02g08670	0	0.198502	0.240439
Bcin02g08680	0.15805	0	0.177217
Bcin02g08690	0.0347127	0.127738	0.146366
Bcin02g08700	0.259439	0.110221	0.188562
Bcin02g08710	0.110054	0.231205	0.079124
Bcin02g08720	0.0608424	0.0659618	0.135026
Bcin02g08730	0.180922	0.0341304	0.0487495
Bcin02g08740	0.012998	1.52e-09	0.0990957
Bcin02g08750	0.0165437	0.554118	0.0558384
Bcin02g08760	0	0.0833203	0
Bcin02g08790	0.073664	0.102003	0.405871
Bcin02g08800	0.151256	0.17387	0.187555
Bcin02g08810	0.084353	0.360974	0.194001
Bcin02g08820	0.0765059	0.103385	0.213394
Bcin02g08830	0.307651	0	0.57411
Bcin02g08840	0.321671	0	0.441015
Bcin02g08850	0.0205581	0.0180246	0.077906
Bcin02g08860	0.0580663	0.155746	0.109591
Bcin02g08870	0.113593	0.0720519	0.185829
Bcin02g08880	0.0176759	0.0160142	0.0283576
Bcin02g08890	0	0.135792	0.0226774
Bcin02g08900	0	0.0831029	0
Bcin02g08910	0.312276	0.0114556	0.432817
Bcin02g08920	0.135134	0.168707	0.0756295
Bcin02g08930	0	0.19177	0.0485715
Bcin02g08940	0.00382221	0.286385	0.0936562
Bcin02g08950	0	0.0265989	0.100071
Bcin02g08960	0.00107282	0	0.301527
Bcin02g08970	0	0.149267	0.0953325
Bcin02g08980	0.0661649	0.0238556	0.0327623
Bcin02g08990	0.170025	0.110931	0.10931
Bcin02g09000	0.016209	0.100431	2.83e-10
Bcin02g09010	0.00720902	0.0718952	0.0697658
Bcin02g09020	0.0130315	0.0364935	0
Bcin02g09030	0	0	0.0734303
Bcin02g09040	0.00617042	0.0166411	0.0130605
Bcin02g09050	0.0180197	0.484739	0.223335
Bcin02g09060	0.0174632	0.341239	0.161659
Bcin02g09070	0	0.00973426	0
Bcin02g09080	0.0408561	0.0581597	0.179922
Bcin02g09090	0.268631	0.139547	0.075761
Bcin02g09100	0.045831	0.118316	1.08e-09
Bcin02g09110	0.0169567	0.229133	0.0389117
Bcin02g09120	0.140373	0.0754667	0.152125
Bcin02g09130	0.0467582	0.0594067	0.211064
Bcin02g09140	0.0275685	0.355413	0.0773165
Bcin02g09160	0.0530513	0.181201	0.1922
Bcin02g09170	0.0147328	0.0439801	0.00340026
Bcin02g09180	0.0558413	0.0473716	0.281675
Bcin02g09190	0.112664	0.00500174	0.181256
Bcin02g09200	0	0.0368398	0.252859
Bcin02g09210	0.0410162	0	0.290961
Bcin02g09220	0.0140606	0.168812	0.138338
Bcin02g09230	0.0366997	0.415842	0.101544
Bcin02g09240	0.0561691	0.0616067	0.12385
Bcin02g09250	0.0323818	0.282677	0.0876019
Bcin02g09260	0	0.153994	0
Bcin02g09270	0.0277029	0.379702	0
Bcin02g09280	0.0229747	7.59e-05	0.13646
Bcin02g09290	0.112982	0.508557	0.0918001
Bcin02g09300	0.0921143	0	0.128918
Bcin02g09310	0.0182177	0.0243438	0
Bcin02g09320	0.0914251	0.141995	0.319796
Bcin02g09330	0	0.0421854	0.430403
Bcin02g09340	0.0148792	0.227419	0.0814289
Bcin02g09360	0	0.177546	0.186276
Bcin02g09370	0.0720015	0.0130268	0.301517
Bcin02g09380	0.0885304	0.0240049	0.136637
Bcin02g09400	0	0.417806	0
Bcin02g09410	0.00929546	0.105228	0.0964452
Bcin03g00005	0	0.0678193	0.205931
Bcin03g00010	0.000506696	0.2563	0.300376
Bcin03g00020	0.04269	0.126194	0.193802
Bcin03g00040	1.79e-09	0.10581	0.0752207
Bcin03g00050	0.01533	0.0189947	0.0427872
Bcin03g00060	0	0.0393527	0.203122
Bcin03g00070	0.0345657	0.191975	0
Bcin03g00080	0.0506654	0.0516551	0.292444
Bcin03g00090	0	0.130333	0.239393
Bcin03g00100	0.0560736	0.298197	0.269108
Bcin03g00110	0.078569	0.0143724	0.0290518
Bcin03g00120	0	0.0853033	0.104436
Bcin03g00130	0.00380198	0.260145	0
Bcin03g00140	0.44807	0.000869684	0.0727595
Bcin03g00160	0.0260049	0.131112	0.252969
Bcin03g00170	0	0.0108589	0
Bcin03g00180	0.0981976	0.0944838	0.162074
Bcin03g00190	1.59e-10	0.0134533	0.208291
Bcin03g00200	0.00258827	0.0721993	0.138999
Bcin03g00210	0.0288831	0.0237929	0.0504976
Bcin03g00220	0.0166906	0.0901644	0
Bcin03g00230	0.0324031	0.00844161	0.181941
Bcin03g00240	0.0230157	0.0229549	0.149827
Bcin03g00250	0.0813785	0.0204012	0.093271
Bcin03g00260	0	0.00738543	0.026714
[truncated: 8,998 more rows]

## Sheet: Solanales_H2
Table S5. Broad-sense heritability (H²) estimates of Botrytis cinerea gene expression for each gene, calculated across all host species (“All”), as well as within individual plant clades (Rosids and Asterids, including Superasterids) and plant orders (Asterales, Caryophyllales, Fabales, Cucurbitales, Solanales). For each gene, H² values are reported for variance components attributable to B. cine…
Gene	B. cinerea isolate	Host	Interaction
Bcin01g00010	0.185343	0.185849	0.13962
Bcin01g00020	0.181672	0.192257	0.132981
Bcin01g00030	0.141804	0.226092	0.122398
Bcin01g00040	0.216221	0.0888363	0.0487115
Bcin01g00050	0.153643	0.213407	0.132745
Bcin01g00060	0.150635	0.166648	0.0770484
Bcin01g00070	0.166059	0.222141	0.152728
Bcin01g00080	0.206445	0.0253155	0.00796255
Bcin01g00090	0.129072	0.0240055	0.118983
Bcin01g00110	0.155578	0.189859	0.178767
Bcin01g00120	0.170046	0.0929017	0.107141
Bcin01g00130	0.0857424	0.0288213	1.4e-10
Bcin01g00140	0.11069	0	0
Bcin01g00150	0.0118727	0.0188371	0.0210308
Bcin01g00160	0.354349	0.000435412	0.0440774
Bcin01g00170	0.118893	0.0452507	0.0970035
Bcin01g00180	0.0173099	0.110738	0
Bcin01g00190	0.0532814	0.267786	0
Bcin01g00200	0.0537364	0.135339	2.2e-10
Bcin01g00210	0.0528586	0	0.00848232
Bcin01g00220	0	0.12636	0
Bcin01g00230	0	0	0.0454737
Bcin01g00240	0.0340944	0.0552888	2.83e-10
Bcin01g00250	0.0694876	0.0710194	0.0393495
Bcin01g00260	0.135534	0.140271	0.2454
Bcin01g00270	0	0.0373914	0.0355874
Bcin01g00280	0	0.015252	0.0163917
Bcin01g00290	0.0480958	0.154544	0.0592327
Bcin01g00300	0.0186835	0.0621802	0
Bcin01g00310	0	0.0846083	0.0208879
Bcin01g00320	0.0591561	0.0429186	0.0805788
Bcin01g00330	0	0.146994	0
Bcin01g00340	0.0565998	0.0411531	0
Bcin01g00350	0.0489819	0.0490225	0
Bcin01g00360	0.0789542	0.0124646	0.0429189
Bcin01g00370	0.104611	0.00610364	0.0439407
Bcin01g00380	0	0	0
Bcin01g00390	0.0297815	0.267862	0
Bcin01g00400	0.0656619	0.048595	0.0126204
Bcin01g00410	0	0.0687177	0.00868979
Bcin01g00420	0	0.0781074	0
Bcin01g00440	0.0756911	0.0382236	0.0224915
Bcin01g00460	0	0.281058	0
Bcin01g00470	0.102003	0.0734913	0
Bcin01g00480	0.167657	0.0118999	9.61e-11
Bcin01g00490	0.0525825	0.0702146	0
Bcin01g00500	0.106201	0.204438	0
Bcin01g00510	0.00135779	0.311339	0.0553329
Bcin01g00520	0	0.00439012	0
Bcin01g00530	0	0.0218873	0
Bcin01g00540	0.00294397	0	0
Bcin01g00550	0.12282	0.155267	0
Bcin01g00560	0	0.00470236	0
Bcin01g00570	0.0210651	0.00547988	0
Bcin01g00580	0.0124281	0.142193	2.47e-10
Bcin01g00590	0.010182	0.094952	2.38e-10
Bcin01g00600	0.0118548	2.08e-10	0.0575021
Bcin01g00630	0.138371	0.0896065	0
Bcin01g00640	0.0106017	0.43121	0.101007
Bcin01g00650	0.052811	0	0
Bcin01g00660	0	0.029879	0
Bcin01g00670	0.0156904	0.40027	0.0644781
Bcin01g00690	0.0178	0.169862	0.0632982
Bcin01g00700	0.0110693	0.00116055	5.96e-10
Bcin01g00710	0.00918299	0.167273	2.22e-09
Bcin01g00720	0.0158846	0.179804	0
Bcin01g00730	0.0020611	0.319113	0.0688405
Bcin01g00740	0	0.0172233	0.0479636
Bcin01g00750	0.0650244	0.0529997	0
Bcin01g00760	0.0738476	0.0593372	0.0401592
Bcin01g00770	0.0224001	0.0864011	0
Bcin01g00790	0.0283955	0.282413	0
Bcin01g00800	0.0185935	0.284702	0.0355197
Bcin01g00810	0	0.218302	0.0485604
Bcin01g00820	0.000652983	0.168429	3.12e-10
Bcin01g00830	0.0510266	0.0322057	0.0417309
Bcin01g00840	0.059059	0	0.0235552
Bcin01g00850	0	0.173641	0.00511423
Bcin01g00860	0	0.182737	0
Bcin01g00870	0.0806793	0.284458	0.00145721
Bcin01g00880	0.102402	0.0669065	0
Bcin01g00890	0.0381653	0.288202	0.00410977
Bcin01g00910	0.020622	0.0321566	0.0766198
Bcin01g00920	0.0259302	0.0686219	0
Bcin01g00930	0	0.0582631	0
Bcin01g00940	0	0	1.17e-15
Bcin01g00950	0.0473883	0.13405	0
Bcin01g00960	0.104967	0	0
Bcin01g00970	0	0.135599	0
Bcin01g00980	0.00194409	0.158879	0.139814
Bcin01g00990	0.00801951	0	0.00697508
Bcin01g01000	0.0153045	0.148747	0.0260308
Bcin01g01010	0.00252463	0	0
Bcin01g01020	0.0374688	0.0127479	0.0315895
Bcin01g01030	0.0462509	0.102728	0
Bcin01g01040	0.0123652	0.2768	0.0959732
Bcin01g01060	0	0.0702971	2.92e-09
Bcin01g01070	0	0.158163	0
Bcin01g01080	0	0.39628	0
Bcin01g01090	0.010746	0.261927	0
Bcin01g01100	5.84e-10	0.00312725	0.106138
Bcin01g01110	0.0843236	0.0059627	2.35e-09
Bcin01g01115	0.395762	0.0292292	0.010701
Bcin01g01120	0.0433624	0.054171	0
Bcin01g01140	0.0503876	0.366338	0
Bcin01g01160	0.0385154	0.231444	0
Bcin01g01170	2.78e-08	3.24e-08	0.0710702
Bcin01g01180	0.0717465	0.0301033	0
Bcin01g01190	0.0305856	0.0117318	8.53e-10
Bcin01g01200	0	0.389651	0
Bcin01g01210	2.81e-08	0.112883	0.123087
Bcin01g01220	0.29287	0.000119129	0
Bcin01g01230	0	0.00417803	0.0814664
Bcin01g01240	0.275896	0.0346157	0.0964335
Bcin01g01250	0	0.154923	0.181719
Bcin01g01260	0.0352276	0.0960227	0.240625
Bcin01g01270	0	0.00459361	0
Bcin01g01280	0.0197914	0.281646	0
Bcin01g01290	0.00252001	0.146452	0
Bcin01g01300	0.112326	0.133923	0
Bcin01g01310	0.0222787	0	0.0602007
Bcin01g01320	0.0224987	2.35e-10	0.0528205
Bcin01g01330	0.0101837	0	0
Bcin01g01340	0.0394708	1.27e-10	0.0730345
Bcin01g01350	3.34e-08	0.011512	0.0799869
Bcin01g01360	0.0310283	0.000121525	0.0469477
Bcin01g01370	0.0629612	1e-10	0.0228856
Bcin01g01380	0	2.25e-07	0.0114021
Bcin01g01390	5.82e-10	0.0281887	0.10819
Bcin01g01400	0.00252819	0.00136984	0.019441
Bcin01g01410	0.0423354	2.24e-09	0.0643528
Bcin01g01420	0	0.00202037	0.0377381
Bcin01g01430	0	0.0129385	0.18496
Bcin01g01440	0.0640462	0.0515602	0.073428
Bcin01g01450	0.0263623	0.00189687	0.0710044
Bcin01g01460	0.0177671	0.0694417	0.307195
Bcin01g01470	0.0122278	0.0437178	0.189568
Bcin01g01480	0	0.00212023	0
Bcin01g01490	0	0.00833792	0
Bcin01g01500	7.65e-14	0.00302377	0
Bcin01g01510	0.0205337	0	0.00938283
Bcin01g01520	0.0556763	0	0
Bcin01g01530	0.0598215	2.67e-09	0.00216015
Bcin01g01540	0.0271133	0.0307443	0.0510033
Bcin01g01550	0.133273	0.0396913	0.0418647
Bcin01g01560	0.0246065	0.00856225	0.106884
Bcin01g01570	0.115888	0	0.103174
Bcin01g01580	0.00708315	0.00244721	0.0756414
Bcin01g01590	4.73e-05	0.0407983	0.00636095
Bcin01g01600	0.0124666	0.193021	0.0890478
Bcin01g01610	0.0475295	0.196776	0.0488885
Bcin01g01630	0.0118363	0	0
Bcin01g01640	0.00215333	0.0165604	0.0592669
Bcin01g01650	0.124487	0.0208312	0.0533578
Bcin01g01660	0.0107066	0.0322027	0.10313
Bcin01g01670	0	0	0.0279155
Bcin01g01680	0.0292345	0.0451712	0
Bcin01g01690	0	0.0118581	0.00277242
Bcin01g01700	0.0111996	3.16e-10	0.0405241
Bcin01g01710	0.0960638	0.178373	0
Bcin01g01720	0.0430188	0.0988382	0.0603507
Bcin01g01730	0	0.444454	0
Bcin01g01740	0.0436706	0.263591	0.113128
Bcin01g01750	0.0164957	0.0195725	0.00847
Bcin01g01760	0.0699976	0.117887	0.355912
Bcin01g01770	0.0271783	0	0
Bcin01g01780	0	0.0212552	0.0361803
Bcin01g01790	0.133337	0.0732375	0
Bcin01g01800	0	0.186794	0.106589
Bcin01g01810	0	0.0281159	0
Bcin01g01820	0.0817583	0	0
Bcin01g01830	0.00898211	0.0452088	0.0519012
Bcin01g01840	0.0482038	1.97e-07	0
Bcin01g01850	0.0612133	0.231459	0.046736
Bcin01g01870	0.0759934	0.0280915	0
Bcin01g01880	0.055622	0.0107224	0
Bcin01g01890	0.00384909	0	0.0222178
Bcin01g01900	0.0998565	0.256198	0.111522
Bcin01g01910	0	0.0296022	0
Bcin01g01920	0.0185639	0	0
Bcin01g01930	0	0.0134527	0.116121
Bcin01g01950	0.0553766	0.00279336	0.00454162
Bcin01g01960	1.92e-10	0	0.0321668
Bcin01g01970	0.0100306	0.0676703	0.019816
Bcin01g01980	0.014092	0.0379699	0.0906777
Bcin01g01990	0.0542432	0.0197225	0.0093868
Bcin01g02000	0.0145826	0	5.59e-10
Bcin01g02010	0.176978	0.0164856	0
Bcin01g02020	0.030138	0.147054	0
Bcin01g02030	0	4.2e-10	7.02e-10
Bcin01g02040	3.1e-09	6.43e-10	0
Bcin01g02050	0.0516566	0.468769	0.0553739
Bcin01g02070	0.0492028	0.0225551	0
Bcin01g02080	0.0576576	0.0361579	0.0846164
Bcin01g02090	0	0.00812258	0.0143815
Bcin01g02100	0.103073	0	0
Bcin01g02110	1.72e-10	0.013676	0.0258257
Bcin01g02120	0.0929874	0.0399718	0.00595746
Bcin01g02130	0	0	0.0788304
Bcin01g02140	0.00428543	0.0369431	0
Bcin01g02150	0.0481087	0.0490724	0
Bcin01g02160	0.0551711	0.00446458	0.0193356
Bcin01g02170	0.0607176	0.25579	0.0137388
Bcin01g02180	0.0777657	0.0514859	0.0583779
Bcin01g02190	0	0	0
Bcin01g02200	0	0.496443	0.125575
Bcin01g02210	0.0177623	0.22739	0.137789
Bcin01g02220	0.00376981	0.297949	0.0882732
Bcin01g02230	0	0	0
Bcin01g02240	0	0.217756	0.0264602
Bcin01g02250	0.272667	0.049721	0.00484421
Bcin01g02260	0.141769	0.0144659	0.00708235
Bcin01g02270	0.137262	0.125867	0
Bcin01g02280	0.184143	0	0
Bcin01g02290	0.0790165	0.186969	0
Bcin01g02300	0.122817	0	0.0383039
Bcin01g02310	0.106289	0.0781585	0.037847
Bcin01g02320	0.0780487	0.205341	0.0411386
Bcin01g02330	0.0278176	0.14477	7.09e-09
Bcin01g02340	0.0457287	0.0353008	0
Bcin01g02350	0.0824634	3.14e-09	0.239058
Bcin01g02360	0.0514747	0.0792872	0
Bcin01g02370	0.0762358	0.0633605	0
Bcin01g02380	0	0.06134	0.152494
Bcin01g02390	0.0713845	0.00092501	2.62e-10
Bcin01g02400	0.015857	0.00278146	0
Bcin01g02410	0	0	3e-14
Bcin01g02420	0.0615885	0.0948397	0.0419174
Bcin01g02430	0.0592016	0.21278	0.090185
Bcin01g02440	0.0626466	2.2e-10	0.107572
Bcin01g02450	0.0344126	0	0.0203095
Bcin01g02460	0.153993	0.101235	0.136284
Bcin01g02470	0.143402	8.59e-10	0.0157313
Bcin01g02480	0.0786383	0.0148774	0
Bcin01g02490	0.089631	0.0460961	0
Bcin01g02500	0.0239831	0.0157516	0.00933342
Bcin01g02510	0.0125591	0.0173929	2.04e-08
Bcin01g02520	0.172008	0.0215923	1.7e-07
Bcin01g02530	0.00680562	0	7.92e-10
Bcin01g02540	0	0.0371763	0
Bcin01g02550	0.052531	6.83e-10	2.07e-09
Bcin01g02560	0.0141062	0.00357892	0
Bcin01g02565	0.0777921	0.154048	0.0745831
Bcin01g02570	0	0	0.00647876
Bcin01g02590	0	0.00534067	0.0968611
Bcin01g02600	0.0412412	0.123642	0
Bcin01g02610	0.0163178	0.0120553	0
Bcin01g02620	0.0603932	0.0898197	0.0134959
Bcin01g02640	0.0106724	0.0364461	0
Bcin01g02650	0.00329784	0	0
Bcin01g02660	2.67e-10	0.003917	0
Bcin01g02670	0	0	0.0992887
Bcin01g02680	0	0.350563	0.0956783
Bcin01g02690	0.00194542	0.0135101	0.00656327
Bcin01g02700	0.0848432	2.16e-10	0.0420974
Bcin01g02710	0	0.00146766	0.0149869
Bcin01g02720	0.0139535	0	5.22e-09
Bcin01g02730	0.0109027	0	0.0256466
Bcin01g02740	0.0647521	0.0116713	0
Bcin01g02750	0.113734	1.7e-10	1.14e-09
Bcin01g02760	0.0735668	0.13733	0.0100075
Bcin01g02770	0.0615472	0.177309	0
Bcin01g02780	0.0553109	0.0656355	0.0496236
Bcin01g02790	0	0.0386607	0.0415338
Bcin01g02800	0.0148806	0.0184383	0.0307547
Bcin01g02810	0.117959	0.0862727	0
Bcin01g02820	0	0.00189131	0
Bcin01g02830	0.0539785	0.0666219	0
Bcin01g02840	0.110497	0.0252104	0.0169296
Bcin01g02850	0.14618	0	0.0697427
Bcin01g02860	0.0662743	0	0
Bcin01g02870	0	0.0642489	0.0195976
Bcin01g02880	0	0.180896	0
Bcin01g02890	0.0343076	0.00164824	0.0115466
Bcin01g02900	0.0296273	0.38399	0
Bcin01g02920	0.0409786	2.63e-10	0.287685
Bcin01g02930	0.0347054	0.0862965	0.044647
Bcin01g02940	0.0581797	0.0519712	0.19532
Bcin01g02950	0.107661	0.216311	0.016375
Bcin01g02960	0.124779	0.0662001	0.0201257
Bcin01g02970	0.252004	0.0894202	0
Bcin01g02980	0.00789208	2.56e-08	5.67e-09
Bcin01g02990	0.0310289	0.0174149	0.085571
Bcin01g03000	0.0768038	0.295876	0.0399869
Bcin01g03010	0.0134644	0.317856	0.000810121
Bcin01g03030	0.0414951	0	0.00705858
Bcin01g03040	4.11e-09	0.0224105	0.0325025
Bcin01g03050	0	0.139772	0
Bcin01g03060	0.0147428	0.0181736	0.0230576
Bcin01g03070	0.102114	0.128045	0
Bcin01g03080	0.0410949	0.0361906	0.0400337
Bcin01g03090	0.0839898	0.0307951	0.105719
Bcin01g03100	0.153473	0.00385472	0.0934302
Bcin01g03110	0.055513	0.0274557	0.0237013
Bcin01g03120	0.067729	0.0358989	0.022958
Bcin01g03130	6.72e-09	0.0371984	0.0318746
Bcin01g03140	0	0.108222	4.11e-09
Bcin01g03150	0.043926	0.00241741	0
Bcin01g03160	0	0.204646	0.0742173
Bcin01g03170	0.0622816	0.124735	0
Bcin01g03180	0.0525866	0.0651798	0
Bcin01g03190	0.0390949	0.270314	0.111071
Bcin01g03200	0.0898011	0.0282154	0.0782008
Bcin01g03210	0	0.0134425	0.0923735
Bcin01g03220	1.66e-09	0.118537	0.0631846
Bcin01g03230	0.103141	0.230226	0.0326063
Bcin01g03240	0.0610023	0.259013	0
Bcin01g03250	0.0191088	0.0502451	0
Bcin01g03260	0.0686378	0.0802322	0
Bcin01g03270	0	0.00704143	0.019974
Bcin01g03280	0.0728228	0.0232348	0.0685864
Bcin01g03290	0.0407091	0.186956	0
Bcin01g03300	0	0.253436	0
Bcin01g03310	0	0.182477	0
Bcin01g03320	0	0.112678	0.0142692
Bcin01g03330	4.86e-08	0.108701	0.305724
Bcin01g03340	0.0341719	2.05e-10	0.0194166
Bcin01g03350	0.0173943	0.124061	0
Bcin01g03360	0.026837	0.079982	0.0190265
Bcin01g03370	0.0690607	0.016037	0
Bcin01g03380	0.0314814	0.347537	0.0858998
Bcin01g03390	0	0.0340469	0
Bcin01g03400	0.110655	0.154879	0.124649
Bcin01g03410	0	0.132212	0
Bcin01g03420	0	0.256919	0
Bcin01g03430	0.0644079	0.130003	0.0565465
Bcin01g03440	0.0815078	0.00397092	0.0281818
Bcin01g03450	0.0684771	0.105896	0.012007
Bcin01g03460	0.0651353	0.108908	0
Bcin01g03480	0.0795875	0.0168375	0.00639221
Bcin01g03490	0.01837	0	0
Bcin01g03500	0.0379569	0.0881749	0.0254397
Bcin01g03510	0	0.0333425	0
Bcin01g03520	0	0.212912	0
Bcin01g03530	1.27e-10	0	0.198325
Bcin01g03540	0.0474498	0.232336	0.0280756
Bcin01g03550	0	0	0.0268405
Bcin01g03560	0.141001	0.0845253	0.0602751
Bcin01g03580	0.00681905	0.287191	0
Bcin01g03590	0.0174784	0.00685388	0
Bcin01g03600	0	0.0193915	3.46e-10
Bcin01g03610	0.0209125	0	0
Bcin01g03620	0.0472211	0.179439	0.0334762
Bcin01g03630	0.0570955	0	0.0433755
Bcin01g03640	0.0344495	0.368979	0.078754
Bcin01g03650	0.0820543	0.206963	0
Bcin01g03660	0.000401289	0.00342542	0
Bcin01g03670	6.38e-10	0.0411357	0
Bcin01g03680	0.0118096	0	0.104345
Bcin01g03690	0.0589238	0.0949516	0
Bcin01g03710	0.0962181	0.0469678	0.00868812
Bcin01g03720	0	0.0505911	0
Bcin01g03730	0.0124529	0.00572916	0
Bcin01g03740	0.0745996	0.0290304	0
Bcin01g03750	0	2.78e-10	1.99e-10
Bcin01g03760	0.0618635	0.0369771	0.0825882
Bcin01g03770	0.194887	0.0261584	0.289113
Bcin01g03780	0.0547382	0.486268	0.0189748
Bcin01g03790	0	3.03e-09	0.0609106
Bcin01g03810	0.0691627	0.0603378	0.00779871
Bcin01g03820	0.0487704	0.426736	0.0844669
Bcin01g03830	0.0947737	0.288032	0.0576784
Bcin01g03840	0	0.0550791	0
Bcin01g03850	0.0113357	0.197764	0.0155561
Bcin01g03860	0.0702758	0.00523682	0.0786779
Bcin01g03890	0.361365	0.0150396	0.0547563
Bcin01g03900	0.0316359	0	0.319129
Bcin01g03930	1.27e-06	0	0.0433166
Bcin01g03940	0	0	4.21e-17
Bcin01g03950	0.48684	0.0707972	0.141661
Bcin01g03960	0.0554208	0.0533253	0.0475379
Bcin01g03970	0.0118372	0.122532	0
Bcin01g03980	0.0389039	0.0436674	0.0640145
Bcin01g03990	0.0262552	0.0328859	0
Bcin01g04010	0.0561867	0.00132209	0
Bcin01g04020	0.0335704	0.00246575	0.0106349
Bcin01g04030	0.154538	0.0111015	0.0390233
Bcin01g04040	0.0276835	0.0169868	0
Bcin01g04050	0.0374771	0.0343503	0
Bcin01g04070	2.05e-09	0.0889405	4.84e-09
Bcin01g04090	0.00444918	0.0220285	0.122139
Bcin01g04100	0.020044	0.0672374	0.0307308
Bcin01g04110	0.0609499	0.00688833	0
Bcin01g04120	0.0106179	0.0346079	0.0468994
Bcin01g04130	0.160578	0.00801981	0.0562815
Bcin01g04140	0.0434044	0.0687768	0.0534986
Bcin01g04160	0.0129442	0.0143639	0.00837449
Bcin01g04170	0.000126583	0.251556	0.0244077
Bcin01g04180	5.07e-08	0.122618	0.0155519
Bcin01g04190	0.0231387	0.213876	0
Bcin01g04200	0.0872893	0.0138056	0.0443314
Bcin01g04210	0.0388569	0.213902	0
Bcin01g04220	0	0.130376	1.65e-09
Bcin01g04230	0.0519446	0.0165298	0
Bcin01g04240	0	0.0187615	0.0748143
Bcin01g04250	0.0656581	0.00849582	0.0550366
Bcin01g04260	2.58e-19	0.360266	0
Bcin01g04270	0.113227	0.0561206	0
Bcin01g04280	0.0553983	0.0618555	0.151424
Bcin01g04290	0.100052	0.0805585	0.182198
Bcin01g04300	0.0611557	0.0330981	3.9e-09
Bcin01g04310	0.119208	0.231309	0.00829421
Bcin01g04320	0	0.00678736	0.00265572
Bcin01g04330	0.0423031	1.52e-10	0
Bcin01g04340	0.0442093	0	0
Bcin01g04350	0.0550062	0.199859	0.103537
Bcin01g04360	0	0.180355	0
Bcin01g04370	0.0326453	0.037927	0.0342434
Bcin01g04380	0.155439	0.107279	0
Bcin01g04390	0	0.16189	0
Bcin01g04400	0.0751706	0.244453	0.105711
Bcin01g04410	0	0.0921311	5.06e-13
Bcin01g04420	0.0939455	0.0306152	0.0893843
Bcin01g04430	0.0228156	0.0166171	0.00165427
Bcin01g04440	0	0.048326	3.94e-09
Bcin01g04460	0	0	0
Bcin01g04470	0.00689366	0.339271	0.0909852
Bcin01g04480	0	0.1677	0.0505506
Bcin01g04500	0.0866352	0.0251788	0.0593999
Bcin01g04510	0.158559	0.00827636	0
Bcin01g04520	0.062428	0.0434739	0
Bcin01g04530	0.0375978	2.97e-09	0
Bcin01g04540	0.0391012	0.0139899	4.1e-09
Bcin01g04560	0.0364038	0.113295	2.46e-08
Bcin01g04570	0.0479382	0.0429124	0
Bcin01g04580	0.0167546	0.185045	0.0236083
Bcin01g04590	0.00824139	0.0546556	0
Bcin01g04600	0.0905869	0.344701	0.00288654
Bcin01g04610	0	0.00722924	0.0262619
Bcin01g04620	0	0.267532	0
Bcin01g04630	0.122638	0.000383679	0.0648332
Bcin01g04640	0.0130562	0.366918	0.0875651
Bcin01g04650	0	0.14425	0.0281452
Bcin01g04660	0.0767948	0.120705	0.0139907
Bcin01g04670	0	3.51e-05	0.137306
Bcin01g04680	0.0100439	0.271644	0.143899
Bcin01g04690	0	0	0
Bcin01g04700	0	0.0623457	0
Bcin01g04710	0	0.121398	0.108249
Bcin01g04720	0.0413372	0.239058	0.0328661
Bcin01g04730	0.0291816	0.0810018	3.55e-09
Bcin01g04740	0	0.0190994	0
Bcin01g04750	0.00844558	0.295405	0
Bcin01g04760	0.122006	0.0158657	0.109314
Bcin01g04770	0.26959	0.0387082	0.068713
Bcin01g04780	0.112125	0.0544082	0.0113885
Bcin01g04790	0.0150671	0.138297	0
Bcin01g04800	0.0306362	0.223936	0.00876309
Bcin01g04810	0.0409847	0.0228937	0.0188177
Bcin01g04820	0.0204618	0.206068	0
Bcin01g04840	0.0384287	0	0.132111
Bcin01g04850	6.37e-10	0.0219788	0.071602
Bcin01g04860	0.0315611	0.101067	0.265128
Bcin01g04870	0.0326397	0.018854	0
Bcin01g04880	0.113222	0.0243525	0.0451294
Bcin01g04890	0.209868	0	0.0120123
Bcin01g04900	0.272489	0	0
Bcin01g04910	0.220902	0.0124937	0
Bcin01g04920	2.1e-06	0.268019	0.0775786
Bcin01g04930	0	0	0
Bcin01g04940	0	0.101691	0.0912083
Bcin01g04950	7.66e-10	0.0727567	0.0665046
Bcin01g04960	0.111814	0.00255697	0.00808504
Bcin01g04970	0.0675322	0.0347678	0
Bcin01g04980	0.127199	9.64e-10	4.57e-05
Bcin01g04990	0.0338036	0.0140161	0
Bcin01g05000	0.0343057	0.0198145	0
Bcin01g05010	0.0316567	0.0861756	0
Bcin01g05020	0.0984071	0	0.0319374
Bcin01g05040	0.108103	0	0
Bcin01g05050	0	0.0153295	0.0150326
Bcin01g05060	0.0536863	0.0572005	4.14e-10
Bcin01g05070	0.00353388	0.0585095	0.0937944
Bcin01g05080	0.000371562	0.0279757	0
Bcin01g05090	0.069314	0	0
Bcin01g05100	0	0.0426715	0
Bcin01g05110	0.0825836	0.00456196	0.0569
Bcin01g05120	0.0774621	0.0671391	0.069732
Bcin01g05130	0.0504769	0.0308114	0.00238246
Bcin01g05140	0.0146236	0.0106573	0
Bcin01g05150	0	0.149444	0
Bcin01g05160	0.127349	0.228728	0.014999
Bcin01g05170	0.0109935	0.221345	0.0544907
Bcin01g05180	0.484859	0.0422326	0.0775592
Bcin01g05190	0.0266068	0.0615846	0.0437832
Bcin01g05200	0.0251091	0.254379	0.0355583
Bcin01g05210	0.109248	0.149565	0.0146248
Bcin01g05220	0.130975	0.0299832	0.0197334
Bcin01g05230	0.262697	0	0.00345309
Bcin01g05240	0.153964	0.0233057	0.0736474
Bcin01g05250	0.0453691	1.17e-10	0.0644643
Bcin01g05270	0	0.0424556	0
Bcin01g05280	0	0.0985775	0.0229049
Bcin01g05300	0.0167511	0.207447	0
Bcin01g05310	0.0526899	0.183859	0
Bcin01g05320	0.0864509	0.0135365	0
Bcin01g05330	0.0275195	0.396306	0.00609229
Bcin01g05340	0.00682632	0.0177272	0.131904
Bcin01g05350	1.83e-09	0.0025266	0.0789866
Bcin01g05360	0.0159937	0.0225838	0
Bcin01g05370	0.0331793	0.0257865	0.0332476
Bcin01g05380	0	0.113884	0
Bcin01g05400	0	0.17984	0.109507
Bcin01g05410	0	0.0890784	0.053305
Bcin01g05420	0	0.0103571	0
Bcin01g05430	0.0720573	0.0491116	0.0116
Bcin01g05440	1.09e-07	1.67e-05	0.132172
Bcin01g05450	0.13935	0.0997472	0.0174258
Bcin01g05460	0	0.0111098	0.0967247
Bcin01g05470	0	0.0758732	0.0531373
Bcin01g05480	0.0583937	0.099067	0.0692307
Bcin01g05490	0.0102288	0.00549436	0.00878964
Bcin01g05500	0	0.0624335	1.05e-09
Bcin01g05510	0	0.057341	0.0448105
Bcin01g05520	0.0765545	0.0780362	0.0268341
Bcin01g05530	0.111842	0.158495	1.14e-10
Bcin01g05540	0	0.0190121	0
Bcin01g05550	0.00254392	0.238137	0.111039
Bcin01g05560	0	0	0.00438207
Bcin01g05570	0	0.038399	0
Bcin01g05580	0.0301781	0.0253794	0
Bcin01g05590	0	0.335064	0.0745205
Bcin01g05600	0.0128306	0.0487191	0.221359
Bcin01g05610	0.0455332	0.0112021	0.0144366
Bcin01g05620	0.213506	0	2.89e-10
Bcin01g05630	0.225348	0.0507037	0.0620021
Bcin01g05640	0.0778229	0.0607323	0.0778168
Bcin01g05650	0.0756631	0	0.033059
Bcin01g05660	0.0280285	0.0304392	0
Bcin01g05670	0.0334256	0.0166117	0
Bcin01g05680	0.0929658	0.214333	0.0725148
Bcin01g05690	0.0859599	0.141936	0.00180433
Bcin01g05700	0	0.0503147	0
Bcin01g05710	0.0745098	0.089484	0.0425324
Bcin01g05720	0	0	0
Bcin01g05730	0.0532568	0.107724	0.0676223
Bcin01g05740	0.0225033	0.0271022	0.0812877
Bcin01g05750	0.102223	0	0.00481157
Bcin01g05760	0.0298942	0.293204	0.0971135
Bcin01g05770	0.433062	0.0645315	0.120682
Bcin01g05780	0.0337088	0.00179983	0
Bcin01g05790	0.0357721	0.0843382	0.114239
Bcin01g05800	0.136687	0	0
Bcin01g05810	0.0375542	0.298981	0.0831748
Bcin01g05820	0.0897454	0.0380471	0.122236
Bcin01g05830	0.0514444	0.0308318	0
Bcin01g05840	0	0.00432102	0.0022207
Bcin01g05860	0.120192	0.00751594	0.0797988
Bcin01g05870	0.0283601	0.0364644	0.0156205
Bcin01g05880	0.0670402	0.0326753	0.0201136
Bcin01g05890	0.0351933	3.79e-08	0.220483
Bcin01g05900	0.0521782	0.0426072	0.0372202
Bcin01g05910	0.0310115	0.0545549	0
Bcin01g05920	0.0112698	0	0
Bcin01g05930	0	0	0.0164644
Bcin01g05940	0.0714229	0.203298	0.0812357
Bcin01g05950	0.0699746	0.0693608	0.0184349
Bcin01g05960	0.0204354	0.536387	0.152723
Bcin01g05970	0.01181	0.558289	0.151266
Bcin01g05980	0.0319887	0.438877	0.164827
Bcin01g05990	0	0.0118904	0
Bcin01g06000	0.0541655	0.00391605	0.00249291
Bcin01g06010	0.123199	0.248054	0.122253
Bcin01g06020	0	0.176206	0.0514165
Bcin01g06030	0.0123562	0.110768	0.0492006
Bcin01g06040	0.105981	0	0.101919
Bcin01g06050	2.58e-09	0.0115474	0.186978
Bcin01g06060	0.0687733	0	0.0542742
Bcin01g06070	0.0454261	0.0129744	0.0675773
Bcin01g06080	0.0216635	0.199181	0
Bcin01g06090	0.0164752	0.0255749	0.000687102
Bcin01g06100	0.112686	0.00734643	0
Bcin01g06110	0.0595704	0.216538	0.0349201
Bcin01g06120	0.0395637	0.0412505	0
Bcin01g06130	0.00846709	0	0.0597647
Bcin01g06140	0.0752471	0.0462859	2.12e-08
Bcin01g06150	0.135469	0	1.38e-08
Bcin01g06160	0.0856494	0.00248203	0.0496644
Bcin01g06170	0.0267572	0.0694562	3.04e-10
Bcin01g06180	0	0.0800154	0.0886335
Bcin01g06190	0.0333022	0.0130908	0
Bcin01g06200	0	0	0.111469
Bcin01g06210	0.0418913	0.354014	0.112211
Bcin01g06220	4.87e-05	0	0
Bcin01g06230	0.00698859	0	0
Bcin01g06240	0.0543962	0.074749	0.0766795
Bcin01g06250	0.101594	0.0780688	0.0325807
Bcin01g06270	0.0314569	0.153283	0
Bcin01g06280	0.0924374	0.17224	0
Bcin01g06290	0.0120564	0	0.121089
Bcin01g06300	0.571026	0	0.0776519
Bcin01g06310	0.0932998	0.104724	0.046818
Bcin01g06320	0	0.00128145	0.0246479
Bcin01g06330	0.0968966	0.112566	1e-10
Bcin01g06340	0.0303193	0.133866	7.01e-10
Bcin01g06350	0.0188271	0.0760846	0.014096
Bcin01g06360	0.0406437	0	0
Bcin01g06370	0	0.0103546	0
Bcin01g06380	0	0.252001	0
Bcin01g06390	0	0.0742045	0.0670629
Bcin01g06400	0.00298206	0.0352542	0
Bcin01g06410	0.0526438	0	0.110683
Bcin01g06420	0	0.294136	0
Bcin01g06430	0.122802	0.0512222	4.33e-08
Bcin01g06440	0.0321315	0.171957	0.120943
Bcin01g06460	0.098019	0.00673803	0.0320026
Bcin01g06470	0.133818	0.0224508	0
Bcin01g06480	0	0.136964	0
Bcin01g06490	0.00753673	0.220259	0
Bcin01g06500	0.0437873	0.150274	0
Bcin01g06510	0	0.000581217	0.0260279
Bcin01g06520	0	0.11923	0
Bcin01g06530	0	0.0857496	0.0517579
Bcin01g06540	0	0.102957	0
Bcin01g06550	0	0	0
Bcin01g06560	0.0468574	0.0337345	0.0548134
Bcin01g06570	0.0321865	0.0336934	0.197007
Bcin01g06590	0	0.136019	0
Bcin01g06600	0.0690285	0.0132012	0
Bcin01g06610	0	0.256894	0.033541
Bcin01g06620	0.0671449	0.178476	0
Bcin01g06630	0.0217494	0.115458	0.350969
Bcin01g06640	0.00152718	0	0.0451452
Bcin01g06650	0.0169762	0.216241	0.174916
Bcin01g06660	0.0540051	0.0828941	0
Bcin01g06670	0.0383336	0.219854	0.0267481
Bcin01g06680	0	0	0
Bcin01g06690	0.0215881	0.000125214	0
Bcin01g06700	0.0274442	0.238836	0.0978786
Bcin01g06710	0.119221	9.68e-05	0
Bcin01g06720	0	0.0022301	0.038118
Bcin01g06730	0.0480538	2.01e-10	0.0218695
Bcin01g06740	0	0	0.0597513
Bcin01g06750	0.125133	0.128899	0.0878868
Bcin01g06770	0.0293929	0.117645	0.0116195
Bcin01g06790	0.0609492	0.0878504	0.0256449
Bcin01g06800	0.072961	0	0
Bcin01g06810	0.0654364	0.136168	0.0665672
Bcin01g06820	0.0033599	0.0427562	0
Bcin01g06830	0	0.291308	0.111305
Bcin01g06840	0.0855993	0.0220628	0.0163016
Bcin01g06850	0.129082	0.0837103	0
Bcin01g06860	0.0129107	0.234328	0.00517476
Bcin01g06870	0.0288388	0.058233	0.047359
Bcin01g06880	0.0818754	0	0.010385
Bcin01g06900	0.0396892	0.207856	0.188685
Bcin01g06910	0.211189	0.0718823	0.0557362
Bcin01g06920	0.0173957	0.0695637	0
Bcin01g06935	1.16e-05	0.0681494	0.111459
Bcin01g06940	0.0377657	0.171187	0.0208056
Bcin01g06950	0.0455868	0.18273	0.0773773
Bcin01g06960	0.0390958	0.078172	0
Bcin01g06970	0.0340338	0.0265897	0.0149251
Bcin01g06980	0.0269326	0.0312389	0.0528904
Bcin01g06990	0.00371922	0.451021	1e-10
Bcin01g07000	0	0	0
Bcin01g07010	0.0106322	0.0281485	2.35e-08
Bcin01g07020	0.020054	0.0742009	0
Bcin01g07030	0.0441309	0.0706555	0
Bcin01g07040	0.28575	0.0142712	0.0722716
Bcin01g07050	0.0183452	0.310079	0.012108
Bcin01g07060	0	2.45e-10	0.0376816
Bcin01g07070	0	0.00497058	0
Bcin01g07080	0.0217085	0.344466	0.00752053
Bcin01g07090	0.00465878	0.233708	0
Bcin01g07100	0.152263	0.0086902	0.00692817
Bcin01g07110	0.0632322	0.24183	0
Bcin01g07120	0	0.211228	0
Bcin01g07130	0.0212641	0.281941	3.74e-10
Bcin01g07140	0.032597	0.0581344	0
Bcin01g07150	0.0242171	0.00985679	3.17e-10
Bcin01g07160	0.0371264	0.0660194	0.0166363
Bcin01g07170	0.0585062	0.00314729	0
Bcin01g07180	0.0663203	0.153394	0
Bcin01g07190	0.0544085	0.204126	0.039264
Bcin01g07200	9.31e-06	0.0644668	0.105271
Bcin01g07210	0.0733496	0.21217	3.11e-10
Bcin01g07220	0.0625259	0.021756	0.0124419
Bcin01g07230	0.0847701	0.0463897	0
Bcin01g07240	0.0709743	0.0265624	0.0342696
Bcin01g07250	0.0583454	0.0995245	0
Bcin01g07260	0.0116834	0.109662	2.42e-10
Bcin01g07270	0	0.231101	0
Bcin01g07280	0	0	0
Bcin01g07290	1.74e-10	0.0685414	0
Bcin01g07300	0.109259	0.217662	0
Bcin01g07310	0.115719	0.0193606	0
Bcin01g07320	0.177122	0.141809	0.0889909
Bcin01g07330	0.0381931	0.198713	0
Bcin01g07340	0.122872	0.168431	0.0143401
Bcin01g07350	0.042586	0.104277	0.107899
Bcin01g07360	0.111781	0.0475056	0
Bcin01g07370	0.00473881	0	0.0156784
Bcin01g07380	0.0130707	0.519165	0.119386
Bcin01g07390	0.0262147	0.18777	0
Bcin01g07400	0.0327202	0.175442	0
Bcin01g07410	0	0.00469842	1.03e-09
Bcin01g07420	0	0.0693156	0.0741893
Bcin01g07440	0.13405	0.152755	0
Bcin01g07450	4.6e-10	0.0332729	0.138664
Bcin01g07460	0.0250095	0.0283083	0
Bcin01g07470	0.145468	0.00704945	0
Bcin01g07480	0	0.031437	1.57e-10
Bcin01g07490	0.0437821	0.229897	0.0691062
Bcin01g07500	0.0954291	0.208584	0.107831
Bcin01g07510	0.0579105	0.110159	0.187512
Bcin01g07520	0	0.158001	0
Bcin01g07530	0.0639686	0.156465	0
Bcin01g07550	0.090227	3.54e-10	4.94e-09
Bcin01g07570	0.241374	0.00733919	0.18304
Bcin01g07580	0.160841	0.108925	0.0329282
Bcin01g07590	0.172888	0	0
Bcin01g07600	0.0904359	0.0524776	0
Bcin01g07610	0	0.0381294	0
Bcin01g07620	0	0.0773309	0
Bcin01g07630	0.00171824	0.0583507	0.0406764
Bcin01g07640	0.169166	0.0425357	0.0620568
Bcin01g07650	0.00355052	0.105355	0
Bcin01g07660	0.232829	0.0950442	0.166653
Bcin01g07670	1.76e-14	0.145834	0.0792492
Bcin01g07680	0	0.280978	0
Bcin01g07690	0.0273832	0.227171	0
Bcin01g07700	0.00548761	0.0709052	0.00572703
Bcin01g07710	0.0684059	0.034939	0
Bcin01g07720	0.204667	0.0474059	0.027321
Bcin01g07730	0.0604926	0.0217035	0
Bcin01g07740	0.0183024	0.221918	1.09e-10
Bcin01g07750	0	0.0635777	0
Bcin01g07760	0.129553	0.0329015	1.38e-09
Bcin01g07770	0.128581	0.0411652	0.0189847
Bcin01g07780	0.0518568	0	0
Bcin01g07790	0.0148348	0.0190501	0.0364849
Bcin01g07800	0.0163586	0.17715	0.0547557
Bcin01g07810	0	0.0873158	0.0467098
Bcin01g07820	0.105582	1.1e-09	3.74e-06
Bcin01g07830	0	0.0364475	0
Bcin01g07840	0.0191485	0.170073	0
Bcin01g07850	0.0355143	0.180713	0.016557
Bcin01g07860	0.0909587	0.0922341	0
Bcin01g07870	6.61e-10	0	0.00341477
Bcin01g07880	0	0	0.0553876
Bcin01g07910	0	0	0
Bcin01g07920	0.0813173	0.166489	0.030539
Bcin01g07930	0.114867	0.115149	1.17e-10
Bcin01g07940	0	0.0115027	0.0560254
Bcin01g07950	0.039831	0.00800096	0.0168991
Bcin01g07960	0.106447	0.0374652	0
Bcin01g07970	0.0100049	0.0157217	0.283536
Bcin01g07980	1.9e-10	0.262584	0.00359259
Bcin01g07990	0.0859215	0	0
Bcin01g08000	0.25197	0.00329434	0
Bcin01g08010	0.0652189	0.0153884	0.0409754
Bcin01g08020	0	0.0342532	0
Bcin01g08030	0	0	0
Bcin01g08040	0.0999213	0.174665	0.0215026
Bcin01g08050	0.00369092	0.226585	0.00830055
Bcin01g08060	0.027611	1.19e-10	0.106616
Bcin01g08070	0	0.010934	0.0514689
Bcin01g08080	0.0626445	0	0
Bcin01g08090	0.0799464	0.0730313	0.0973385
Bcin01g08100	0.114192	0.15483	0
Bcin01g08110	0	0.182746	0.109124
Bcin01g08120	0.126967	0.128711	0.017212
Bcin01g08130	0	0.322336	0
Bcin01g08140	0.0249062	4.06e-08	7.97e-10
Bcin01g08150	0	0.0163685	0
Bcin01g08160	0	0	0.00243536
Bcin01g08170	0	0	0
Bcin01g08180	0.0161079	0.00102685	4.32e-06
Bcin01g08190	0.0243615	0.00242859	0.0435089
Bcin01g08200	0.0382613	5.57e-10	0.163605
Bcin01g08220	0.065563	0.312339	0.190827
Bcin01g08230	0.147745	0	0
Bcin01g08240	0.0766196	0.106441	0.0765772
Bcin01g08250	0.0349909	0.0140016	1.33e-10
Bcin01g08260	0.140265	0.00241158	0
Bcin01g08270	0	0	0
Bcin01g08280	0.25675	0.00681427	0
Bcin01g08290	0	0.0616218	0
Bcin01g08300	2.91e-08	0.0544965	0.131637
Bcin01g08310	0.0846938	0.0128632	0.100278
Bcin01g08320	0.106698	0.287812	0.0294786
Bcin01g08330	0.0901336	0.208711	0.0362686
Bcin01g08340	0.0383445	4.14e-22	0
Bcin01g08350	0.0151668	0.387152	0
Bcin01g08360	0.0432332	0.320248	0
Bcin01g08370	0.0223064	0.0303165	1.39e-09
Bcin01g08380	0	0.107547	0.00313654
Bcin01g08390	0.067742	0.299074	0
Bcin01g08400	0.135351	0.0135819	0.0237015
Bcin01g08410	0.117723	0	0.0250822
Bcin01g08420	0.0619325	0.0363418	0
Bcin01g08440	0.0786382	0.152857	0.0268728
Bcin01g08450	0.00932073	0.0345512	0.0537163
Bcin01g08460	0.0456553	0.15192	0
Bcin01g08470	0.0772048	0.228331	5.55e-10
Bcin01g08480	0.0415538	0.0408126	0
Bcin01g08490	0.0213979	0.344738	0.0953223
Bcin01g08500	0.125809	0	0.00630671
Bcin01g08510	0.0404851	0.0714662	0.0405406
Bcin01g08520	0.125532	0.0143634	0
Bcin01g08530	0.00540003	0	3.15e-09
Bcin01g08550	0.145373	0.0148965	1.28e-10
Bcin01g08560	0.0764728	0.382539	0
Bcin01g08570	0.0401626	0.0264435	0
Bcin01g08580	0.486971	0	0.122014
Bcin01g08590	0	0.0487792	0
Bcin01g08600	0.0070957	1.21e-07	0
Bcin01g08610	0.0731325	0.0144496	2.55e-10
Bcin01g08620	0.0029373	0.0508908	0
Bcin01g08630	0.0730171	0.0639021	0
Bcin01g08640	0.0808929	0.124095	0.0263649
Bcin01g08650	0	0.0186626	0.00632586
Bcin01g08660	0.0889635	0.0314768	0.0112727
Bcin01g08670	0.0308962	0.0116299	0.0950976
Bcin01g08680	2.88e-10	0	0.183418
Bcin01g08690	1.84e-10	0.00207983	0.0113856
Bcin01g08700	0.125971	0.129954	0
Bcin01g08710	0.0676626	0.0234306	0
Bcin01g08720	0.143963	0.0326597	1.57e-09
Bcin01g08730	0	0.0182186	0.0317119
Bcin01g08740	0.290821	0.0660891	0.0986052
Bcin01g08750	0.0230137	0.00189984	0
Bcin01g08760	0.0269308	0.255642	0
Bcin01g08770	0.119851	0.0352945	0.0429578
Bcin01g08780	0.0683027	0.0183623	0.102202
Bcin01g08790	0.0138233	0.00846213	0.0631333
Bcin01g08800	0.225777	0.00414881	0.0125599
Bcin01g08810	0.0495859	0.217604	0.0698803
Bcin01g08820	0.187527	0.0144765	0.0420772
Bcin01g08830	2.03e-09	0.011739	0.0853152
Bcin01g08850	0.00134683	0.141267	0.0914618
Bcin01g08860	0.0875936	1.58e-10	0.030985
Bcin01g08870	0.0763604	0.233001	0
Bcin01g08880	0.0271394	0.21654	0
Bcin01g08900	0	0.00352157	0.0790579
Bcin01g08910	0.0695022	0.0990327	0.368382
Bcin01g08930	0	0	0
Bcin01g08940	0.108868	0.188583	0.00210988
Bcin01g08950	0.0917851	0.018149	0
Bcin01g08960	0.043645	0.0475311	1.01e-09
Bcin01g08970	0.000487506	0.409685	0
Bcin01g08980	0.0556563	0.00679906	0
Bcin01g08990	0.0990236	0.0174733	0
Bcin01g09000	0.00807243	1.68e-10	0.032325
Bcin01g09010	0.0989965	0.126968	1.02e-10
Bcin01g09020	0.0486039	0	0.0271599
Bcin01g09030	0	0.00568546	0
Bcin01g09040	0.0532392	0.287736	0.0389379
Bcin01g09050	0.0427398	0.0603846	0.0657193
Bcin01g09060	0.056031	0.140485	0.0570328
Bcin01g09070	0.013376	0.192813	0.0501666
Bcin01g09080	0.0572072	0.0172849	0.0580889
Bcin01g09090	0.0373213	0.0115075	0.146973
Bcin01g09100	0.0420785	0.0555628	0
Bcin01g09110	0.00553911	0.0127549	0
Bcin01g09120	0.107694	0	0
Bcin01g09130	0.10628	0.0077053	0.0234022
Bcin01g09140	0.0263021	0.332114	0
Bcin01g09150	0.115208	0.00446175	0.0460823
Bcin01g09160	0.0339771	2.11e-09	0
Bcin01g09170	0.0336723	0	9.92e-11
Bcin01g09180	0	0.060382	0.0222987
Bcin01g09190	0.0625015	0.0212105	0
Bcin01g09200	0.0241921	0.476856	0.0149438
Bcin01g09220	0	0.0142407	0.0550413
Bcin01g09230	5.02e-10	0.302662	0.0789525
Bcin01g09240	0.0234757	0	0
Bcin01g09250	8.38e-10	2.48e-09	0.0255676
Bcin01g09260	0.064398	0.0538228	0.138962
Bcin01g09270	0.0327569	0.00601857	2.68e-10
Bcin01g09280	0.0152404	0.00121787	1.53e-10
Bcin01g09290	0.0234881	0.332374	0.0905095
Bcin01g09300	1.85e-10	0.0406776	3.7e-10
Bcin01g09310	1.57e-08	0.154268	0.0518102
Bcin01g09320	0.032929	0.176886	0.0466987
Bcin01g09330	0.00388067	0.0235381	1.69e-07
Bcin01g09340	0	0.0384972	0
Bcin01g09350	0.0860666	0.0848956	0.00525431
Bcin01g09360	0.168746	0.0167362	1.18e-10
Bcin01g09370	0.0113108	2.93e-09	0
Bcin01g09380	0.2214	0.0898417	0.142018
Bcin01g09390	0.0375332	0.0929988	0
Bcin01g09400	0.305145	0.0607993	0.00026946
Bcin01g09410	0.105901	0.00165316	0.0608847
Bcin01g09420	0.0572902	0.115867	0.06765
Bcin01g09430	0	0	0
Bcin01g09440	0.0185762	0.261053	0.0204512
Bcin01g09450	8.05e-10	0.00236661	0.102169
Bcin01g09460	0.0514994	0.0112798	0.0648127
Bcin01g09470	0.00734944	0.0223816	0
Bcin01g09480	0.0225308	0.036168	0
Bcin01g09490	0.0076714	0.0762812	0.0541254
Bcin01g09500	0	0.0417459	0
Bcin01g09510	0.0843117	0.0827253	7.48e-10
Bcin01g09520	0	1.2e-10	0.00969234
Bcin01g09530	0.0846261	0.012052	0.142816
Bcin01g09540	0	0.112412	0.00970746
Bcin01g09550	0.133831	0.0296392	0.0987491
Bcin01g09560	0.0365456	0.0369885	0.146473
Bcin01g09580	0	0.0723738	0
Bcin01g09590	0	0.0207729	0.0128373
Bcin01g09600	0.011905	0.0546541	0
Bcin01g09620	0	0.139448	0.156715
Bcin01g09630	0.0937788	0.149973	0.0203774
Bcin01g09640	0.0471645	0.191005	0.0524529
Bcin01g09650	0.0245069	0.00979652	0.0633465
Bcin01g09660	0.0312291	0.385419	0.136068
Bcin01g09670	0.0770038	0.181766	0.0299843
Bcin01g09680	0.00819475	0.226673	0.0166554
Bcin01g09690	0	0.147527	0
Bcin01g09700	0.0683163	0.0384524	0.0202087
Bcin01g09710	0.155	0	0
Bcin01g09720	0.0835238	0.166778	0.137366
Bcin01g09730	0.077756	0.117916	0
Bcin01g09740	0	0.211473	0.0295534
Bcin01g09760	0.0419886	0	0
Bcin01g09770	0.291222	0.0180691	0.132048
Bcin01g09780	0	0	0
Bcin01g09800	0.0285023	0.0585526	0.0209847
Bcin01g09810	0.00241625	0.478635	3.05e-09
Bcin01g09820	0.047019	0.00053896	0.090781
Bcin01g09830	0.0757783	0.168976	0.0468211
Bcin01g09840	0.050053	0.0598302	1.04e-09
Bcin01g09850	0.0156367	0.30251	0.0523933
Bcin01g09860	0.00580844	0.040442	0
Bcin01g09870	0.0241321	0.40531	0
Bcin01g09880	0.0329441	0	0
Bcin01g09890	0.0413972	0	0.0895019
Bcin01g09900	0.0321298	0.257195	0.0450329
Bcin01g09910	0.0326187	0.0420825	0
Bcin01g09920	0.0292496	0.382525	0.0635147
Bcin01g09930	0.0151479	0.152089	0.121727
Bcin01g09940	0.02637	0.0238722	0
Bcin01g09950	0.134211	0.00445093	0.00638789
Bcin01g09960	2.24e-10	0.101997	0.105159
Bcin01g09970	0.0269266	0.10071	0.188612
Bcin01g09980	0.0184505	0.0794877	0.13232
Bcin01g09990	0.00494652	0.0412321	0.0414778
Bcin01g10000	0.0197513	0	0
Bcin01g10010	0.0379746	0.0690231	0.00748582
Bcin01g10020	0.0243283	0.146889	0
Bcin01g10030	0.0414325	0.0946466	0.0543914
Bcin01g10040	0.0233604	0.0660202	2.45e-10
Bcin01g10050	0	0.0610641	0
Bcin01g10060	0.0517255	0	0.0302602
Bcin01g10070	0.0512022	0.0483233	0
Bcin01g10080	0.0641555	0	0.269682
Bcin01g10090	0.0142857	0.419825	0
Bcin01g10100	0.0939829	0.0690985	0
Bcin01g10120	0.0524671	0	0.047851
Bcin01g10130	0	0.0274945	0
Bcin01g10140	0	0.0316203	0
Bcin01g10150	0.00205939	0.00957114	3.81e-10
Bcin01g10160	0.012235	0.277192	0.0401915
Bcin01g10170	0	0.166401	0.0965374
Bcin01g10180	0.0164024	0.0427958	0.270496
Bcin01g10190	0.00977371	0.252828	0.0115119
Bcin01g10200	0.0139445	0.254351	0.0474225
Bcin01g10210	0.0626795	0.0143999	0
Bcin01g10220	0.00893618	0.351661	2.7e-10
Bcin01g10230	0.0055681	0.113419	0.106887
Bcin01g10240	0.0507767	0.00335851	0.0400994
Bcin01g10250	0	0.00855729	0
Bcin01g10260	0	0.242633	0.0442099
Bcin01g10270	0	0.181398	0.0100403
Bcin01g10280	0	0.0180608	0
Bcin01g10290	0	0.172898	0.00640142
Bcin01g10300	0.0482921	0.0428906	0.0238231
Bcin01g10310	0.0542436	0.429786	0.0199772
Bcin01g10320	0	0.00950503	0
Bcin01g10330	0.0417842	0.0963425	0.0416949
Bcin01g10340	0.0247471	0.0504135	0.078345
Bcin01g10350	0.00173036	0.348468	0
Bcin01g10360	0.0855375	0.192101	0.0210385
Bcin01g10370	0	0.023212	0.0688052
Bcin01g10390	0.000631552	0.00247411	0.009516
Bcin01g10410	0.0242577	0.0690333	0
Bcin01g10420	0.0340312	0.153702	0.0282136
Bcin01g10440	0.074175	0.0562054	0.171677
Bcin01g10450	0	0.104184	1.9e-10
Bcin01g10460	0.121221	0.10218	0
Bcin01g10480	0.0577825	0.0705159	0.0598273
Bcin01g10490	0.0496699	3.99e-10	0.0258526
Bcin01g10500	0.181674	0.0046997	0
Bcin01g10510	0.0214002	0.0174403	0
Bcin01g10520	0.0386954	0.0467755	0
Bcin01g10530	0.052198	0.185369	0.167683
Bcin01g10540	0.0102091	0.0807161	0
Bcin01g10550	0.0155926	0.0240889	0.0774208
Bcin01g10560	0.0870902	0.0536083	0.0761582
Bcin01g10570	0	0	0
Bcin01g10580	3.02e-09	0	0
Bcin01g10600	0.00781802	0.00394756	0
Bcin01g10610	0	4.21e-10	0.0437096
Bcin01g10620	0.124449	0	0.0339095
Bcin01g10630	0.0670043	2.56e-09	0
Bcin01g10640	0.0024846	0.00749049	2.28e-10
Bcin01g10650	0.00768652	0.021903	2.74e-06
Bcin01g10660	0.0877317	0.156284	0.0642261
Bcin01g10670	0	0.200833	9.87e-10
Bcin01g10680	0.104216	0.198478	0.0970931
Bcin01g10690	0	0.211124	0
Bcin01g10700	0.00730654	0.147726	0.0744231
Bcin01g10710	0.0387613	0.00727813	0
Bcin01g10720	0	0.266718	0.0500202
Bcin01g10730	0	0.0151077	0
Bcin01g10740	0.190963	0.0587914	0
Bcin01g10750	0.180962	0.0605375	0.0894093
Bcin01g10760	0	4.28e-09	0.000203673
Bcin01g10770	0.0278665	0	0.143957
Bcin01g10780	0.078443	0	0.413755
Bcin01g10790	0.0393379	0.00837903	0.044568
Bcin01g10810	0.174003	0.179254	0.0195038
Bcin01g10820	0.00354976	0.023615	0
Bcin01g10830	0.0889254	0	0
Bcin01g10840	0.0679645	0.265999	0.0177289
Bcin01g10850	0.0210119	0.397835	0.0180623
Bcin01g10860	0.0846999	0.125737	0
Bcin01g10870	0.0291814	0	0.0129156
Bcin01g10880	0.280786	0.0707951	0.0551322
Bcin01g10890	0.0409511	0.0278967	0.0640979
Bcin01g10900	0.0528835	0.00369316	0
Bcin01g10910	0.003724	0.0831114	0
Bcin01g10920	0	0.00245105	0.0132362
Bcin01g10940	0.0949493	0.138177	0
Bcin01g10950	0.00991875	0.0152366	0.0320269
Bcin01g10960	0.00943567	0.026491	0.000829743
Bcin01g10970	0.0124779	0.0693963	0.00699129
Bcin01g10980	0.0249135	0.122385	0.0102552
Bcin01g10990	0.304955	0.0411961	1.89e-09
Bcin01g11000	0	0.0975668	0.0301253
Bcin01g11010	0	0.00621909	0
Bcin01g11020	0.0500707	0.00222748	0.0569561
Bcin01g11030	0.0745087	1.25e-09	1.96e-09
Bcin01g11040	0.0250529	0.17529	0.00216131
Bcin01g11050	0.0971316	0.00888393	0.0565243
Bcin01g11060	0	0.0125246	0.148142
Bcin01g11070	0.0160766	0.0326251	0.0514857
Bcin01g11080	0	0	0
Bcin01g11090	0	0.00113513	0.10184
Bcin01g11100	0	0.0216827	0.00114938
Bcin01g11110	0.0809671	0	0
Bcin01g11120	0.055737	0.0337695	0
Bcin01g11130	0.00469101	0.0595954	0.0899505
Bcin01g11140	0.0337079	1.71e-10	0.386938
Bcin01g11150	0.0257487	0.0806057	0
Bcin01g11160	1.97e-09	0.0492072	0.0132239
Bcin01g11180	0	0	0.026919
Bcin01g11190	0.00857881	0.148144	0.00325607
Bcin01g11200	0.107198	0.046422	0
Bcin01g11210	0.0334925	0.0130473	0
Bcin01g11220	0.0743885	0.148313	0.0786847
Bcin01g11230	0.0371054	0.11224	0.0198357
Bcin01g11240	0.0401842	0.268305	0
Bcin01g11250	0.0156625	0.119342	0.115729
Bcin01g11260	0.0177236	0	0.0701917
Bcin01g11270	0.00591363	0.0465597	0.0590572
Bcin01g11280	4.9e-10	0.113005	0.1064
Bcin01g11290	0.0176054	0.280804	0
Bcin01g11300	0.233872	0.0681349	0.0895181
Bcin01g11310	0.110254	0.106161	0.0357655
Bcin01g11320	0	0.197189	9.88e-09
Bcin01g11330	0.0712772	0.0145573	0
Bcin01g11350	0	0.101704	0
Bcin01g11360	0	0.15083	0
Bcin01g11370	0.0852908	0.108427	0.0524311
Bcin01g11380	0.067767	0.0837342	0.0200702
Bcin01g11390	0	0.01589	2.28e-10
Bcin01g11410	0.0587056	0.105653	0.0107675
Bcin01g11420	0.088129	0	0.170703
Bcin01g11430	0.0585527	0.0191767	0.0450486
Bcin01g11440	0.080879	0.0738745	0.0679832
Bcin01g11450	0.00327066	0.181172	0.158887
Bcin01g11460	1.35e-08	0.158481	0.161637
Bcin01g11470	0.0239389	0.143722	0.0171053
Bcin01g11480	0.00898784	0.187734	0.0860374
Bcin01g11490	0.00249025	0.108587	0.112468
Bcin01g11500	0.0274735	0.222275	0.127508
Bcin01g11510	0.0753218	0	0.00691273
Bcin01g11520	0.0117026	0.116139	0.188398
Bcin01g11530	0.0196414	0.0967716	0.152444
Bcin01g11540	0.00718354	0.106584	0.134894
Bcin01g11550	2.86e-10	0.083409	0.049747
Bcin01g11560	0.129319	0	0.027231
Bcin02g00002	6.03e-10	0.162878	0
Bcin02g00003	0.00287084	0.0308552	0
Bcin02g00004	0.0184751	0.00790319	0.0169551
Bcin02g00005	0.252634	0.0111229	0.0844462
Bcin02g00006	0.104032	0.213687	0.103459
Bcin02g00007	0.00946606	1.15e-05	0
Bcin02g00008	0.0858309	0.0386991	0.0141199
Bcin02g00009	0	0.0128111	0.204763
Bcin02g00010	0.00831869	0	0.0342847
Bcin02g00011	0.0410384	0.0306868	0
Bcin02g00012	7.87e-10	0.00446878	0.00462498
Bcin02g00013	0.158961	0.210265	0.319165
Bcin02g00014	0.148971	0.219389	0.278248
Bcin02g00015	0.00879465	0	0.0148247
Bcin02g00016	0.160505	0.163216	0.317406
Bcin02g00018	0.0168146	0.0121812	0.0977958
Bcin02g00020	0	0	0
Bcin02g00030	0.176833	0.21535	0.018842
Bcin02g00040	0.0224095	0.199253	0.0427696
Bcin02g00050	0.00166811	0.217172	0
Bcin02g00060	9.93e-11	0.0134215	0.0341575
Bcin02g00070	0.040478	0.07387	0.0399572
Bcin02g00080	0.0590564	2.18e-06	0
Bcin02g00090	0.0187093	0.182391	0.0384802
Bcin02g00100	0	0.0348772	0.0229284
Bcin02g00110	0.0123411	0.211428	0.0829524
Bcin02g00120	0.0396702	0.0356017	0.0103301
Bcin02g00130	0.0490944	0.0876478	0.0111525
Bcin02g00140	0.0556685	0.238371	0.0749336
Bcin02g00150	0.134796	0.0127029	0.014823
Bcin02g00160	0.163711	0.0731381	0.0147729
Bcin02g00170	0.0377879	0.0687787	0
Bcin02g00180	0	0.0638147	0.0229717
Bcin02g00190	6.89e-10	0.0324288	0
Bcin02g00200	0.0333757	0.0412424	0
Bcin02g00210	0.00389482	0.00892425	0.00377128
Bcin02g00220	0.0795042	0.0497349	0.177538
Bcin02g00230	0.0989083	0.00361395	0.0718403
Bcin02g00240	0.17852	0.0768882	0.0817118
Bcin02g00250	0.242814	0.0248144	0.0572675
Bcin02g00260	0.015603	0.00167029	6.24e-09
Bcin02g00270	0.186761	0.0494121	0.114296
Bcin02g00280	0.23963	0.00790758	0.0768614
Bcin02g00290	0.00310801	0.0325937	0
Bcin02g00310	0.0519388	0.284802	0.0261679
Bcin02g00320	0.0563212	0.17081	0
Bcin02g00330	0.0836541	0.116895	0
Bcin02g00340	0.0367778	0.0142302	0.0331105
Bcin02g00350	0	0.0641428	0.0271745
Bcin02g00360	0.0635591	0.0334533	0.0294213
Bcin02g00370	0.00372874	0.153454	1.13e-08
Bcin02g00380	0.00994735	0.11963	0.0130514
Bcin02g00390	0.0249724	0.0125883	0.0621593
Bcin02g00400	0.0154029	0.13865	0
Bcin02g00410	0.0197534	0	0
Bcin02g00420	0.0381671	0.0815501	0
Bcin02g00430	0.0198088	0.00555537	0.0516873
Bcin02g00440	0	0.0173082	0.214691
Bcin02g00450	0	0.0915061	0
Bcin02g00460	0.0297806	0.129708	9.61e-10
Bcin02g00470	0.0819456	0.334319	0.00826616
Bcin02g00480	0.0212509	0.0535178	0.0437774
Bcin02g00490	0.0167505	0.0559771	0
Bcin02g00510	0.0792875	0.049701	0.0366047
Bcin02g00520	0	0.088336	0.0664054
Bcin02g00540	0.026189	0.13086	0.0485336
Bcin02g00550	2.38e-10	0.0573694	0.044578
Bcin02g00560	0.0167259	0.00296128	0
Bcin02g00570	0.0738363	0.139941	3.22e-09
Bcin02g00590	0.0250894	0.0732996	0.0758086
Bcin02g00600	0.0115976	0.119835	0
Bcin02g00610	0.158271	0.093201	0.068484
Bcin02g00620	0.106675	0.315573	5.62e-10
Bcin02g00630	0.0328315	0.352196	0.0347749
Bcin02g00640	0	0.214345	0
Bcin02g00660	0.0697982	0.192336	0
Bcin02g00670	0	0.000386414	0.0120974
Bcin02g00690	0.00246986	0.187884	0
Bcin02g00700	0.0116936	0.0124071	0
Bcin02g00710	0.0467585	0.00464974	1.26e-09
Bcin02g00720	0.0687247	0.00605073	0.0369296
Bcin02g00740	0	0.0865882	0.0949993
Bcin02g00750	0.040054	0.299171	1.85e-09
Bcin02g00760	0.029668	0.136379	0.0674814
Bcin02g00770	0	0.0747239	0
Bcin02g00780	0.0509351	0.160117	3.33e-09
Bcin02g00790	0.0081699	0.12212	0
Bcin02g00800	0.0493817	0.342755	0.0947522
Bcin02g00820	0.251908	0.0417748	0.0182577
Bcin02g00830	0.0666443	0.00765256	0
Bcin02g00840	0	0.0660758	0
Bcin02g00860	0.00527947	0.0464103	1.52e-10
Bcin02g00870	0	0.262781	0.00971715
Bcin02g00880	0.0095907	0.0157356	0.00532607
Bcin02g00890	0.0595421	1.09e-10	0.00319166
Bcin02g00900	0	0.647743	0
Bcin02g00910	0.0179083	0.0875535	0
Bcin02g00920	0.0253794	0.00208183	2.28e-08
Bcin02g00930	0.0483895	0.242043	1.27e-09
Bcin02g00940	0	0.0117438	0
Bcin02g00950	0.0641502	0.00398156	0
Bcin02g00960	0.00139966	0.0151148	0.021489
Bcin02g00970	0.0455946	0.0438172	0.0540292
Bcin02g00980	0.00459911	0.100103	0
Bcin02g00990	0.0959234	0.0623973	0
Bcin02g01000	0.0622463	0.165876	0
Bcin02g01010	0.0730723	0.0835473	0.131426
Bcin02g01020	0.124468	0.130376	0
Bcin02g01030	0	0	0
Bcin02g01040	0.0601143	0.00251536	0
Bcin02g01050	0.0236296	0.053293	0.105344
Bcin02g01060	0.0665157	0.246579	0.0818064
Bcin02g01070	0.0966379	0.0824536	0
Bcin02g01080	0.0894056	0.257414	0
Bcin02g01090	0.0197643	0.0222502	0.0241477
Bcin02g01100	0.0283723	0	1.25e-10
Bcin02g01110	0	0.00200376	0
Bcin02g01120	0.0250397	0.0306354	0
Bcin02g01130	0.0404764	0.162135	0.026012
Bcin02g01140	0.0561767	0.151948	0.00967346
Bcin02g01150	0.0123125	0.0393336	0.174231
Bcin02g01160	0.0174655	0.232809	0
Bcin02g01170	0.0340894	0.356676	0
Bcin02g01180	0.0280434	0.236219	0.0522341
Bcin02g01190	3.73e-07	0.0175227	0.0250081
Bcin02g01200	0.128147	0.109779	0.127252
Bcin02g01210	9e-11	0.296098	0
Bcin02g01220	0.00604512	0.11291	0
Bcin02g01230	0	0	0.0344096
Bcin02g01240	0.0270786	0.0148996	0
Bcin02g01250	0.047839	0.104711	0
Bcin02g01260	0.0422143	0.133589	0.0566764
Bcin02g01270	0	0.00591006	0
Bcin02g01280	0	0.0446998	0
Bcin02g01300	0.0138996	0.266407	0.135087
Bcin02g01310	0.0157062	0.00575124	0.0367944
Bcin02g01320	0	0.189051	0.0330807
Bcin02g01330	0.0462758	0	0.0359217
Bcin02g01340	1.21e-10	2.93e-10	0.0724122
Bcin02g01350	0.0767224	0.106328	0.0316655
Bcin02g01360	0.119141	0.0535072	0.0122408
Bcin02g01370	0.0468342	0.012892	0
Bcin02g01380	0.0898539	0.0874351	0
Bcin02g01390	1.95e-10	0	0.0249459
Bcin02g01400	0.0191439	0.139517	0
Bcin02g01410	0.0119012	0.102269	0.0801626
Bcin02g01420	0.0138783	0.0251287	0.0390022
Bcin02g01430	0.152193	0.0598573	0
Bcin02g01440	0.0290079	0.0597041	0.199514
Bcin02g01450	0	0.0512264	0.0129735
Bcin02g01460	0.0286539	0.15605	0
Bcin02g01480	0.0280415	0	0
Bcin02g01490	0.05155	0.107464	0.0641041
Bcin02g01500	0.0555096	0.0314795	0
Bcin02g01510	0	0.0252216	0
Bcin02g01520	0.0282607	0.100151	0.105733
Bcin02g01530	3.1e-10	0	0.0576108
Bcin02g01540	0.0858581	0.141152	0.0345124
Bcin02g01550	0.117538	0.1446	0.10254
Bcin02g01570	0.0358307	0.152865	0.0424207
Bcin02g01580	9.83e-09	0.251487	0.131662
Bcin02g01590	3.95e-08	0.0358244	0
Bcin02g01600	0.0721221	0.0150653	0
Bcin02g01610	0	0.037862	0
Bcin02g01620	0	0.0686797	0
Bcin02g01630	0.0942662	0.110309	0
Bcin02g01640	0	0	0.0593264
Bcin02g01650	0.0555687	0.0478113	0.0484414
Bcin02g01660	0.101765	0.248442	0.120454
Bcin02g01670	0.0151004	0.240681	0.00332094
Bcin02g01680	0.0497907	0.162672	0.0877084
Bcin02g01690	0.0105135	0.215993	0
Bcin02g01700	0.0238102	0.094201	0
Bcin02g01710	0	0.0507985	0.027476
Bcin02g01720	0.0579627	0.0348779	0.0568776
Bcin02g01730	0.0350977	0.106957	0
Bcin02g01740	0.118718	0.00639239	0.000626347
Bcin02g01750	0.0240163	0	0
Bcin02g01760	0	0.0218973	0
Bcin02g01770	0.0727204	0.101861	0.0936614
Bcin02g01780	0.0401487	0.0917126	0.0121469
Bcin02g01790	0	0.0362364	0.105614
Bcin02g01800	0.0405589	0.0966275	0
Bcin02g01810	0.0044476	0.148269	0.0992818
Bcin02g01820	0.051353	0.335464	0.0100841
Bcin02g01830	0.0404577	0.249217	0.0720062
Bcin02g01840	0.0663547	8.81e-10	0.0294179
Bcin02g01850	3.53e-14	0.253023	0.0525021
Bcin02g01870	0.0182054	0.0763161	0
Bcin02g01880	0	0.0736047	0
Bcin02g01890	0.0318608	0.235927	0.0570224
Bcin02g01900	0.0206233	0.127978	0
Bcin02g01910	0.0172733	0.113966	0
Bcin02g01920	3.85e-08	0.0333405	0.0623769
Bcin02g01930	0.0335585	0.0802349	0
Bcin02g01940	0.0425999	0	0.0829814
Bcin02g01960	0	0.00454177	0
Bcin02g01970	0.0268924	0.014151	0.00611447
Bcin02g01980	0.0102917	0.269627	0.0913038
Bcin02g01990	0	0.0404885	0
Bcin02g02000	0	0	0
Bcin02g02010	0	0.209615	8.99e-11
Bcin02g02020	0.0170682	0.081224	0.020231
Bcin02g02030	0.11178	0.0634771	0.0179222
Bcin02g02040	0	0.116147	0.0089054
Bcin02g02050	0.221134	0.0117388	0.0486729
Bcin02g02060	0	0	0.029404
Bcin02g02070	0	0	0
Bcin02g02080	0	0.0886742	0
Bcin02g02090	0.23782	0.00793068	0.0944702
Bcin02g02100	0.0242078	0.0988291	0.0025925
Bcin02g02110	0	0.202956	0
Bcin02g02120	0.0941684	0.130862	0
Bcin02g02130	0	0.046872	0.0812523
Bcin02g02140	0.00845202	0.0746734	0
Bcin02g02150	0.0828645	0.0413492	0.00840887
Bcin02g02160	0.10295	0.0812621	0.0110548
Bcin02g02170	0.00220946	0.0314823	0.0446848
Bcin02g02180	0.0316104	0.252937	7.86e-11
Bcin02g02190	0	0.032842	0
Bcin02g02210	0	0	0
Bcin02g02220	0.0678522	0.137776	0.07844
Bcin02g02230	0.0922355	0.14447	6.74e-06
Bcin02g02240	0.0906683	0.0369265	0.0159442
Bcin02g02250	0.0892886	0	0.0515424
Bcin02g02260	0	0.0912413	3.1e-10
Bcin02g02270	0.237556	0.00706837	0.0354774
Bcin02g02280	0.0367531	0.0660095	0.0163903
Bcin02g02290	0	6.68e-05	0
Bcin02g02300	0.123112	0.0312827	0.0293076
Bcin02g02310	0.0462619	0.154122	2.2e-09
Bcin02g02320	5.38e-09	0.013404	0
Bcin02g02330	0.000473996	0.0661693	1.26e-09
Bcin02g02340	0.146574	0.00069959	0.0174445
Bcin02g02350	0.02715	0	0
Bcin02g02360	0	0.073135	0
Bcin02g02370	0	0.107847	0
Bcin02g02380	0.00634243	0.0411552	0.00658785
Bcin02g02390	0.00237774	0.107304	0
Bcin02g02400	1.61e-05	0.0904276	0.014636
Bcin02g02410	0.020092	0.105117	0.0829294
Bcin02g02420	0.000701986	0	0
Bcin02g02430	0	0.0246638	0
Bcin02g02440	0.0370336	0	0.0182746
Bcin02g02450	0.00618086	0.248526	0
Bcin02g02460	0	0.0124125	5.23e-10
Bcin02g02470	0	0.000838758	0
Bcin02g02480	0.0674061	0.207296	0.00999978
Bcin02g02490	0.0681632	0.103176	0.0543724
Bcin02g02500	0.00133479	0.222493	0
Bcin02g02510	0.0976042	0.303952	0.0642216
Bcin02g02520	0.0588078	0.0182182	0.0724409
Bcin02g02530	0.0290501	0.17539	0.0576931
Bcin02g02540	0.126506	0.0227345	0
Bcin02g02550	0.0703414	0.297273	0.0767588
Bcin02g02560	0.0451517	0.00782422	0
Bcin02g02570	0.129845	0.197613	0
Bcin02g02580	0.00171747	0.0194769	0
Bcin02g02590	0.0725198	0.0874101	0.146786
Bcin02g02600	0.110232	0	3.89e-10
Bcin02g02610	0.0315501	0.0639185	0.0270721
Bcin02g02620	0.00116121	0.0273172	0
Bcin02g02630	0.0684587	0	0.020521
Bcin02g02640	0.0776396	0.0134663	0
Bcin02g02660	0.00681643	0.060422	0.0114335
Bcin02g02670	0	0.0973871	0
Bcin02g02680	0.0943598	0.0440879	2.92e-10
Bcin02g02690	0	0.408358	0.0746697
Bcin02g02700	0.0849175	0	0
Bcin02g02710	0.0108825	0.0342766	0.00634068
Bcin02g02720	0.0879686	0.0683088	0.0634369
Bcin02g02730	0.0530131	0.0801998	0
Bcin02g02740	0.0984209	0.0865066	0.0578866
Bcin02g02750	0.040712	0.234093	0.115103
Bcin02g02760	0	0	0
Bcin02g02770	0.102499	0.0449271	0.156744
Bcin02g02780	0.0127139	0.0396183	0.0141109
Bcin02g02790	0	1.26e-10	0
Bcin02g02800	0	0.006651	0.00878079
Bcin02g02810	0	0.0155464	5.96e-15
Bcin02g02820	0.159691	0	1.38e-08
Bcin02g02830	0.0105031	0.187188	0.0538719
Bcin02g02840	0	0.00422071	0
Bcin02g02850	9.45e-11	0.00808192	0.0609739
Bcin02g02870	0	0	0.00399589
Bcin02g02880	3.97e-19	2.63e-18	0
Bcin02g02890	0	0.0195159	0
Bcin02g02920	0.047994	0.0599716	0.0438724
Bcin02g02930	0.0293804	0.0793927	1.24e-09
Bcin02g02940	0.00765283	0.0416902	0.00250689
Bcin02g02950	2.71e-09	0.170824	0.0416637
Bcin02g02970	0	0.0155242	0.0214263
Bcin02g02980	0.100282	0.00751241	0.0604369
Bcin02g02990	0.0581579	0.0283487	0.0127106
Bcin02g03000	0.00738108	0.00237769	0.0561117
Bcin02g03010	0.00333529	0	0
Bcin02g03020	0.00360474	0.016985	0.0332874
Bcin02g03030	0	0	0
Bcin02g03040	0.0452629	0.0965903	0.0065597
Bcin02g03050	0	1.7e-10	0.0247942
Bcin02g03060	0.0353764	0.0468925	0.124905
Bcin02g03070	0.0138935	0.13883	9.38e-08
Bcin02g03080	0.177601	0.0422114	0
Bcin02g03090	0.100439	0.247107	0.0165438
Bcin02g03100	0	0.00729374	0
Bcin02g03110	0.0418947	0.0675768	2.77e-14
Bcin02g03120	0.0450321	0.0296884	0
Bcin02g03130	0.00045876	0.0275577	2.69e-09
Bcin02g03140	0.00344989	0.118697	0.0761501
Bcin02g03150	0	0.0300249	0
Bcin02g03160	0.017363	0.0191028	0.00893081
Bcin02g03170	0	0.0719818	0
Bcin02g03180	0	0.00683695	2.03e-08
Bcin02g03190	0.00297706	0.00131453	9.99e-09
Bcin02g03200	0	0.0335704	0
Bcin02g03210	0	0.00446475	0
Bcin02g03220	1.28e-10	0.00330181	0.00857142
Bcin02g03230	0	0.0145473	0
Bcin02g03240	0	0.0188702	1.74e-14
Bcin02g03250	0	0.012908	0
Bcin02g03260	0.0110107	0	0
Bcin02g03270	0.0575217	0.155306	0.0141804
Bcin02g03280	0	0.00346701	0.0192241
Bcin02g03290	0	0.00828799	0
Bcin02g03300	0.00862439	0.0184519	0
Bcin02g03310	0.00518462	0.0162673	0
Bcin02g03320	1.63e-09	0.0019465	0
Bcin02g03330	0	0.00342813	0
Bcin02g03340	0	0.137817	0
Bcin02g03350	0	0.0103431	0.229386
Bcin02g03360	0.00637472	0.105036	9.98e-10
Bcin02g03370	0.015409	0	0.0441785
Bcin02g03380	0	0	0
Bcin02g03390	0.0798147	0.0585796	0.0075001
Bcin02g03400	0	0.114137	0.0140607
Bcin02g03410	0.00446129	0.028367	0
Bcin02g03420	0	0.00372839	0
Bcin02g03430	0	0	0
Bcin02g03440	6.43e-15	0.0143798	0
Bcin02g03450	0	0.0114427	0.00671898
Bcin02g03460	0	0.0116059	0
Bcin02g03470	0	0.0170054	0
Bcin02g03480	0.0859981	0.0238195	1.48e-10
Bcin02g03490	0	0.0595567	0
Bcin02g03500	0	0.0317035	0
Bcin02g03510	9.95e-11	0.0128008	0.121209
Bcin02g03520	0	0.0384359	0
Bcin02g03530	0	0.0776054	0.075637
Bcin02g03540	0	0.101857	0.0169169
Bcin02g03550	0.00255702	0.0471906	1.7e-09
Bcin02g03560	0	0.00717015	1.89e-10
Bcin02g03570	0	0.0224128	0
Bcin02g03580	0	0.00757457	0
Bcin02g03590	0	0.019101	0
Bcin02g03600	0	0.000731583	0
Bcin02g03610	0	0.0162571	0
Bcin02g03620	0.00509516	0.0134239	0
Bcin02g03630	0.00960619	0.0202163	0
Bcin02g03640	0	0.000852828	0
Bcin02g03650	0.0458586	0	0
Bcin02g03660	0	0.0573155	0.0812011
Bcin02g03670	0.014248	0.127598	0
Bcin02g03680	0.0592315	0.0180332	0
Bcin02g03690	0.0140133	0.0427332	1.86e-10
Bcin02g03700	0.0516258	0.0292207	0
Bcin02g03710	0.0215376	0.264708	0.0488593
Bcin02g03720	0.00543666	0.0241388	3.26e-07
Bcin02g03730	0.00793616	0.279656	0.00322795
Bcin02g03740	0	0.00683218	0
Bcin02g03750	0.0226934	0.00370389	0
Bcin02g03760	0	0.0193857	0
Bcin02g03770	0.0296197	0.200203	7.84e-11
Bcin02g03790	0	0.0756006	0.0611996
Bcin02g03800	0	0.0495793	1.86e-10
Bcin02g03810	2.92e-06	0.0015297	0.00150731
Bcin02g03830	1.95e-08	0.0174902	9.38e-08
Bcin02g03840	0.0138374	0.0872987	0
Bcin02g03850	0.000717256	0	0
Bcin02g03860	0	0.0201103	0
Bcin02g03870	0.162998	2.36e-10	7.45e-10
Bcin02g03880	0.00145751	0.0249357	0.00289985
Bcin02g03890	0.0823365	0.00573566	0
Bcin02g03900	0	0.0426782	0
Bcin02g03910	0.0266613	0.0421217	0.0635544
Bcin02g03920	0.00974905	0.236183	0.0500089
Bcin02g03930	0.0480315	0.00665981	0.0765331
Bcin02g03940	0.000618936	0.0198684	0.142546
Bcin02g03950	0.011972	0.0436789	0.00656343
Bcin02g03960	2.78e-10	0.0501438	0.0058113
Bcin02g03970	0.0277843	0.0306725	0
Bcin02g03980	0	0.00513267	0
Bcin02g03990	0	0.00286055	0
Bcin02g04000	3.04e-09	0.0307296	0.0224978
Bcin02g04010	0	0.0111257	0.0132788
Bcin02g04020	0.0150985	0.0109773	0
Bcin02g04030	0.018458	0.0242931	0.0385782
Bcin02g04040	0.00253977	0.200914	0.0156668
Bcin02g04050	0	0.0140418	0
Bcin02g04060	0	0.000689943	0
Bcin02g04070	0.00246252	0.279855	0.0350501
Bcin02g04080	0.0255454	0.0813379	0.0154247
Bcin02g04090	0.0105894	0.0345474	0.00645558
Bcin02g04100	0.0297778	0.030349	0.00813691
Bcin02g04110	0.0131362	0.0716484	0.000767547
Bcin02g04120	0.032247	0.110398	0
Bcin02g04130	2.92e-09	0.0326929	1.79e-08
Bcin02g04140	0	0.00748603	0.00596307
Bcin02g04150	0.0101259	0.0579497	0.0823517
Bcin02g04160	0.0266475	3.38e-05	0.0193177
Bcin02g04170	0.0596375	0.0300159	0.0622504
Bcin02g04180	0.0406642	0.0478833	0.0584711
Bcin02g04190	1.57e-09	0.00229898	0.0675896
Bcin02g04200	0.100476	0.366426	0.00222073
Bcin02g04210	0.0909167	0.124176	0.0248357
Bcin02g04220	0.01401	0.186568	0.0956188
Bcin02g04230	0.0291641	0.050334	0
Bcin02g04240	0.0609197	0.395064	0.107915
Bcin02g04250	0	0	0
Bcin02g04260	0	0	0
Bcin02g04270	5.19e-10	0.00775652	0
Bcin02g04280	0.0567479	0.289627	0.0380608
Bcin02g04290	0.0251906	3.64e-09	0
Bcin02g04300	0.0514989	0.00018661	0.0784522
Bcin02g04310	0.0770887	0.00701972	0
Bcin02g04320	0.00064499	0	4.97e-09
Bcin02g04330	0.00637986	0.00257019	0.0367584
Bcin02g04340	0.069469	0.138708	0.0821938
Bcin02g04350	0.0200632	0.216768	0.00679481
Bcin02g04360	0.00258208	0.0161062	0
Bcin02g04370	2.75e-10	0.084308	0.0554912
Bcin02g04380	0	0.0294301	0.233032
Bcin02g04390	0.000660407	0	0.0375814
Bcin02g04400	0.0748754	0.0930665	0
Bcin02g04420	0.20273	0	0
Bcin02g04430	8.44e-11	0.00966904	0.156055
Bcin02g04440	0.0450463	0.0262885	0
Bcin02g04450	0.0672833	0.121044	0.00600126
Bcin02g04460	0.0346283	0.128963	4.11e-10
Bcin02g04470	0	0	0.00326334
Bcin02g04480	0.0691358	0.00107975	0
Bcin02g04490	0.0530133	0.00295217	0
Bcin02g04500	0	0.00567698	0.0896531
Bcin02g04510	0.166022	0.0152808	7.07e-10
Bcin02g04520	0.0246857	0.00131106	0
Bcin02g04530	0.000478249	0.0614585	0
Bcin02g04540	0.017594	0.0257527	0.0648328
Bcin02g04560	0.0293314	0.0649651	0.0440189
Bcin02g04570	0.106589	0	0.0743668
Bcin02g04580	0.0473414	0.0894337	0
Bcin02g04590	0.074224	0.159556	0
Bcin02g04600	0.0743202	0.0242333	0
Bcin02g04610	0.0436281	0.0690606	0
Bcin02g04620	0.0184836	0.0515595	0
Bcin02g04630	0.0515042	0.0509663	0
Bcin02g04640	0.0936706	0.0785911	4.77e-10
Bcin02g04650	0.0658061	0.038188	2.95e-10
Bcin02g04660	0.0579194	0.0674068	0
Bcin02g04670	0	0.0164676	0
Bcin02g04680	0.0102461	0.00160138	0.0460024
Bcin02g04690	0.074183	0.0527935	9.42e-11
Bcin02g04700	0.0459627	0.0764332	0
Bcin02g04710	0.0263946	0.0486709	0
Bcin02g04720	0.0293256	0.0551484	0
Bcin02g04730	0	0.0344581	0
Bcin02g04740	0.0534133	0.0374953	0
Bcin02g04750	0.0684931	0.0369481	0.0189802
Bcin02g04760	0.0606566	0.0837486	0.0176321
Bcin02g04770	0.00585733	0.0198623	0.0157066
Bcin02g04780	0.0544883	0.0291102	0
Bcin02g04790	0.0458359	0.0413623	3.94e-09
Bcin02g04800	0.066332	0.0399572	0.0060106
Bcin02g04810	0.0259977	0.022878	0
Bcin02g04820	0.077523	0.0416501	0.0172876
Bcin02g04830	0.0951253	0.0380986	0.0774577
[truncated: 9,572 more rows]

## Sheet: Caryophyllales_H2_Results
Table S5. Broad-sense heritability (H²) estimates of Botrytis cinerea gene expression for each gene, calculated across all host species (“All”), as well as within individual plant clades (Rosids and Asterids, including Superasterids) and plant orders (Asterales, Caryophyllales, Fabales, Cucurbitales, Solanales). For each gene, H² values are reported for variance components attributable to B. cine…
[truncated: 11,125 more rows]

[truncated: 2 more sheets: Fabales_H2_Results, Cucurbitales_H2]
