# Supplementary material for: Combined generalist and host-specific transcriptional strategies enable host generalism in the fungal pathogen Botrytis cinerea
Source: Proc Natl Acad Sci U S A. 2026 May 19;123(21):e2521414123. doi: 10.1073/pnas.2521414123 (PMC13214029; doi:10.1073/pnas.2521414123)
Supplement: Supplementary file 6 — Dataset S05 (XLSX) [file pnas.2521414123.sd05.xlsx]

## Sheet: Dataset S5
Dataset S5: Shannon entropy values for all B. cinerea genes based on host-averaged expression profiles across 10 plant hosts. Genes were categorized into distinct entropy groups, low, Intermediate, and high, using the Jenks natural breaks classification method.
Gene	Shannon_entropy	Entropy_group
Bcin01g00010	0.179018	IntermediateEntropy
Bcin01g00020	0.175131	IntermediateEntropy
Bcin01g00030	0.208884	IntermediateEntropy
Bcin01g00040	0.203224	IntermediateEntropy
Bcin01g00050	0.228188	IntermediateEntropy
Bcin01g00060	0.132505	IntermediateEntropy
Bcin01g00070	0.136462	IntermediateEntropy
Bcin01g00080	0.108933	IntermediateEntropy
Bcin01g00090	0.15097	IntermediateEntropy
Bcin01g00110	0.276713	IntermediateEntropy
Bcin01g00120	0.214959	IntermediateEntropy
Bcin01g00130	0.547013	IntermediateEntropy
Bcin01g00140	0.0648963	IntermediateEntropy
Bcin01g00150	0.106856	IntermediateEntropy
Bcin01g00160	0.153409	IntermediateEntropy
Bcin01g00170	0.025488	IntermediateEntropy
Bcin01g00180	0.0707245	IntermediateEntropy
Bcin01g00190	0.0391422	IntermediateEntropy
Bcin01g00200	0.413435	IntermediateEntropy
Bcin01g00210	0.0255989	IntermediateEntropy
Bcin01g00220	0.0314064	IntermediateEntropy
Bcin01g00230	0.013678	IntermediateEntropy
Bcin01g00240	0.0902361	IntermediateEntropy
Bcin01g00250	0.0736054	IntermediateEntropy
Bcin01g00260	0.332176	IntermediateEntropy
Bcin01g00270	0.125703	IntermediateEntropy
Bcin01g00280	0.0159893	IntermediateEntropy
Bcin01g00290	0.240244	IntermediateEntropy
Bcin01g00300	0.029685	IntermediateEntropy
Bcin01g00310	0.0899165	IntermediateEntropy
Bcin01g00320	0.181417	IntermediateEntropy
Bcin01g00330	0.0105976	IntermediateEntropy
Bcin01g00340	0.116252	IntermediateEntropy
Bcin01g00350	0.0362104	IntermediateEntropy
Bcin01g00360	0.066165	IntermediateEntropy
Bcin01g00370	0.0583883	IntermediateEntropy
Bcin01g00380	0.100487	IntermediateEntropy
Bcin01g00390	0.0863855	IntermediateEntropy
Bcin01g00400	0.0908819	IntermediateEntropy
Bcin01g00410	0.0366582	IntermediateEntropy
Bcin01g00420	0.0349108	IntermediateEntropy
Bcin01g00440	0.1149	IntermediateEntropy
Bcin01g00460	0.00700001	IntermediateEntropy
Bcin01g00470	0.019646	IntermediateEntropy
Bcin01g00480	0.045793	IntermediateEntropy
Bcin01g00490	0.0279545	IntermediateEntropy
Bcin01g00500	0.0240314	IntermediateEntropy
Bcin01g00510	0.0549325	IntermediateEntropy
Bcin01g00520	0.0213297	IntermediateEntropy
Bcin01g00530	0.0498111	IntermediateEntropy
Bcin01g00540	0.0507937	IntermediateEntropy
Bcin01g00550	0.0243073	IntermediateEntropy
Bcin01g00560	0.0191096	IntermediateEntropy
Bcin01g00570	0.0826984	IntermediateEntropy
Bcin01g00580	0.203515	IntermediateEntropy
Bcin01g00590	0.0246815	IntermediateEntropy
Bcin01g00600	0.118219	IntermediateEntropy
Bcin01g00630	0.109682	IntermediateEntropy
Bcin01g00640	0.170623	IntermediateEntropy
Bcin01g00650	0.0296538	IntermediateEntropy
Bcin01g00660	0.0425399	IntermediateEntropy
Bcin01g00670	0.110146	IntermediateEntropy
Bcin01g00690	0.274261	IntermediateEntropy
Bcin01g00700	0.052385	IntermediateEntropy
Bcin01g00710	0.168858	IntermediateEntropy
Bcin01g00720	0.0127231	IntermediateEntropy
Bcin01g00730	0.133831	IntermediateEntropy
Bcin01g00740	0.032611	IntermediateEntropy
Bcin01g00750	0.0251738	IntermediateEntropy
Bcin01g00760	0.186746	IntermediateEntropy
Bcin01g00770	0.162258	IntermediateEntropy
Bcin01g00790	0.140692	IntermediateEntropy
Bcin01g00800	0.133542	IntermediateEntropy
Bcin01g00810	0.0950322	IntermediateEntropy
Bcin01g00820	0.0370568	IntermediateEntropy
Bcin01g00830	0.0122702	IntermediateEntropy
Bcin01g00840	0.0185253	IntermediateEntropy
Bcin01g00850	0.0131843	IntermediateEntropy
Bcin01g00860	0.977321	IntermediateEntropy
Bcin01g00870	0.165197	IntermediateEntropy
Bcin01g00880	0.0141567	IntermediateEntropy
Bcin01g00890	0.0355739	IntermediateEntropy
Bcin01g00910	0.327814	IntermediateEntropy
Bcin01g00920	0.624882	IntermediateEntropy
Bcin01g00930	0.0929293	IntermediateEntropy
Bcin01g00940	0.551364	IntermediateEntropy
Bcin01g00950	0.0753031	IntermediateEntropy
Bcin01g00960	0.170074	IntermediateEntropy
Bcin01g00970	0.131116	IntermediateEntropy
Bcin01g00980	0.151012	IntermediateEntropy
Bcin01g00990	0.0473318	IntermediateEntropy
Bcin01g01000	0.0587524	IntermediateEntropy
Bcin01g01010	0.0392359	IntermediateEntropy
Bcin01g01020	0.243435	IntermediateEntropy
Bcin01g01030	0.211297	IntermediateEntropy
Bcin01g01040	0.154346	IntermediateEntropy
Bcin01g01060	0.156015	IntermediateEntropy
Bcin01g01070	0.349153	IntermediateEntropy
Bcin01g01080	0.0220964	IntermediateEntropy
Bcin01g01090	0.367483	IntermediateEntropy
Bcin01g01100	0.120115	IntermediateEntropy
Bcin01g01110	0.0421199	IntermediateEntropy
Bcin01g01115	0.0589319	IntermediateEntropy
Bcin01g01120	0.0496829	IntermediateEntropy
Bcin01g01140	0.0411949	IntermediateEntropy
Bcin01g01150	0.601686	IntermediateEntropy
Bcin01g01160	0.0421803	IntermediateEntropy
Bcin01g01170	0.249247	IntermediateEntropy
Bcin01g01180	0.0821506	IntermediateEntropy
Bcin01g01190	0.299344	IntermediateEntropy
Bcin01g01200	0.0373831	IntermediateEntropy
Bcin01g01210	0.194266	IntermediateEntropy
Bcin01g01220	0.027199	IntermediateEntropy
Bcin01g01230	0.125585	IntermediateEntropy
Bcin01g01240	0.0462421	IntermediateEntropy
Bcin01g01250	0.40073	IntermediateEntropy
Bcin01g01260	1.0818	HighEntropy
Bcin01g01270	0.882197	IntermediateEntropy
Bcin01g01280	0.0151396	IntermediateEntropy
Bcin01g01290	0.00818298	IntermediateEntropy
Bcin01g01300	0.0599701	IntermediateEntropy
Bcin01g01310	0.357586	IntermediateEntropy
Bcin01g01320	0.234132	IntermediateEntropy
Bcin01g01330	0.410465	IntermediateEntropy
Bcin01g01340	0.363958	IntermediateEntropy
Bcin01g01350	0.315467	IntermediateEntropy
Bcin01g01360	0.258065	IntermediateEntropy
Bcin01g01370	0.314227	IntermediateEntropy
Bcin01g01380	0.315716	IntermediateEntropy
Bcin01g01390	0.664749	IntermediateEntropy
Bcin01g01400	0.197665	IntermediateEntropy
Bcin01g01410	0.387938	IntermediateEntropy
Bcin01g01420	0.25887	IntermediateEntropy
Bcin01g01430	0.84297	IntermediateEntropy
Bcin01g01440	0.868675	IntermediateEntropy
Bcin01g01450	0.326852	IntermediateEntropy
Bcin01g01460	0.21392	IntermediateEntropy
Bcin01g01470	0.339756	IntermediateEntropy
Bcin01g01480	0.198092	IntermediateEntropy
Bcin01g01490	0.817999	IntermediateEntropy
Bcin01g01500	1.50031	HighEntropy
Bcin01g01510	0.427607	IntermediateEntropy
Bcin01g01520	0.0518762	IntermediateEntropy
Bcin01g01530	0.0207931	IntermediateEntropy
Bcin01g01540	1.23952	HighEntropy
Bcin01g01550	0.399687	IntermediateEntropy
Bcin01g01560	0.583573	IntermediateEntropy
Bcin01g01570	0.382672	IntermediateEntropy
Bcin01g01580	0.293968	IntermediateEntropy
Bcin01g01590	0.356211	IntermediateEntropy
Bcin01g01600	0.277536	IntermediateEntropy
Bcin01g01610	0.0624538	IntermediateEntropy
Bcin01g01630	0.253936	IntermediateEntropy
Bcin01g01640	0.0651095	IntermediateEntropy
Bcin01g01650	0.0852245	IntermediateEntropy
Bcin01g01660	0.673959	IntermediateEntropy
Bcin01g01670	0.217378	IntermediateEntropy
Bcin01g01680	0.289441	IntermediateEntropy
Bcin01g01690	0.209835	IntermediateEntropy
Bcin01g01700	0.0258688	IntermediateEntropy
Bcin01g01710	0.0146373	IntermediateEntropy
Bcin01g01720	0.0749797	IntermediateEntropy
Bcin01g01730	0.0215439	IntermediateEntropy
Bcin01g01740	0.315684	IntermediateEntropy
Bcin01g01750	0.091977	IntermediateEntropy
Bcin01g01760	0.116039	IntermediateEntropy
Bcin01g01770	0.0366753	IntermediateEntropy
Bcin01g01780	0.168195	IntermediateEntropy
Bcin01g01790	0.0414371	IntermediateEntropy
Bcin01g01800	0.147473	IntermediateEntropy
Bcin01g01810	0.194644	IntermediateEntropy
Bcin01g01820	0.0664884	IntermediateEntropy
Bcin01g01830	0.0689149	IntermediateEntropy
Bcin01g01840	0.0303218	IntermediateEntropy
Bcin01g01850	0.115516	IntermediateEntropy
Bcin01g01870	0.0442022	IntermediateEntropy
Bcin01g01880	0.0177891	IntermediateEntropy
Bcin01g01890	0.0279578	IntermediateEntropy
Bcin01g01900	0.088079	IntermediateEntropy
Bcin01g01910	0.663892	IntermediateEntropy
Bcin01g01920	0.00626518	IntermediateEntropy
Bcin01g01930	0.142518	IntermediateEntropy
Bcin01g01940	1.29575	HighEntropy
Bcin01g01950	0.0370814	IntermediateEntropy
Bcin01g01960	0.0349552	IntermediateEntropy
Bcin01g01970	0.048113	IntermediateEntropy
Bcin01g01980	0.0293983	IntermediateEntropy
Bcin01g01990	0.0540619	IntermediateEntropy
Bcin01g02000	0.023112	IntermediateEntropy
Bcin01g02010	0.349234	IntermediateEntropy
Bcin01g02020	0.0385515	IntermediateEntropy
Bcin01g02030	0.0227133	IntermediateEntropy
Bcin01g02040	0.166795	IntermediateEntropy
Bcin01g02050	0.0697387	IntermediateEntropy
Bcin01g02060	0.815694	IntermediateEntropy
Bcin01g02070	0.0960092	IntermediateEntropy
Bcin01g02080	0.2733	IntermediateEntropy
Bcin01g02090	0.128699	IntermediateEntropy
Bcin01g02100	0.0412043	IntermediateEntropy
Bcin01g02110	0.0335391	IntermediateEntropy
Bcin01g02120	0.0498562	IntermediateEntropy
Bcin01g02130	0.23876	IntermediateEntropy
Bcin01g02140	0.130749	IntermediateEntropy
Bcin01g02150	0.177625	IntermediateEntropy
Bcin01g02160	0.0282281	IntermediateEntropy
Bcin01g02170	0.0341349	IntermediateEntropy
Bcin01g02180	0.250656	IntermediateEntropy
Bcin01g02190	0.017877	IntermediateEntropy
Bcin01g02200	0.143799	IntermediateEntropy
Bcin01g02210	0.1213	IntermediateEntropy
Bcin01g02220	0.121012	IntermediateEntropy
Bcin01g02230	0.0166936	IntermediateEntropy
Bcin01g02240	0.0327369	IntermediateEntropy
Bcin01g02250	0.0986853	IntermediateEntropy
Bcin01g02260	0.0199156	IntermediateEntropy
Bcin01g02270	0.0274874	IntermediateEntropy
Bcin01g02280	0.0410041	IntermediateEntropy
Bcin01g02290	0.0182438	IntermediateEntropy
Bcin01g02300	0.0588243	IntermediateEntropy
Bcin01g02310	0.0610812	IntermediateEntropy
Bcin01g02320	0.16744	IntermediateEntropy
Bcin01g02330	0.108864	IntermediateEntropy
Bcin01g02340	0.0594737	IntermediateEntropy
Bcin01g02350	0.0786928	IntermediateEntropy
Bcin01g02360	0.0489103	IntermediateEntropy
Bcin01g02370	0.0604834	IntermediateEntropy
Bcin01g02380	0.0622868	IntermediateEntropy
Bcin01g02390	0.373338	IntermediateEntropy
Bcin01g02400	0.0293361	IntermediateEntropy
Bcin01g02410	0.11651	IntermediateEntropy
Bcin01g02420	0.0582715	IntermediateEntropy
Bcin01g02430	0.129023	IntermediateEntropy
Bcin01g02440	0.215415	IntermediateEntropy
Bcin01g02450	0.0652279	IntermediateEntropy
Bcin01g02460	0.0741255	IntermediateEntropy
Bcin01g02470	0.215214	IntermediateEntropy
Bcin01g02480	0.10629	IntermediateEntropy
Bcin01g02490	0.0543751	IntermediateEntropy
Bcin01g02500	0.0417476	IntermediateEntropy
Bcin01g02510	0.174329	IntermediateEntropy
Bcin01g02520	0.145433	IntermediateEntropy
Bcin01g02530	0.182306	IntermediateEntropy
Bcin01g02550	0.0519045	IntermediateEntropy
Bcin01g02560	0.0988603	IntermediateEntropy
Bcin01g02565	0.062872	IntermediateEntropy
Bcin01g02570	0.0216881	IntermediateEntropy
Bcin01g02590	0.0486354	IntermediateEntropy
Bcin01g02600	0.0278049	IntermediateEntropy
Bcin01g02610	0.0561327	IntermediateEntropy
Bcin01g02620	0.0389417	IntermediateEntropy
Bcin01g02640	0.0527225	IntermediateEntropy
Bcin01g02650	0.0219499	IntermediateEntropy
Bcin01g02660	0.0269862	IntermediateEntropy
Bcin01g02670	0.0714074	IntermediateEntropy
Bcin01g02680	0.159736	IntermediateEntropy
Bcin01g02690	0.137515	IntermediateEntropy
Bcin01g02700	0.138227	IntermediateEntropy
Bcin01g02710	0.0497592	IntermediateEntropy
Bcin01g02720	0.0997242	IntermediateEntropy
Bcin01g02730	0.0545615	IntermediateEntropy
Bcin01g02740	0.042115	IntermediateEntropy
Bcin01g02750	0.0501724	IntermediateEntropy
Bcin01g02760	0.135997	IntermediateEntropy
Bcin01g02770	0.00908557	IntermediateEntropy
Bcin01g02780	0.0401205	IntermediateEntropy
Bcin01g02790	0.03667	IntermediateEntropy
Bcin01g02800	0.0229932	IntermediateEntropy
Bcin01g02810	0.0163645	IntermediateEntropy
Bcin01g02820	0.091126	IntermediateEntropy
Bcin01g02830	0.00362163	IntermediateEntropy
Bcin01g02840	0.0390038	IntermediateEntropy
Bcin01g02850	0.365857	IntermediateEntropy
Bcin01g02860	0.211271	IntermediateEntropy
Bcin01g02870	0.469608	IntermediateEntropy
Bcin01g02880	0.267391	IntermediateEntropy
Bcin01g02890	0.0252896	IntermediateEntropy
Bcin01g02900	0.0353579	IntermediateEntropy
Bcin01g02920	0.138362	IntermediateEntropy
Bcin01g02930	0.0629241	IntermediateEntropy
Bcin01g02940	0.167418	IntermediateEntropy
Bcin01g02950	0.039781	IntermediateEntropy
Bcin01g02960	0.0335269	IntermediateEntropy
Bcin01g02970	0.0760729	IntermediateEntropy
Bcin01g02980	0.0215241	IntermediateEntropy
Bcin01g02990	0.065927	IntermediateEntropy
Bcin01g03000	0.0932318	IntermediateEntropy
Bcin01g03010	0.0526959	IntermediateEntropy
Bcin01g03030	0.0245344	IntermediateEntropy
Bcin01g03040	0.121922	IntermediateEntropy
Bcin01g03050	0.0228065	IntermediateEntropy
Bcin01g03060	0.0556213	IntermediateEntropy
Bcin01g03070	0.0503915	IntermediateEntropy
Bcin01g03080	0.107513	IntermediateEntropy
Bcin01g03090	0.121477	IntermediateEntropy
Bcin01g03100	0.302795	IntermediateEntropy
Bcin01g03110	0.0440464	IntermediateEntropy
Bcin01g03120	0.63874	IntermediateEntropy
Bcin01g03130	0.0617793	IntermediateEntropy
Bcin01g03140	0.070221	IntermediateEntropy
Bcin01g03150	0.2617	IntermediateEntropy
Bcin01g03160	0.0242455	IntermediateEntropy
Bcin01g03170	0.0194417	IntermediateEntropy
Bcin01g03180	0.047246	IntermediateEntropy
Bcin01g03190	0.473664	IntermediateEntropy
Bcin01g03200	0.0224444	IntermediateEntropy
Bcin01g03210	0.127373	IntermediateEntropy
Bcin01g03220	0.154792	IntermediateEntropy
Bcin01g03230	0.0386261	IntermediateEntropy
Bcin01g03240	0.368499	IntermediateEntropy
Bcin01g03250	0.0451538	IntermediateEntropy
Bcin01g03260	0.0240321	IntermediateEntropy
Bcin01g03270	0.83343	IntermediateEntropy
Bcin01g03280	0.0849369	IntermediateEntropy
Bcin01g03290	0.0519998	IntermediateEntropy
Bcin01g03300	0.076819	IntermediateEntropy
Bcin01g03310	0.237279	IntermediateEntropy
Bcin01g03320	2.36702	HighEntropy
Bcin01g03330	0.661753	IntermediateEntropy
Bcin01g03340	0.214114	IntermediateEntropy
Bcin01g03350	0.203222	IntermediateEntropy
Bcin01g03360	0.104593	IntermediateEntropy
Bcin01g03370	0.0962411	IntermediateEntropy
Bcin01g03380	0.250308	IntermediateEntropy
Bcin01g03390	0.584135	IntermediateEntropy
Bcin01g03400	0.146628	IntermediateEntropy
Bcin01g03410	0.0180239	IntermediateEntropy
Bcin01g03420	0.119875	IntermediateEntropy
Bcin01g03430	0.102938	IntermediateEntropy
Bcin01g03440	0.0571319	IntermediateEntropy
Bcin01g03450	0.146635	IntermediateEntropy
Bcin01g03460	0.0642342	IntermediateEntropy
Bcin01g03480	0.0332524	IntermediateEntropy
Bcin01g03490	0.00924976	IntermediateEntropy
Bcin01g03500	0.00843941	IntermediateEntropy
Bcin01g03510	0.0441907	IntermediateEntropy
Bcin01g03520	0.167989	IntermediateEntropy
Bcin01g03530	0.0953278	IntermediateEntropy
Bcin01g03540	0.149102	IntermediateEntropy
Bcin01g03550	0.0626182	IntermediateEntropy
Bcin01g03560	0.117932	IntermediateEntropy
Bcin01g03580	0.0337173	IntermediateEntropy
Bcin01g03590	0.806068	IntermediateEntropy
Bcin01g03600	0.0995723	IntermediateEntropy
Bcin01g03610	0.0191121	IntermediateEntropy
Bcin01g03620	0.0986661	IntermediateEntropy
Bcin01g03630	0.0322532	IntermediateEntropy
Bcin01g03640	0.070928	IntermediateEntropy
Bcin01g03650	0.0198959	IntermediateEntropy
Bcin01g03660	0.0333315	IntermediateEntropy
Bcin01g03670	0.0235477	IntermediateEntropy
Bcin01g03680	0.0480923	IntermediateEntropy
Bcin01g03690	0.0522886	IntermediateEntropy
Bcin01g03700	1.13121	HighEntropy
Bcin01g03710	0.095548	IntermediateEntropy
Bcin01g03720	0.0645808	IntermediateEntropy
Bcin01g03730	0.0422918	IntermediateEntropy
Bcin01g03740	0.0921855	IntermediateEntropy
Bcin01g03750	0.211795	IntermediateEntropy
Bcin01g03760	1.59762	HighEntropy
Bcin01g03770	0.118825	IntermediateEntropy
Bcin01g03780	0.0207023	IntermediateEntropy
Bcin01g03790	0.251252	IntermediateEntropy
Bcin01g03800	1.54173	HighEntropy
Bcin01g03810	0.0711419	IntermediateEntropy
Bcin01g03820	0.0938798	IntermediateEntropy
Bcin01g03830	0.0951389	IntermediateEntropy
Bcin01g03840	0.0213674	IntermediateEntropy
Bcin01g03850	0.0438956	IntermediateEntropy
Bcin01g03860	0.0392014	IntermediateEntropy
Bcin01g03890	0.00666294	IntermediateEntropy
Bcin01g03900	0.481517	IntermediateEntropy
Bcin01g03910	2.43279	HighEntropy
Bcin01g03930	0.0601306	IntermediateEntropy
Bcin01g03940	0.450822	IntermediateEntropy
Bcin01g03950	0.0535657	IntermediateEntropy
Bcin01g03960	0.0675208	IntermediateEntropy
Bcin01g03970	0.129741	IntermediateEntropy
Bcin01g03980	0.0361004	IntermediateEntropy
Bcin01g03990	1.25784	HighEntropy
Bcin01g04010	0.0296453	IntermediateEntropy
Bcin01g04020	0.0394724	IntermediateEntropy
Bcin01g04030	0.0641967	IntermediateEntropy
Bcin01g04040	0.0419248	IntermediateEntropy
Bcin01g04050	0.0301464	IntermediateEntropy
Bcin01g04070	0.0138017	IntermediateEntropy
Bcin01g04090	0.0478301	IntermediateEntropy
Bcin01g04100	0.0348892	IntermediateEntropy
Bcin01g04110	1.20532	HighEntropy
Bcin01g04120	0.23201	IntermediateEntropy
Bcin01g04130	0.0167668	IntermediateEntropy
Bcin01g04140	0.279055	IntermediateEntropy
Bcin01g04160	0.0560211	IntermediateEntropy
Bcin01g04170	0.0290708	IntermediateEntropy
Bcin01g04180	0.040623	IntermediateEntropy
Bcin01g04190	0.209936	IntermediateEntropy
Bcin01g04200	0.863311	IntermediateEntropy
Bcin01g04210	0.0716043	IntermediateEntropy
Bcin01g04220	1.21706	HighEntropy
Bcin01g04230	0.196182	IntermediateEntropy
Bcin01g04240	0.230351	IntermediateEntropy
Bcin01g04250	0.0736716	IntermediateEntropy
Bcin01g04260	0.0291376	IntermediateEntropy
Bcin01g04270	0.0266341	IntermediateEntropy
Bcin01g04280	0.419057	IntermediateEntropy
Bcin01g04290	0.0609389	IntermediateEntropy
Bcin01g04300	0.028751	IntermediateEntropy
Bcin01g04310	0.0321947	IntermediateEntropy
Bcin01g04320	0.0483968	IntermediateEntropy
Bcin01g04340	0.122169	IntermediateEntropy
Bcin01g04350	0.0540828	IntermediateEntropy
Bcin01g04360	0.0214482	IntermediateEntropy
Bcin01g04370	0.0223598	IntermediateEntropy
Bcin01g04380	0.00927947	IntermediateEntropy
Bcin01g04390	0.360716	IntermediateEntropy
Bcin01g04400	0.153666	IntermediateEntropy
Bcin01g04410	0.186439	IntermediateEntropy
Bcin01g04420	0.092037	IntermediateEntropy
Bcin01g04430	0.100235	IntermediateEntropy
Bcin01g04440	0.036657	IntermediateEntropy
Bcin01g04460	0.0183607	IntermediateEntropy
Bcin01g04470	0.0401469	IntermediateEntropy
Bcin01g04480	0.0178723	IntermediateEntropy
Bcin01g04500	0.727037	IntermediateEntropy
Bcin01g04510	0.223332	IntermediateEntropy
Bcin01g04520	0.153069	IntermediateEntropy
Bcin01g04530	0.0998659	IntermediateEntropy
Bcin01g04540	0.144899	IntermediateEntropy
Bcin01g04550	0.568969	IntermediateEntropy
Bcin01g04560	0.0502798	IntermediateEntropy
Bcin01g04570	0.0312431	IntermediateEntropy
Bcin01g04580	0.208698	IntermediateEntropy
Bcin01g04590	0.221411	IntermediateEntropy
Bcin01g04600	0.0570602	IntermediateEntropy
Bcin01g04610	0.141836	IntermediateEntropy
Bcin01g04620	0.0842813	IntermediateEntropy
Bcin01g04630	0.0397293	IntermediateEntropy
Bcin01g04640	0.0471333	IntermediateEntropy
Bcin01g04650	0.276226	IntermediateEntropy
Bcin01g04660	0.521378	IntermediateEntropy
Bcin01g04670	0.0743177	IntermediateEntropy
Bcin01g04680	0.133833	IntermediateEntropy
Bcin01g04690	0.181556	IntermediateEntropy
Bcin01g04700	0.0144959	IntermediateEntropy
Bcin01g04710	0.0991493	IntermediateEntropy
Bcin01g04720	0.0540845	IntermediateEntropy
Bcin01g04730	0.0195918	IntermediateEntropy
Bcin01g04740	0.0935736	IntermediateEntropy
Bcin01g04750	0.0335118	IntermediateEntropy
Bcin01g04760	0.046739	IntermediateEntropy
Bcin01g04770	0.0917093	IntermediateEntropy
Bcin01g04780	0.0400481	IntermediateEntropy
Bcin01g04790	0.0156905	IntermediateEntropy
Bcin01g04800	0.0217936	IntermediateEntropy
Bcin01g04810	0.0466431	IntermediateEntropy
Bcin01g04820	0.0283335	IntermediateEntropy
Bcin01g04830	1.43082	HighEntropy
Bcin01g04840	0.474561	IntermediateEntropy
Bcin01g04850	0.165187	IntermediateEntropy
Bcin01g04860	1.54836	HighEntropy
Bcin01g04870	0.0672304	IntermediateEntropy
Bcin01g04880	0.445417	IntermediateEntropy
Bcin01g04890	0.300004	IntermediateEntropy
Bcin01g04900	0.706679	IntermediateEntropy
Bcin01g04910	0.391715	IntermediateEntropy
Bcin01g04920	0.26748	IntermediateEntropy
Bcin01g04930	0.803476	IntermediateEntropy
Bcin01g04940	0.0363332	IntermediateEntropy
Bcin01g04950	0.0627585	IntermediateEntropy
Bcin01g04960	0.0572249	IntermediateEntropy
Bcin01g04970	0.141603	IntermediateEntropy
Bcin01g04980	0.0493774	IntermediateEntropy
Bcin01g04990	0.0344373	IntermediateEntropy
Bcin01g05000	0.179749	IntermediateEntropy
Bcin01g05010	0.0124673	IntermediateEntropy
Bcin01g05020	0.36094	IntermediateEntropy
Bcin01g05040	0.118698	IntermediateEntropy
Bcin01g05050	0.523575	IntermediateEntropy
Bcin01g05060	0.095723	IntermediateEntropy
Bcin01g05070	0.0672335	IntermediateEntropy
Bcin01g05080	0.79611	IntermediateEntropy
Bcin01g05090	0.318136	IntermediateEntropy
Bcin01g05100	0.132108	IntermediateEntropy
Bcin01g05110	0.0324289	IntermediateEntropy
Bcin01g05120	0.0526296	IntermediateEntropy
Bcin01g05130	0.0860327	IntermediateEntropy
Bcin01g05140	0.0309182	IntermediateEntropy
Bcin01g05150	0.892839	IntermediateEntropy
Bcin01g05160	0.0382423	IntermediateEntropy
Bcin01g05170	0.0966282	IntermediateEntropy
Bcin01g05180	0.148265	IntermediateEntropy
Bcin01g05190	0.278644	IntermediateEntropy
Bcin01g05200	0.0751451	IntermediateEntropy
Bcin01g05210	0.0545512	IntermediateEntropy
Bcin01g05220	0.0536361	IntermediateEntropy
Bcin01g05230	0.0930303	IntermediateEntropy
Bcin01g05240	0.0563411	IntermediateEntropy
Bcin01g05250	0.0576432	IntermediateEntropy
Bcin01g05270	0.0548093	IntermediateEntropy
Bcin01g05280	0.359015	IntermediateEntropy
Bcin01g05300	0.0610653	IntermediateEntropy
Bcin01g05310	0.188616	IntermediateEntropy
Bcin01g05320	0.404041	IntermediateEntropy
Bcin01g05330	0.18427	IntermediateEntropy
Bcin01g05340	0.0152211	IntermediateEntropy
Bcin01g05350	0.0892267	IntermediateEntropy
Bcin01g05360	0.0659051	IntermediateEntropy
Bcin01g05370	0.0787982	IntermediateEntropy
Bcin01g05380	0.0520738	IntermediateEntropy
Bcin01g05400	0.0979889	IntermediateEntropy
Bcin01g05410	0.0250934	IntermediateEntropy
Bcin01g05420	0.527998	IntermediateEntropy
Bcin01g05430	0.0559706	IntermediateEntropy
Bcin01g05440	0.0563197	IntermediateEntropy
Bcin01g05450	0.0871114	IntermediateEntropy
Bcin01g05460	0.0807588	IntermediateEntropy
Bcin01g05470	0.0995997	IntermediateEntropy
Bcin01g05480	0.0650009	IntermediateEntropy
Bcin01g05490	0.0423713	IntermediateEntropy
Bcin01g05510	0.930741	IntermediateEntropy
Bcin01g05520	0.0417463	IntermediateEntropy
Bcin01g05530	0.054288	IntermediateEntropy
Bcin01g05540	0.580764	IntermediateEntropy
Bcin01g05550	0.139502	IntermediateEntropy
Bcin01g05560	0.090436	IntermediateEntropy
Bcin01g05570	0.0163853	IntermediateEntropy
Bcin01g05580	0.0955891	IntermediateEntropy
Bcin01g05590	0.123376	IntermediateEntropy
Bcin01g05600	0.242346	IntermediateEntropy
Bcin01g05610	0.0257549	IntermediateEntropy
Bcin01g05620	0.841084	IntermediateEntropy
Bcin01g05630	0.125497	IntermediateEntropy
Bcin01g05640	0.0345316	IntermediateEntropy
Bcin01g05650	0.0509671	IntermediateEntropy
Bcin01g05660	0.0326481	IntermediateEntropy
Bcin01g05670	0.336529	IntermediateEntropy
Bcin01g05680	0.232328	IntermediateEntropy
Bcin01g05690	0.199862	IntermediateEntropy
Bcin01g05700	0.722977	IntermediateEntropy
Bcin01g05710	0.112735	IntermediateEntropy
Bcin01g05720	0.307478	IntermediateEntropy
Bcin01g05730	0.0978161	IntermediateEntropy
Bcin01g05740	0.141395	IntermediateEntropy
Bcin01g05750	0.180277	IntermediateEntropy
Bcin01g05760	0.0866373	IntermediateEntropy
Bcin01g05770	0.453453	IntermediateEntropy
Bcin01g05780	0.0984235	IntermediateEntropy
Bcin01g05790	0.315315	IntermediateEntropy
Bcin01g05800	0.0249022	IntermediateEntropy
Bcin01g05810	0.111187	IntermediateEntropy
Bcin01g05820	0.0589298	IntermediateEntropy
Bcin01g05830	0.424361	IntermediateEntropy
Bcin01g05840	0.782319	IntermediateEntropy
Bcin01g05860	1.6358	HighEntropy
Bcin01g05870	1.01771	HighEntropy
Bcin01g05880	0.933513	IntermediateEntropy
Bcin01g05890	0.204334	IntermediateEntropy
Bcin01g05900	0.266966	IntermediateEntropy
Bcin01g05910	0.169942	IntermediateEntropy
Bcin01g05920	0.00963274	IntermediateEntropy
Bcin01g05940	0.0105536	IntermediateEntropy
Bcin01g05950	0.0839021	IntermediateEntropy
Bcin01g05960	0.0909165	IntermediateEntropy
Bcin01g05970	0.129749	IntermediateEntropy
Bcin01g05980	0.0777846	IntermediateEntropy
Bcin01g05990	0.0407568	IntermediateEntropy
Bcin01g06000	0.0394462	IntermediateEntropy
Bcin01g06010	0.0729529	IntermediateEntropy
Bcin01g06020	0.0317486	IntermediateEntropy
Bcin01g06030	0.0198189	IntermediateEntropy
Bcin01g06040	0.0258779	IntermediateEntropy
Bcin01g06050	0.0913187	IntermediateEntropy
Bcin01g06060	0.417207	IntermediateEntropy
Bcin01g06070	0.0588815	IntermediateEntropy
Bcin01g06080	0.0228505	IntermediateEntropy
Bcin01g06090	0.0169804	IntermediateEntropy
Bcin01g06100	0.261722	IntermediateEntropy
Bcin01g06110	0.0183897	IntermediateEntropy
Bcin01g06120	0.035958	IntermediateEntropy
Bcin01g06130	0.0204214	IntermediateEntropy
Bcin01g06140	0.032302	IntermediateEntropy
Bcin01g06150	0.0372116	IntermediateEntropy
Bcin01g06160	0.0559562	IntermediateEntropy
Bcin01g06170	0.277156	IntermediateEntropy
Bcin01g06180	0.922266	IntermediateEntropy
Bcin01g06190	0.0611751	IntermediateEntropy
Bcin01g06200	0.0389656	IntermediateEntropy
Bcin01g06210	0.140995	IntermediateEntropy
Bcin01g06220	0.0412929	IntermediateEntropy
Bcin01g06230	0.050205	IntermediateEntropy
Bcin01g06240	0.0524109	IntermediateEntropy
Bcin01g06250	0.168288	IntermediateEntropy
Bcin01g06270	0.0210681	IntermediateEntropy
Bcin01g06280	0.00890054	IntermediateEntropy
Bcin01g06290	0.709837	IntermediateEntropy
Bcin01g06300	0.0642662	IntermediateEntropy
Bcin01g06310	0.0217919	IntermediateEntropy
Bcin01g06320	0.0621291	IntermediateEntropy
Bcin01g06330	0.023898	IntermediateEntropy
Bcin01g06340	0.0771627	IntermediateEntropy
Bcin01g06350	0.116562	IntermediateEntropy
Bcin01g06360	0.0755818	IntermediateEntropy
Bcin01g06370	0.0350333	IntermediateEntropy
Bcin01g06380	0.18362	IntermediateEntropy
Bcin01g06390	0.113195	IntermediateEntropy
Bcin01g06400	0.209742	IntermediateEntropy
Bcin01g06410	0.114819	IntermediateEntropy
Bcin01g06420	0.0331313	IntermediateEntropy
Bcin01g06430	0.131119	IntermediateEntropy
Bcin01g06440	0.0900653	IntermediateEntropy
Bcin01g06450	3.32193	HighEntropy
Bcin01g06460	0.0324122	IntermediateEntropy
Bcin01g06470	0.0668866	IntermediateEntropy
Bcin01g06480	0.0129132	IntermediateEntropy
Bcin01g06490	0.0390899	IntermediateEntropy
Bcin01g06500	0.0410466	IntermediateEntropy
Bcin01g06510	0.0747368	IntermediateEntropy
Bcin01g06520	0.155812	IntermediateEntropy
Bcin01g06530	0.233046	IntermediateEntropy
Bcin01g06540	0.471883	IntermediateEntropy
Bcin01g06550	0.0265982	IntermediateEntropy
Bcin01g06560	0.0127958	IntermediateEntropy
Bcin01g06570	0.00889121	IntermediateEntropy
Bcin01g06590	0.249323	IntermediateEntropy
Bcin01g06600	0.0745602	IntermediateEntropy
Bcin01g06610	0.0949862	IntermediateEntropy
Bcin01g06620	0.245978	IntermediateEntropy
Bcin01g06630	0.813508	IntermediateEntropy
Bcin01g06640	0.0627411	IntermediateEntropy
Bcin01g06650	0.137385	IntermediateEntropy
Bcin01g06660	0.157089	IntermediateEntropy
Bcin01g06670	0.13139	IntermediateEntropy
Bcin01g06680	0.077439	IntermediateEntropy
Bcin01g06690	0.0639646	IntermediateEntropy
Bcin01g06700	0.157368	IntermediateEntropy
Bcin01g06710	0.0223758	IntermediateEntropy
Bcin01g06720	0.0354834	IntermediateEntropy
Bcin01g06730	0.0306215	IntermediateEntropy
Bcin01g06740	0.528348	IntermediateEntropy
Bcin01g06750	0.136585	IntermediateEntropy
Bcin01g06770	0.11869	IntermediateEntropy
Bcin01g06790	0.0434254	IntermediateEntropy
Bcin01g06800	0.116294	IntermediateEntropy
Bcin01g06810	0.0979702	IntermediateEntropy
Bcin01g06820	0.0354825	IntermediateEntropy
Bcin01g06830	0.483145	IntermediateEntropy
Bcin01g06840	0.0338761	IntermediateEntropy
Bcin01g06850	0.344286	IntermediateEntropy
Bcin01g06860	0.0822315	IntermediateEntropy
Bcin01g06870	0.0489359	IntermediateEntropy
Bcin01g06880	0.0412825	IntermediateEntropy
Bcin01g06890	1.20892	HighEntropy
Bcin01g06900	0.0747377	IntermediateEntropy
Bcin01g06910	0.0193622	IntermediateEntropy
Bcin01g06920	0.449454	IntermediateEntropy
Bcin01g06935	0.0580758	IntermediateEntropy
Bcin01g06940	0.0875591	IntermediateEntropy
Bcin01g06950	0.089477	IntermediateEntropy
Bcin01g06960	0.0760929	IntermediateEntropy
Bcin01g06970	0.163979	IntermediateEntropy
Bcin01g06980	0.0656494	IntermediateEntropy
Bcin01g06990	0.140898	IntermediateEntropy
Bcin01g07000	0.262298	IntermediateEntropy
Bcin01g07010	0.118303	IntermediateEntropy
Bcin01g07020	0.0483666	IntermediateEntropy
Bcin01g07030	0.00568054	IntermediateEntropy
Bcin01g07040	0.0990625	IntermediateEntropy
Bcin01g07050	0.0174859	IntermediateEntropy
Bcin01g07060	0.122976	IntermediateEntropy
Bcin01g07070	0.19522	IntermediateEntropy
Bcin01g07080	0.159805	IntermediateEntropy
Bcin01g07090	0.119639	IntermediateEntropy
Bcin01g07100	0.22018	IntermediateEntropy
Bcin01g07110	0.0190553	IntermediateEntropy
Bcin01g07120	0.0850728	IntermediateEntropy
Bcin01g07130	0.231713	IntermediateEntropy
Bcin01g07140	0.24095	IntermediateEntropy
Bcin01g07150	0.111726	IntermediateEntropy
Bcin01g07160	0.129713	IntermediateEntropy
Bcin01g07170	0.138815	IntermediateEntropy
Bcin01g07180	0.0918809	IntermediateEntropy
Bcin01g07190	0.101045	IntermediateEntropy
Bcin01g07200	0.106867	IntermediateEntropy
Bcin01g07210	0.0920608	IntermediateEntropy
Bcin01g07220	0.251715	IntermediateEntropy
Bcin01g07230	0.265752	IntermediateEntropy
Bcin01g07240	0.069645	IntermediateEntropy
Bcin01g07250	0.3727	IntermediateEntropy
Bcin01g07260	0.0409517	IntermediateEntropy
Bcin01g07270	0.756637	IntermediateEntropy
Bcin01g07280	0.0817736	IntermediateEntropy
Bcin01g07290	0.0416002	IntermediateEntropy
Bcin01g07300	0.0466453	IntermediateEntropy
Bcin01g07310	0.104741	IntermediateEntropy
Bcin01g07320	0.0432825	IntermediateEntropy
Bcin01g07330	0.281243	IntermediateEntropy
Bcin01g07340	0.109003	IntermediateEntropy
Bcin01g07350	0.298165	IntermediateEntropy
Bcin01g07360	0.0372523	IntermediateEntropy
Bcin01g07370	0.14623	IntermediateEntropy
Bcin01g07380	0.100605	IntermediateEntropy
Bcin01g07390	0.0142099	IntermediateEntropy
Bcin01g07400	0.0675551	IntermediateEntropy
Bcin01g07410	0.109149	IntermediateEntropy
Bcin01g07420	0.0627071	IntermediateEntropy
Bcin01g07430	2.52414	HighEntropy
Bcin01g07440	0.0445988	IntermediateEntropy
Bcin01g07450	0.0587416	IntermediateEntropy
Bcin01g07460	0.0623309	IntermediateEntropy
Bcin01g07470	0.0396671	IntermediateEntropy
Bcin01g07480	0.0433714	IntermediateEntropy
Bcin01g07490	0.080017	IntermediateEntropy
Bcin01g07500	0.595855	IntermediateEntropy
Bcin01g07510	0.0661191	IntermediateEntropy
Bcin01g07520	0.0839629	IntermediateEntropy
Bcin01g07530	0.224764	IntermediateEntropy
Bcin01g07550	0.0321093	IntermediateEntropy
Bcin01g07560	1.15886	HighEntropy
Bcin01g07570	0.0536811	IntermediateEntropy
Bcin01g07580	0.0135709	IntermediateEntropy
Bcin01g07590	0.0121479	IntermediateEntropy
Bcin01g07600	0.020296	IntermediateEntropy
Bcin01g07610	0.0356191	IntermediateEntropy
Bcin01g07620	0.0185111	IntermediateEntropy
Bcin01g07630	0.0435302	IntermediateEntropy
Bcin01g07640	0.193013	IntermediateEntropy
Bcin01g07650	0.129322	IntermediateEntropy
Bcin01g07660	0.0873151	IntermediateEntropy
Bcin01g07670	0.730311	IntermediateEntropy
Bcin01g07680	0.0719152	IntermediateEntropy
Bcin01g07690	0.0312364	IntermediateEntropy
Bcin01g07700	0.0192163	IntermediateEntropy
Bcin01g07710	0.0226913	IntermediateEntropy
Bcin01g07720	0.0322375	IntermediateEntropy
Bcin01g07730	0.00592551	IntermediateEntropy
Bcin01g07740	0.0253472	IntermediateEntropy
Bcin01g07750	1.74126	HighEntropy
Bcin01g07760	0.0555773	IntermediateEntropy
Bcin01g07770	0.0645717	IntermediateEntropy
Bcin01g07780	0.158909	IntermediateEntropy
Bcin01g07790	0.214368	IntermediateEntropy
Bcin01g07800	0.0339067	IntermediateEntropy
Bcin01g07810	0.172882	IntermediateEntropy
Bcin01g07820	0.0602784	IntermediateEntropy
Bcin01g07830	0.271105	IntermediateEntropy
Bcin01g07840	0.254801	IntermediateEntropy
Bcin01g07850	0.330337	IntermediateEntropy
Bcin01g07860	0.0201767	IntermediateEntropy
Bcin01g07870	0.611938	IntermediateEntropy
Bcin01g07880	0.0198182	IntermediateEntropy
Bcin01g07900	1.32547	HighEntropy
Bcin01g07910	2.20914	HighEntropy
Bcin01g07920	0.166638	IntermediateEntropy
Bcin01g07930	0.0477972	IntermediateEntropy
Bcin01g07940	0.138801	IntermediateEntropy
Bcin01g07950	0.0925885	IntermediateEntropy
Bcin01g07960	0.035768	IntermediateEntropy
Bcin01g07970	0.125488	IntermediateEntropy
Bcin01g07980	0.484099	IntermediateEntropy
Bcin01g07990	0.0684022	IntermediateEntropy
Bcin01g08000	0.0684493	IntermediateEntropy
Bcin01g08010	0.0580636	IntermediateEntropy
Bcin01g08020	0.485843	IntermediateEntropy
Bcin01g08030	0.0445275	IntermediateEntropy
Bcin01g08040	0.0432858	IntermediateEntropy
Bcin01g08050	1.60351	HighEntropy
Bcin01g08060	0.408688	IntermediateEntropy
Bcin01g08070	0.00609334	IntermediateEntropy
Bcin01g08080	0.924562	IntermediateEntropy
Bcin01g08090	0.0825007	IntermediateEntropy
Bcin01g08100	0.0587498	IntermediateEntropy
Bcin01g08110	0.0933734	IntermediateEntropy
Bcin01g08120	0.199281	IntermediateEntropy
Bcin01g08130	0.347052	IntermediateEntropy
Bcin01g08140	0.309601	IntermediateEntropy
Bcin01g08160	0.468545	IntermediateEntropy
Bcin01g08170	1.92334	HighEntropy
Bcin01g08180	0.0619629	IntermediateEntropy
Bcin01g08190	0.0893424	IntermediateEntropy
Bcin01g08200	0.500164	IntermediateEntropy
Bcin01g08220	0.169323	IntermediateEntropy
Bcin01g08230	0.0266211	IntermediateEntropy
Bcin01g08240	0.0340494	IntermediateEntropy
Bcin01g08250	0.04618	IntermediateEntropy
Bcin01g08260	0.0391017	IntermediateEntropy
Bcin01g08270	0.0146501	IntermediateEntropy
Bcin01g08280	0.0710747	IntermediateEntropy
Bcin01g08290	0.0299261	IntermediateEntropy
Bcin01g08300	0.384769	IntermediateEntropy
Bcin01g08310	0.0638257	IntermediateEntropy
Bcin01g08320	0.0890779	IntermediateEntropy
Bcin01g08330	0.0296485	IntermediateEntropy
Bcin01g08340	0.335467	IntermediateEntropy
Bcin01g08350	0.024265	IntermediateEntropy
Bcin01g08360	0.126484	IntermediateEntropy
Bcin01g08370	0.0591143	IntermediateEntropy
Bcin01g08380	0.0639904	IntermediateEntropy
Bcin01g08390	0.074868	IntermediateEntropy
Bcin01g08400	0.0534516	IntermediateEntropy
Bcin01g08410	0.0719174	IntermediateEntropy
Bcin01g08420	0.0257961	IntermediateEntropy
Bcin01g08440	0.0507892	IntermediateEntropy
Bcin01g08450	0.0494748	IntermediateEntropy
Bcin01g08460	0.0992074	IntermediateEntropy
Bcin01g08470	0.0855641	IntermediateEntropy
Bcin01g08480	0.0499463	IntermediateEntropy
Bcin01g08490	0.0830349	IntermediateEntropy
Bcin01g08500	0.0307516	IntermediateEntropy
Bcin01g08510	0.0192442	IntermediateEntropy
Bcin01g08520	0.203144	IntermediateEntropy
Bcin01g08530	0.367268	IntermediateEntropy
Bcin01g08540	0.398059	IntermediateEntropy
Bcin01g08550	0.0202258	IntermediateEntropy
Bcin01g08560	0.0844632	IntermediateEntropy
Bcin01g08570	0.0800393	IntermediateEntropy
Bcin01g08580	0.0149867	IntermediateEntropy
Bcin01g08590	0.241733	IntermediateEntropy
Bcin01g08600	0.0249883	IntermediateEntropy
Bcin01g08610	0.398055	IntermediateEntropy
Bcin01g08620	0.24168	IntermediateEntropy
Bcin01g08630	0.139382	IntermediateEntropy
Bcin01g08640	0.150685	IntermediateEntropy
Bcin01g08650	0.0164848	IntermediateEntropy
Bcin01g08660	0.0465486	IntermediateEntropy
Bcin01g08670	0.0671937	IntermediateEntropy
Bcin01g08680	0.0306422	IntermediateEntropy
Bcin01g08690	1.04799	HighEntropy
Bcin01g08700	0.18754	IntermediateEntropy
Bcin01g08710	0.0423345	IntermediateEntropy
Bcin01g08720	0.0463082	IntermediateEntropy
Bcin01g08730	0.0265952	IntermediateEntropy
Bcin01g08740	0.0544202	IntermediateEntropy
Bcin01g08750	0.0251854	IntermediateEntropy
Bcin01g08760	0.0141921	IntermediateEntropy
Bcin01g08770	0.0646362	IntermediateEntropy
Bcin01g08780	0.068331	IntermediateEntropy
Bcin01g08790	0.0177301	IntermediateEntropy
Bcin01g08800	0.223897	IntermediateEntropy
Bcin01g08810	0.0211318	IntermediateEntropy
Bcin01g08820	0.0461358	IntermediateEntropy
Bcin01g08830	0.0561481	IntermediateEntropy
Bcin01g08850	0.0674481	IntermediateEntropy
Bcin01g08860	0.0182681	IntermediateEntropy
Bcin01g08870	0.0589301	IntermediateEntropy
Bcin01g08880	0.128697	IntermediateEntropy
Bcin01g08900	0.15959	IntermediateEntropy
Bcin01g08910	0.299168	IntermediateEntropy
Bcin01g08930	0.0227085	IntermediateEntropy
Bcin01g08940	0.103097	IntermediateEntropy
Bcin01g08950	0.116265	IntermediateEntropy
Bcin01g08960	0.0627133	IntermediateEntropy
Bcin01g08970	0.0308517	IntermediateEntropy
Bcin01g08980	0.0159307	IntermediateEntropy
Bcin01g08990	0.0347353	IntermediateEntropy
Bcin01g09000	0.0200615	IntermediateEntropy
Bcin01g09010	0.0220034	IntermediateEntropy
Bcin01g09020	0.177311	IntermediateEntropy
Bcin01g09030	0.990975	HighEntropy
Bcin01g09040	0.0437667	IntermediateEntropy
Bcin01g09050	0.0278715	IntermediateEntropy
Bcin01g09060	0.0465677	IntermediateEntropy
Bcin01g09070	0.211432	IntermediateEntropy
Bcin01g09080	0.0110624	IntermediateEntropy
Bcin01g09090	0.36036	IntermediateEntropy
Bcin01g09100	0.0119554	IntermediateEntropy
Bcin01g09110	0.423031	IntermediateEntropy
Bcin01g09120	0.036592	IntermediateEntropy
Bcin01g09130	0.0629877	IntermediateEntropy
Bcin01g09140	0.011331	IntermediateEntropy
Bcin01g09150	0.0540217	IntermediateEntropy
Bcin01g09160	0.0170329	IntermediateEntropy
Bcin01g09170	0.0298099	IntermediateEntropy
Bcin01g09180	0.0081863	IntermediateEntropy
Bcin01g09190	0.178464	IntermediateEntropy
Bcin01g09200	0.0485415	IntermediateEntropy
Bcin01g09220	0.0598305	IntermediateEntropy
Bcin01g09230	0.0884366	IntermediateEntropy
Bcin01g09240	0.0225215	IntermediateEntropy
Bcin01g09250	0.0185989	IntermediateEntropy
Bcin01g09260	0.0784163	IntermediateEntropy
Bcin01g09270	0.0526998	IntermediateEntropy
Bcin01g09280	0.0785843	IntermediateEntropy
Bcin01g09290	0.263578	IntermediateEntropy
Bcin01g09300	0.0191355	IntermediateEntropy
Bcin01g09310	0.0599778	IntermediateEntropy
Bcin01g09320	0.0645686	IntermediateEntropy
Bcin01g09330	0.0458437	IntermediateEntropy
Bcin01g09340	0.0180487	IntermediateEntropy
Bcin01g09350	0.126019	IntermediateEntropy
Bcin01g09360	0.0862059	IntermediateEntropy
Bcin01g09370	0.0524244	IntermediateEntropy
Bcin01g09380	0.0514072	IntermediateEntropy
Bcin01g09390	0.240665	IntermediateEntropy
Bcin01g09400	0.0450021	IntermediateEntropy
Bcin01g09410	0.126307	IntermediateEntropy
Bcin01g09420	0.147283	IntermediateEntropy
Bcin01g09430	1.06929	HighEntropy
Bcin01g09440	0.057759	IntermediateEntropy
Bcin01g09450	0.704909	IntermediateEntropy
Bcin01g09460	0.103074	IntermediateEntropy
Bcin01g09470	0.0322145	IntermediateEntropy
Bcin01g09480	0.05186	IntermediateEntropy
Bcin01g09490	0.0638038	IntermediateEntropy
Bcin01g09500	0.024942	IntermediateEntropy
Bcin01g09510	0.0471551	IntermediateEntropy
Bcin01g09520	0.142732	IntermediateEntropy
Bcin01g09530	0.302847	IntermediateEntropy
Bcin01g09540	0.0947611	IntermediateEntropy
Bcin01g09550	0.0594117	IntermediateEntropy
Bcin01g09560	0.103945	IntermediateEntropy
Bcin01g09580	0.409305	IntermediateEntropy
Bcin01g09590	0.0720422	IntermediateEntropy
Bcin01g09600	0.0658674	IntermediateEntropy
Bcin01g09620	0.143698	IntermediateEntropy
Bcin01g09630	0.374061	IntermediateEntropy
Bcin01g09640	0.130462	IntermediateEntropy
Bcin01g09650	0.0449356	IntermediateEntropy
Bcin01g09660	0.16745	IntermediateEntropy
Bcin01g09670	0.00587889	IntermediateEntropy
Bcin01g09680	0.0353862	IntermediateEntropy
Bcin01g09690	0.0638439	IntermediateEntropy
Bcin01g09700	0.0670468	IntermediateEntropy
Bcin01g09710	0.0946252	IntermediateEntropy
Bcin01g09720	0.0370115	IntermediateEntropy
Bcin01g09730	0.00974358	IntermediateEntropy
Bcin01g09740	0.045354	IntermediateEntropy
Bcin01g09760	0.0492806	IntermediateEntropy
Bcin01g09770	0.0634962	IntermediateEntropy
Bcin01g09780	0.881711	IntermediateEntropy
Bcin01g09800	0.0471248	IntermediateEntropy
Bcin01g09810	0.0509324	IntermediateEntropy
Bcin01g09820	0.288014	IntermediateEntropy
Bcin01g09830	0.233816	IntermediateEntropy
Bcin01g09840	0.0298804	IntermediateEntropy
Bcin01g09850	0.285473	IntermediateEntropy
Bcin01g09860	0.0212845	IntermediateEntropy
Bcin01g09870	0.0212515	IntermediateEntropy
Bcin01g09880	0.531301	IntermediateEntropy
Bcin01g09890	0.0441498	IntermediateEntropy
Bcin01g09900	0.0876615	IntermediateEntropy
Bcin01g09910	0.372411	IntermediateEntropy
Bcin01g09920	0.0941593	IntermediateEntropy
Bcin01g09930	0.157201	IntermediateEntropy
Bcin01g09940	0.047971	IntermediateEntropy
Bcin01g09950	0.108274	IntermediateEntropy
Bcin01g09960	0.0354755	IntermediateEntropy
Bcin01g09970	0.0789734	IntermediateEntropy
Bcin01g09980	0.11968	IntermediateEntropy
Bcin01g09990	0.0570081	IntermediateEntropy
Bcin01g10000	0.325884	IntermediateEntropy
Bcin01g10010	0.0228929	IntermediateEntropy
Bcin01g10020	0.0309154	IntermediateEntropy
Bcin01g10030	0.0931893	IntermediateEntropy
Bcin01g10040	0.022421	IntermediateEntropy
Bcin01g10050	0.0580995	IntermediateEntropy
Bcin01g10060	0.0324029	IntermediateEntropy
Bcin01g10070	0.0157344	IntermediateEntropy
Bcin01g10080	0.217754	IntermediateEntropy
Bcin01g10090	0.0212815	IntermediateEntropy
Bcin01g10100	0.170122	IntermediateEntropy
Bcin01g10120	0.0509677	IntermediateEntropy
Bcin01g10130	0.101426	IntermediateEntropy
Bcin01g10140	0.0810176	IntermediateEntropy
Bcin01g10150	1.63591	HighEntropy
Bcin01g10160	0.0715866	IntermediateEntropy
Bcin01g10170	0.0183877	IntermediateEntropy
Bcin01g10180	0.0742953	IntermediateEntropy
Bcin01g10190	0.394953	IntermediateEntropy
Bcin01g10200	0.413094	IntermediateEntropy
Bcin01g10210	0.137253	IntermediateEntropy
Bcin01g10220	0.527082	IntermediateEntropy
Bcin01g10230	0.110168	IntermediateEntropy
Bcin01g10240	0.164906	IntermediateEntropy
Bcin01g10250	0.156224	IntermediateEntropy
Bcin01g10260	0.20493	IntermediateEntropy
Bcin01g10270	0.523316	IntermediateEntropy
Bcin01g10280	0.0216293	IntermediateEntropy
Bcin01g10290	0.0526898	IntermediateEntropy
Bcin01g10300	0.228067	IntermediateEntropy
Bcin01g10310	0.0407678	IntermediateEntropy
Bcin01g10320	0.0501019	IntermediateEntropy
Bcin01g10330	0.0431982	IntermediateEntropy
Bcin01g10340	0.0577762	IntermediateEntropy
Bcin01g10350	0.0999079	IntermediateEntropy
Bcin01g10360	0.107324	IntermediateEntropy
Bcin01g10370	0.207914	IntermediateEntropy
Bcin01g10380	0.830323	IntermediateEntropy
Bcin01g10390	0.21372	IntermediateEntropy
Bcin01g10410	0.0608147	IntermediateEntropy
Bcin01g10420	0.0427914	IntermediateEntropy
Bcin01g10430	0.972805	IntermediateEntropy
Bcin01g10440	0.080948	IntermediateEntropy
Bcin01g10450	0.0180592	IntermediateEntropy
Bcin01g10460	0.082559	IntermediateEntropy
Bcin01g10470	1.07737	HighEntropy
Bcin01g10480	0.112736	IntermediateEntropy
Bcin01g10490	0.0654123	IntermediateEntropy
Bcin01g10500	0.0685863	IntermediateEntropy
Bcin01g10510	1.03458	HighEntropy
Bcin01g10520	0.0175155	IntermediateEntropy
Bcin01g10530	0.0430489	IntermediateEntropy
Bcin01g10540	0.0322807	IntermediateEntropy
Bcin01g10550	0.0285613	IntermediateEntropy
Bcin01g10560	0.0433735	IntermediateEntropy
Bcin01g10570	0.0639134	IntermediateEntropy
Bcin01g10580	0.299302	IntermediateEntropy
Bcin01g10600	0.0448176	IntermediateEntropy
Bcin01g10610	0.0262221	IntermediateEntropy
Bcin01g10620	0.0352865	IntermediateEntropy
Bcin01g10630	0.0681899	IntermediateEntropy
Bcin01g10640	0.0549201	IntermediateEntropy
Bcin01g10650	0.0634264	IntermediateEntropy
Bcin01g10660	0.0682884	IntermediateEntropy
Bcin01g10670	0.0602941	IntermediateEntropy
Bcin01g10680	0.0736562	IntermediateEntropy
Bcin01g10690	0.0260168	IntermediateEntropy
Bcin01g10700	0.0122629	IntermediateEntropy
Bcin01g10710	0.0309143	IntermediateEntropy
Bcin01g10720	0.251581	IntermediateEntropy
Bcin01g10730	0.182704	IntermediateEntropy
Bcin01g10740	0.104459	IntermediateEntropy
Bcin01g10750	0.51175	IntermediateEntropy
Bcin01g10760	0.0992718	IntermediateEntropy
Bcin01g10770	0.188922	IntermediateEntropy
Bcin01g10780	0.300389	IntermediateEntropy
Bcin01g10790	0.148397	IntermediateEntropy
Bcin01g10810	0.0577489	IntermediateEntropy
Bcin01g10820	0.04126	IntermediateEntropy
Bcin01g10830	0.112883	IntermediateEntropy
Bcin01g10840	0.14931	IntermediateEntropy
Bcin01g10850	0.288315	IntermediateEntropy
Bcin01g10860	0.0205907	IntermediateEntropy
Bcin01g10870	0.0301256	IntermediateEntropy
Bcin01g10880	0.147648	IntermediateEntropy
Bcin01g10890	0.0677728	IntermediateEntropy
Bcin01g10900	0.201726	IntermediateEntropy
Bcin01g10910	0.0580743	IntermediateEntropy
Bcin01g10920	0.0288753	IntermediateEntropy
Bcin01g10930	1.82149	HighEntropy
Bcin01g10940	0.168073	IntermediateEntropy
Bcin01g10950	0.0889569	IntermediateEntropy
Bcin01g10960	0.597486	IntermediateEntropy
Bcin01g10970	0.0393142	IntermediateEntropy
Bcin01g10980	0.029597	IntermediateEntropy
Bcin01g10990	0.181054	IntermediateEntropy
Bcin01g11000	0.134579	IntermediateEntropy
Bcin01g11010	0.18755	IntermediateEntropy
Bcin01g11020	0.180274	IntermediateEntropy
Bcin01g11030	0.182801	IntermediateEntropy
Bcin01g11040	0.241512	IntermediateEntropy
Bcin01g11050	0.165573	IntermediateEntropy
Bcin01g11060	0.0396486	IntermediateEntropy
Bcin01g11070	0.264342	IntermediateEntropy
Bcin01g11080	0.193916	IntermediateEntropy
Bcin01g11090	1.13736	HighEntropy
Bcin01g11100	0.296451	IntermediateEntropy
Bcin01g11110	0.0886522	IntermediateEntropy
Bcin01g11120	0.0319908	IntermediateEntropy
Bcin01g11130	0.0393573	IntermediateEntropy
Bcin01g11140	0.197472	IntermediateEntropy
Bcin01g11150	0.890362	IntermediateEntropy
Bcin01g11160	0.754646	IntermediateEntropy
Bcin01g11170	1.431	HighEntropy
Bcin01g11180	0.0457233	IntermediateEntropy
Bcin01g11190	0.074993	IntermediateEntropy
Bcin01g11200	0.0739881	IntermediateEntropy
Bcin01g11210	1.18402	HighEntropy
Bcin01g11220	0.0843727	IntermediateEntropy
Bcin01g11230	0.065736	IntermediateEntropy
Bcin01g11240	0.0212151	IntermediateEntropy
Bcin01g11250	0.226572	IntermediateEntropy
Bcin01g11260	0.227149	IntermediateEntropy
Bcin01g11270	0.0906456	IntermediateEntropy
Bcin01g11280	0.0202453	IntermediateEntropy
Bcin01g11290	0.217306	IntermediateEntropy
Bcin01g11300	0.148187	IntermediateEntropy
Bcin01g11310	0.165702	IntermediateEntropy
Bcin01g11320	0.00618677	IntermediateEntropy
Bcin01g11330	0.0386957	IntermediateEntropy
Bcin01g11350	0.0240522	IntermediateEntropy
Bcin01g11360	0.127123	IntermediateEntropy
Bcin01g11370	0.110595	IntermediateEntropy
Bcin01g11380	0.152197	IntermediateEntropy
Bcin01g11400	1.40205	HighEntropy
Bcin01g11410	0.142515	IntermediateEntropy
Bcin01g11420	0.0968968	IntermediateEntropy
Bcin01g11430	0.0516877	IntermediateEntropy
Bcin01g11440	0.237417	IntermediateEntropy
Bcin01g11450	0.135503	IntermediateEntropy
Bcin01g11460	0.148539	IntermediateEntropy
Bcin01g11470	0.278012	IntermediateEntropy
Bcin01g11480	0.204768	IntermediateEntropy
Bcin01g11490	0.328025	IntermediateEntropy
Bcin01g11500	0.128791	IntermediateEntropy
Bcin01g11510	0.0386883	IntermediateEntropy
Bcin01g11520	0.207508	IntermediateEntropy
Bcin01g11530	0.357512	IntermediateEntropy
Bcin01g11540	0.312782	IntermediateEntropy
Bcin01g11550	0.0822892	IntermediateEntropy
Bcin01g11560	0.0255535	IntermediateEntropy
Bcin02g00002	0.277352	IntermediateEntropy
Bcin02g00003	0.118653	IntermediateEntropy
Bcin02g00004	0.321738	IntermediateEntropy
Bcin02g00005	0.0398267	IntermediateEntropy
Bcin02g00006	0.292474	IntermediateEntropy
Bcin02g00007	1.07535	HighEntropy
Bcin02g00008	0.0133473	IntermediateEntropy
Bcin02g00009	0.211136	IntermediateEntropy
Bcin02g00010	0.222487	IntermediateEntropy
Bcin02g00011	0.0980949	IntermediateEntropy
Bcin02g00012	0.335015	IntermediateEntropy
Bcin02g00013	0.199234	IntermediateEntropy
Bcin02g00014	0.1204	IntermediateEntropy
Bcin02g00015	0.510626	IntermediateEntropy
Bcin02g00016	0.1614	IntermediateEntropy
Bcin02g00018	0.0766759	IntermediateEntropy
Bcin02g00020	0.460555	IntermediateEntropy
Bcin02g00030	0.0816533	IntermediateEntropy
Bcin02g00040	0.142415	IntermediateEntropy
Bcin02g00050	0.702463	IntermediateEntropy
Bcin02g00060	0.672964	IntermediateEntropy
Bcin02g00070	0.170804	IntermediateEntropy
Bcin02g00080	0.779476	IntermediateEntropy
Bcin02g00090	0.0450116	IntermediateEntropy
Bcin02g00100	0.182353	IntermediateEntropy
Bcin02g00110	0.0602155	IntermediateEntropy
Bcin02g00120	0.0471232	IntermediateEntropy
Bcin02g00130	0.0204742	IntermediateEntropy
Bcin02g00140	0.680417	IntermediateEntropy
Bcin02g00150	0.0369435	IntermediateEntropy
Bcin02g00160	0.0587537	IntermediateEntropy
Bcin02g00170	0.0172198	IntermediateEntropy
Bcin02g00180	0.0540159	IntermediateEntropy
Bcin02g00190	1.34496	HighEntropy
Bcin02g00200	0.0526878	IntermediateEntropy
Bcin02g00210	0.332812	IntermediateEntropy
Bcin02g00220	0.0329299	IntermediateEntropy
Bcin02g00230	0.0622764	IntermediateEntropy
Bcin02g00240	0.0697087	IntermediateEntropy
Bcin02g00250	0.171506	IntermediateEntropy
Bcin02g00260	0.636538	IntermediateEntropy
Bcin02g00270	0.0973016	IntermediateEntropy
Bcin02g00280	0.0615901	IntermediateEntropy
Bcin02g00290	0.14797	IntermediateEntropy
Bcin02g00310	0.0162703	IntermediateEntropy
Bcin02g00320	0.0327565	IntermediateEntropy
Bcin02g00330	0.787263	IntermediateEntropy
Bcin02g00340	0.0892442	IntermediateEntropy
Bcin02g00350	0.0354049	IntermediateEntropy
Bcin02g00360	0.175387	IntermediateEntropy
Bcin02g00370	0.0788864	IntermediateEntropy
Bcin02g00380	0.0313188	IntermediateEntropy
Bcin02g00390	0.173909	IntermediateEntropy
Bcin02g00400	0.0529403	IntermediateEntropy
Bcin02g00410	0.0665222	IntermediateEntropy
Bcin02g00420	0.499662	IntermediateEntropy
Bcin02g00430	0.285167	IntermediateEntropy
Bcin02g00440	0.15344	IntermediateEntropy
Bcin02g00450	0.0673762	IntermediateEntropy
Bcin02g00460	0.132749	IntermediateEntropy
Bcin02g00470	0.0630243	IntermediateEntropy
Bcin02g00480	0.0451216	IntermediateEntropy
Bcin02g00490	0.0368795	IntermediateEntropy
Bcin02g00500	1.2572	HighEntropy
Bcin02g00510	0.058777	IntermediateEntropy
Bcin02g00520	0.0699291	IntermediateEntropy
Bcin02g00530	0.82732	IntermediateEntropy
Bcin02g00540	0.0754762	IntermediateEntropy
Bcin02g00550	0.223256	IntermediateEntropy
Bcin02g00560	0.259715	IntermediateEntropy
Bcin02g00570	0.0405798	IntermediateEntropy
Bcin02g00590	0.174505	IntermediateEntropy
Bcin02g00600	0.209078	IntermediateEntropy
Bcin02g00610	0.216624	IntermediateEntropy
Bcin02g00620	0.151927	IntermediateEntropy
Bcin02g00630	0.119325	IntermediateEntropy
Bcin02g00640	0.047301	IntermediateEntropy
Bcin02g00660	0.0248217	IntermediateEntropy
Bcin02g00670	0.0319562	IntermediateEntropy
Bcin02g00690	0.378012	IntermediateEntropy
Bcin02g00700	0.562683	IntermediateEntropy
Bcin02g00710	0.00972215	IntermediateEntropy
Bcin02g00720	0.158946	IntermediateEntropy
Bcin02g00730	1.90492	HighEntropy
Bcin02g00740	0.256055	IntermediateEntropy
Bcin02g00750	0.56026	IntermediateEntropy
Bcin02g00760	0.0551185	IntermediateEntropy
Bcin02g00770	0.0372847	IntermediateEntropy
Bcin02g00780	0.0252649	IntermediateEntropy
Bcin02g00790	0.0323499	IntermediateEntropy
Bcin02g00800	0.350101	IntermediateEntropy
Bcin02g00820	0.108557	IntermediateEntropy
Bcin02g00830	0.0813623	IntermediateEntropy
Bcin02g00840	0.0333202	IntermediateEntropy
Bcin02g00850	0.696543	IntermediateEntropy
Bcin02g00860	0.438342	IntermediateEntropy
Bcin02g00870	0.0880652	IntermediateEntropy
Bcin02g00880	0.443441	IntermediateEntropy
Bcin02g00890	0.0144579	IntermediateEntropy
Bcin02g00900	0.0879119	IntermediateEntropy
Bcin02g00910	0.00911903	IntermediateEntropy
Bcin02g00920	0.109175	IntermediateEntropy
Bcin02g00930	0.344734	IntermediateEntropy
Bcin02g00940	0.396751	IntermediateEntropy
Bcin02g00950	0.518435	IntermediateEntropy
Bcin02g00960	0.0321522	IntermediateEntropy
Bcin02g00970	0.0693184	IntermediateEntropy
Bcin02g00980	0.0970471	IntermediateEntropy
Bcin02g00990	0.0472155	IntermediateEntropy
Bcin02g01000	0.019577	IntermediateEntropy
Bcin02g01010	0.182228	IntermediateEntropy
Bcin02g01020	0.0239366	IntermediateEntropy
Bcin02g01030	0.014475	IntermediateEntropy
Bcin02g01040	0.0546107	IntermediateEntropy
Bcin02g01050	0.0972201	IntermediateEntropy
Bcin02g01060	0.0936544	IntermediateEntropy
Bcin02g01070	0.0425563	IntermediateEntropy
Bcin02g01080	0.0300354	IntermediateEntropy
Bcin02g01090	0.105293	IntermediateEntropy
Bcin02g01100	0.256186	IntermediateEntropy
Bcin02g01110	0.730198	IntermediateEntropy
Bcin02g01120	0.132039	IntermediateEntropy
Bcin02g01130	0.0673615	IntermediateEntropy
Bcin02g01140	0.0805437	IntermediateEntropy
Bcin02g01150	0.315714	IntermediateEntropy
Bcin02g01160	0.0252854	IntermediateEntropy
Bcin02g01170	0.0308121	IntermediateEntropy
Bcin02g01180	0.158746	IntermediateEntropy
Bcin02g01190	0.173343	IntermediateEntropy
Bcin02g01200	0.209148	IntermediateEntropy
Bcin02g01210	0.241929	IntermediateEntropy
Bcin02g01220	1.41226	HighEntropy
Bcin02g01230	0.0416295	IntermediateEntropy
Bcin02g01240	0.367938	IntermediateEntropy
Bcin02g01250	0.0365551	IntermediateEntropy
Bcin02g01260	0.453753	IntermediateEntropy
Bcin02g01270	0.290124	IntermediateEntropy
Bcin02g01280	0.0185092	IntermediateEntropy
Bcin02g01300	0.0538049	IntermediateEntropy
Bcin02g01310	0.0206116	IntermediateEntropy
Bcin02g01320	0.0617327	IntermediateEntropy
Bcin02g01330	0.167185	IntermediateEntropy
Bcin02g01340	0.0836731	IntermediateEntropy
Bcin02g01350	0.102897	IntermediateEntropy
Bcin02g01360	0.0494005	IntermediateEntropy
Bcin02g01370	0.0412837	IntermediateEntropy
Bcin02g01380	0.0487297	IntermediateEntropy
Bcin02g01390	0.0609825	IntermediateEntropy
Bcin02g01400	0.0909622	IntermediateEntropy
Bcin02g01410	0.125984	IntermediateEntropy
Bcin02g01420	0.848389	IntermediateEntropy
Bcin02g01430	0.0460536	IntermediateEntropy
Bcin02g01440	0.0561256	IntermediateEntropy
Bcin02g01450	0.131216	IntermediateEntropy
Bcin02g01460	0.0826155	IntermediateEntropy
Bcin02g01480	0.0742364	IntermediateEntropy
Bcin02g01490	0.0616323	IntermediateEntropy
Bcin02g01500	0.0354329	IntermediateEntropy
Bcin02g01510	2.49333	HighEntropy
Bcin02g01520	0.0499165	IntermediateEntropy
Bcin02g01530	0.0414324	IntermediateEntropy
Bcin02g01540	0.0404463	IntermediateEntropy
Bcin02g01550	0.247173	IntermediateEntropy
Bcin02g01570	0.134449	IntermediateEntropy
Bcin02g01580	0.50173	IntermediateEntropy
Bcin02g01590	0.235673	IntermediateEntropy
Bcin02g01600	0.240564	IntermediateEntropy
Bcin02g01610	1.01367	HighEntropy
Bcin02g01620	2.21689	HighEntropy
Bcin02g01630	0.030415	IntermediateEntropy
Bcin02g01640	0.101361	IntermediateEntropy
Bcin02g01650	0.134421	IntermediateEntropy
Bcin02g01660	0.0714776	IntermediateEntropy
Bcin02g01670	0.0972917	IntermediateEntropy
Bcin02g01680	0.0621313	IntermediateEntropy
Bcin02g01690	0.127881	IntermediateEntropy
Bcin02g01700	2.46654	HighEntropy
Bcin02g01710	0.263867	IntermediateEntropy
Bcin02g01720	0.0498882	IntermediateEntropy
Bcin02g01730	0.0954668	IntermediateEntropy
Bcin02g01740	0.0166099	IntermediateEntropy
Bcin02g01750	0.180942	IntermediateEntropy
Bcin02g01760	0.0848565	IntermediateEntropy
Bcin02g01770	0.113512	IntermediateEntropy
Bcin02g01780	0.0803739	IntermediateEntropy
Bcin02g01790	0.0651765	IntermediateEntropy
Bcin02g01800	0.0735955	IntermediateEntropy
Bcin02g01810	0.0957181	IntermediateEntropy
Bcin02g01820	0.0570697	IntermediateEntropy
Bcin02g01830	0.0521111	IntermediateEntropy
Bcin02g01840	0.296883	IntermediateEntropy
Bcin02g01850	0.0597488	IntermediateEntropy
Bcin02g01870	0.0917931	IntermediateEntropy
Bcin02g01880	0.146598	IntermediateEntropy
Bcin02g01890	0.0905576	IntermediateEntropy
Bcin02g01900	0.0167017	IntermediateEntropy
Bcin02g01910	0.0636365	IntermediateEntropy
Bcin02g01920	0.0969882	IntermediateEntropy
Bcin02g01930	0.0322415	IntermediateEntropy
Bcin02g01940	0.267923	IntermediateEntropy
Bcin02g01950	0.9499	IntermediateEntropy
Bcin02g01960	1.64153	HighEntropy
Bcin02g01970	0.0361277	IntermediateEntropy
Bcin02g01980	0.0455384	IntermediateEntropy
Bcin02g01990	0.72301	IntermediateEntropy
Bcin02g02000	0.480857	IntermediateEntropy
Bcin02g02010	0.0136389	IntermediateEntropy
Bcin02g02020	0.0578061	IntermediateEntropy
Bcin02g02030	0.041349	IntermediateEntropy
Bcin02g02040	2.23366	HighEntropy
Bcin02g02050	0.109008	IntermediateEntropy
Bcin02g02060	0.0811429	IntermediateEntropy
Bcin02g02070	1.13265	HighEntropy
Bcin02g02080	0.237111	IntermediateEntropy
Bcin02g02090	0.0866428	IntermediateEntropy
Bcin02g02100	0.0517036	IntermediateEntropy
Bcin02g02110	0.036135	IntermediateEntropy
Bcin02g02120	0.0625869	IntermediateEntropy
Bcin02g02130	0.465791	IntermediateEntropy
Bcin02g02140	0.181732	IntermediateEntropy
Bcin02g02150	0.102993	IntermediateEntropy
Bcin02g02160	0.0797287	IntermediateEntropy
Bcin02g02170	0.0619553	IntermediateEntropy
Bcin02g02180	0.0552342	IntermediateEntropy
Bcin02g02190	1.63804	HighEntropy
Bcin02g02200	3.0069	HighEntropy
Bcin02g02210	0.902467	IntermediateEntropy
Bcin02g02220	0.0944728	IntermediateEntropy
Bcin02g02230	0.0504335	IntermediateEntropy
Bcin02g02240	0.046712	IntermediateEntropy
Bcin02g02250	0.0721015	IntermediateEntropy
Bcin02g02260	0.0384507	IntermediateEntropy
Bcin02g02270	0.0590906	IntermediateEntropy
Bcin02g02280	0.0238407	IntermediateEntropy
Bcin02g02290	0.108863	IntermediateEntropy
Bcin02g02300	0.0205032	IntermediateEntropy
Bcin02g02310	0.0186569	IntermediateEntropy
Bcin02g02320	0.121407	IntermediateEntropy
Bcin02g02330	0.0586884	IntermediateEntropy
Bcin02g02340	0.0338876	IntermediateEntropy
Bcin02g02350	0.0555649	IntermediateEntropy
Bcin02g02360	0.0230733	IntermediateEntropy
Bcin02g02370	0.0219922	IntermediateEntropy
Bcin02g02380	0.100799	IntermediateEntropy
Bcin02g02390	0.101592	IntermediateEntropy
Bcin02g02400	0.0356703	IntermediateEntropy
Bcin02g02410	0.0310518	IntermediateEntropy
Bcin02g02420	0.100421	IntermediateEntropy
Bcin02g02430	0.0883192	IntermediateEntropy
Bcin02g02440	0.255185	IntermediateEntropy
Bcin02g02450	0.221193	IntermediateEntropy
Bcin02g02460	0.174879	IntermediateEntropy
Bcin02g02470	0.0232419	IntermediateEntropy
Bcin02g02480	0.0512092	IntermediateEntropy
Bcin02g02490	0.0114513	IntermediateEntropy
Bcin02g02500	0.0351284	IntermediateEntropy
Bcin02g02510	0.0738072	IntermediateEntropy
Bcin02g02520	0.0589381	IntermediateEntropy
Bcin02g02530	0.0917923	IntermediateEntropy
Bcin02g02540	0.0966016	IntermediateEntropy
Bcin02g02550	0.0904954	IntermediateEntropy
Bcin02g02560	0.0255862	IntermediateEntropy
Bcin02g02570	0.0517274	IntermediateEntropy
Bcin02g02580	0.132581	IntermediateEntropy
Bcin02g02590	0.134439	IntermediateEntropy
Bcin02g02600	0.0435106	IntermediateEntropy
Bcin02g02610	0.0750664	IntermediateEntropy
Bcin02g02620	0.248547	IntermediateEntropy
Bcin02g02630	0.0440492	IntermediateEntropy
Bcin02g02640	0.0161569	IntermediateEntropy
Bcin02g02660	0.210944	IntermediateEntropy
Bcin02g02670	0.091569	IntermediateEntropy
Bcin02g02680	0.0550659	IntermediateEntropy
Bcin02g02690	0.246546	IntermediateEntropy
Bcin02g02700	0.0775716	IntermediateEntropy
Bcin02g02710	0.0199594	IntermediateEntropy
Bcin02g02720	0.37203	IntermediateEntropy
Bcin02g02730	0.0955958	IntermediateEntropy
Bcin02g02740	0.0728451	IntermediateEntropy
Bcin02g02750	0.115665	IntermediateEntropy
Bcin02g02760	0.0379446	IntermediateEntropy
Bcin02g02770	0.128134	IntermediateEntropy
Bcin02g02780	0.457242	IntermediateEntropy
Bcin02g02790	0.280891	IntermediateEntropy
Bcin02g02800	0.0242704	IntermediateEntropy
Bcin02g02810	0.013206	IntermediateEntropy
Bcin02g02820	0.0349277	IntermediateEntropy
Bcin02g02830	0.0991507	IntermediateEntropy
Bcin02g02840	0.201404	IntermediateEntropy
Bcin02g02850	0.122132	IntermediateEntropy
Bcin02g02870	0.0401659	IntermediateEntropy
Bcin02g02880	0.0740027	IntermediateEntropy
Bcin02g02890	0.0747823	IntermediateEntropy
Bcin02g02910	2.34505	HighEntropy
Bcin02g02920	0.0234165	IntermediateEntropy
Bcin02g02930	0.0133837	IntermediateEntropy
Bcin02g02940	0.0505835	IntermediateEntropy
Bcin02g02950	0.235346	IntermediateEntropy
Bcin02g02970	0.0417258	IntermediateEntropy
Bcin02g02980	0.0520919	IntermediateEntropy
Bcin02g02990	0.0924305	IntermediateEntropy
Bcin02g03000	0.0893183	IntermediateEntropy
Bcin02g03010	0.0816082	IntermediateEntropy
Bcin02g03020	0.0717982	IntermediateEntropy
Bcin02g03030	0.0273388	IntermediateEntropy
Bcin02g03040	0.0198998	IntermediateEntropy
Bcin02g03050	0.111426	IntermediateEntropy
Bcin02g03060	0.0548292	IntermediateEntropy
Bcin02g03070	0.0169518	IntermediateEntropy
Bcin02g03080	0.0828194	IntermediateEntropy
Bcin02g03090	0.306408	IntermediateEntropy
Bcin02g03100	0.108864	IntermediateEntropy
Bcin02g03110	0.0656597	IntermediateEntropy
Bcin02g03120	0.0685714	IntermediateEntropy
Bcin02g03130	0.156566	IntermediateEntropy
Bcin02g03140	0.0770567	IntermediateEntropy
Bcin02g03150	0.141384	IntermediateEntropy
Bcin02g03160	0.0911435	IntermediateEntropy
Bcin02g03170	0.0175602	IntermediateEntropy
Bcin02g03180	0.0579626	IntermediateEntropy
Bcin02g03190	0.026954	IntermediateEntropy
Bcin02g03200	0.028903	IntermediateEntropy
Bcin02g03210	0.0534725	IntermediateEntropy
Bcin02g03220	0.316425	IntermediateEntropy
Bcin02g03230	0.162762	IntermediateEntropy
Bcin02g03240	0.0146328	IntermediateEntropy
Bcin02g03250	0.0530176	IntermediateEntropy
Bcin02g03260	0.011167	IntermediateEntropy
Bcin02g03270	0.142729	IntermediateEntropy
Bcin02g03280	0.0201511	IntermediateEntropy
Bcin02g03290	0.0263253	IntermediateEntropy
Bcin02g03300	0.0257666	IntermediateEntropy
Bcin02g03310	0.151251	IntermediateEntropy
Bcin02g03320	0.00752717	IntermediateEntropy
Bcin02g03330	0.395136	IntermediateEntropy
Bcin02g03340	0.0664901	IntermediateEntropy
Bcin02g03360	0.0167475	IntermediateEntropy
Bcin02g03370	0.0319401	IntermediateEntropy
Bcin02g03380	0.0845836	IntermediateEntropy
Bcin02g03390	0.021013	IntermediateEntropy
Bcin02g03400	0.0400267	IntermediateEntropy
Bcin02g03410	0.0382542	IntermediateEntropy
Bcin02g03420	0.0284615	IntermediateEntropy
Bcin02g03430	0.034724	IntermediateEntropy
Bcin02g03440	0.188732	IntermediateEntropy
Bcin02g03450	0.051348	IntermediateEntropy
Bcin02g03460	0.0828338	IntermediateEntropy
Bcin02g03470	0.0167254	IntermediateEntropy
Bcin02g03480	0.0764406	IntermediateEntropy
Bcin02g03490	0.0350457	IntermediateEntropy
Bcin02g03500	0.119341	IntermediateEntropy
Bcin02g03510	0.322163	IntermediateEntropy
Bcin02g03520	0.0670138	IntermediateEntropy
Bcin02g03530	0.154328	IntermediateEntropy
Bcin02g03540	0.123943	IntermediateEntropy
Bcin02g03550	0.557156	IntermediateEntropy
Bcin02g03560	0.0613454	IntermediateEntropy
Bcin02g03570	0.0749197	IntermediateEntropy
Bcin02g03580	0.0392154	IntermediateEntropy
Bcin02g03590	0.0457084	IntermediateEntropy
Bcin02g03600	0.045798	IntermediateEntropy
Bcin02g03610	0.0616185	IntermediateEntropy
Bcin02g03620	0.449549	IntermediateEntropy
Bcin02g03630	0.276691	IntermediateEntropy
Bcin02g03640	0.0353519	IntermediateEntropy
Bcin02g03650	0.186848	IntermediateEntropy
Bcin02g03660	0.163042	IntermediateEntropy
Bcin02g03670	0.315836	IntermediateEntropy
Bcin02g03680	0.424818	IntermediateEntropy
Bcin02g03690	0.181778	IntermediateEntropy
Bcin02g03700	0.312263	IntermediateEntropy
Bcin02g03710	0.310516	IntermediateEntropy
Bcin02g03720	0.293275	IntermediateEntropy
Bcin02g03730	0.21611	IntermediateEntropy
Bcin02g03750	0.253872	IntermediateEntropy
Bcin02g03760	0.0965887	IntermediateEntropy
Bcin02g03770	0.0910671	IntermediateEntropy
Bcin02g03790	0.0435121	IntermediateEntropy
Bcin02g03800	0.0118586	IntermediateEntropy
Bcin02g03810	0.0631538	IntermediateEntropy
Bcin02g03830	0.0177953	IntermediateEntropy
Bcin02g03840	0.0863866	IntermediateEntropy
Bcin02g03850	0.0984143	IntermediateEntropy
Bcin02g03860	0.228534	IntermediateEntropy
Bcin02g03870	0.0238091	IntermediateEntropy
Bcin02g03880	0.0345093	IntermediateEntropy
Bcin02g03890	0.214213	IntermediateEntropy
Bcin02g03900	0.641522	IntermediateEntropy
Bcin02g03910	0.274548	IntermediateEntropy
Bcin02g03920	0.192305	IntermediateEntropy
Bcin02g03930	0.0586281	IntermediateEntropy
Bcin02g03940	0.0351191	IntermediateEntropy
Bcin02g03950	0.229868	IntermediateEntropy
Bcin02g03960	0.113445	IntermediateEntropy
Bcin02g03970	0.259533	IntermediateEntropy
Bcin02g03980	0.285549	IntermediateEntropy
Bcin02g03990	0.551327	IntermediateEntropy
Bcin02g04000	0.0381079	IntermediateEntropy
Bcin02g04010	0.0255124	IntermediateEntropy
Bcin02g04020	0.0201525	IntermediateEntropy
Bcin02g04030	0.137474	IntermediateEntropy
Bcin02g04040	0.498813	IntermediateEntropy
Bcin02g04060	0.569386	IntermediateEntropy
Bcin02g04070	0.0528465	IntermediateEntropy
Bcin02g04080	0.025433	IntermediateEntropy
Bcin02g04090	0.448617	IntermediateEntropy
Bcin02g04100	0.198494	IntermediateEntropy
Bcin02g04110	0.0389652	IntermediateEntropy
Bcin02g04120	0.0159958	IntermediateEntropy
Bcin02g04130	0.101054	IntermediateEntropy
Bcin02g04140	0.202128	IntermediateEntropy
Bcin02g04150	0.0335512	IntermediateEntropy
Bcin02g04160	0.0596097	IntermediateEntropy
Bcin02g04170	0.0373235	IntermediateEntropy
Bcin02g04180	1.04096	HighEntropy
Bcin02g04190	0.0738672	IntermediateEntropy
Bcin02g04200	0.0823328	IntermediateEntropy
Bcin02g04210	0.0918183	IntermediateEntropy
Bcin02g04220	0.185366	IntermediateEntropy
Bcin02g04230	0.060319	IntermediateEntropy
Bcin02g04240	0.0659434	IntermediateEntropy
Bcin02g04260	0.348228	IntermediateEntropy
Bcin02g04270	0.0136875	IntermediateEntropy
Bcin02g04280	0.520597	IntermediateEntropy
Bcin02g04290	0.0684336	IntermediateEntropy
Bcin02g04300	0.0264533	IntermediateEntropy
Bcin02g04310	0.021826	IntermediateEntropy
Bcin02g04320	0.102738	IntermediateEntropy
Bcin02g04330	0.111885	IntermediateEntropy
Bcin02g04340	0.0641438	IntermediateEntropy
Bcin02g04350	0.178881	IntermediateEntropy
Bcin02g04360	0.127734	IntermediateEntropy
Bcin02g04370	0.0202189	IntermediateEntropy
Bcin02g04380	0.180497	IntermediateEntropy
Bcin02g04390	0.166987	IntermediateEntropy
Bcin02g04400	0.050929	IntermediateEntropy
Bcin02g04420	0.616735	IntermediateEntropy
Bcin02g04430	0.0386269	IntermediateEntropy
Bcin02g04440	0.175754	IntermediateEntropy
Bcin02g04450	0.0229586	IntermediateEntropy
Bcin02g04460	0.0681682	IntermediateEntropy
Bcin02g04470	0.253573	IntermediateEntropy
Bcin02g04480	0.0117586	IntermediateEntropy
Bcin02g04490	0.125627	IntermediateEntropy
Bcin02g04500	0.0708592	IntermediateEntropy
Bcin02g04510	0.182718	IntermediateEntropy
Bcin02g04520	0.0276315	IntermediateEntropy
Bcin02g04530	0.377494	IntermediateEntropy
Bcin02g04540	0.0516937	IntermediateEntropy
Bcin02g04560	0.160745	IntermediateEntropy
Bcin02g04570	0.877475	IntermediateEntropy
Bcin02g04580	0.202695	IntermediateEntropy
Bcin02g04590	0.296293	IntermediateEntropy
Bcin02g04600	0.535261	IntermediateEntropy
Bcin02g04610	0.482912	IntermediateEntropy
Bcin02g04620	0.259844	IntermediateEntropy
Bcin02g04630	0.51595	IntermediateEntropy
Bcin02g04640	0.374075	IntermediateEntropy
Bcin02g04650	0.535238	IntermediateEntropy
Bcin02g04660	0.471794	IntermediateEntropy
Bcin02g04670	0.439022	IntermediateEntropy
Bcin02g04680	0.0798223	IntermediateEntropy
Bcin02g04690	0.58864	IntermediateEntropy
Bcin02g04700	0.248286	IntermediateEntropy
Bcin02g04710	0.120099	IntermediateEntropy
Bcin02g04720	0.401907	IntermediateEntropy
Bcin02g04730	0.32907	IntermediateEntropy
Bcin02g04740	0.528361	IntermediateEntropy
Bcin02g04750	0.441211	IntermediateEntropy
Bcin02g04760	0.349848	IntermediateEntropy
Bcin02g04770	0.379248	IntermediateEntropy
Bcin02g04780	0.432726	IntermediateEntropy
Bcin02g04790	0.514125	IntermediateEntropy
Bcin02g04800	0.352787	IntermediateEntropy
Bcin02g04810	0.299842	IntermediateEntropy
Bcin02g04820	0.405969	IntermediateEntropy
Bcin02g04830	0.308446	IntermediateEntropy
Bcin02g04840	0.46114	IntermediateEntropy
Bcin02g04860	0.439273	IntermediateEntropy
Bcin02g04870	0.269815	IntermediateEntropy
Bcin02g04880	0.230555	IntermediateEntropy
Bcin02g04890	0.464717	IntermediateEntropy
Bcin02g04900	0.670409	IntermediateEntropy
Bcin02g04910	0.318974	IntermediateEntropy
Bcin02g04930	0.472103	IntermediateEntropy
Bcin02g04940	0.341769	IntermediateEntropy
Bcin02g04950	0.404838	IntermediateEntropy
Bcin02g04960	0.41775	IntermediateEntropy
Bcin02g04970	0.469427	IntermediateEntropy
Bcin02g04980	0.437041	IntermediateEntropy
Bcin02g04990	0.505004	IntermediateEntropy
Bcin02g05000	0.312235	IntermediateEntropy
Bcin02g05010	0.511749	IntermediateEntropy
Bcin02g05020	0.485974	IntermediateEntropy
Bcin02g05030	0.3827	IntermediateEntropy
Bcin02g05040	0.215244	IntermediateEntropy
Bcin02g05050	0.320354	IntermediateEntropy
Bcin02g05060	0.502736	IntermediateEntropy
Bcin02g05070	0.0837005	IntermediateEntropy
Bcin02g05080	0.171432	IntermediateEntropy
Bcin02g05090	0.416116	IntermediateEntropy
Bcin02g05100	0.126962	IntermediateEntropy
Bcin02g05110	0.0924937	IntermediateEntropy
Bcin02g05130	0.317661	IntermediateEntropy
Bcin02g05140	0.134789	IntermediateEntropy
Bcin02g05150	0.0174695	IntermediateEntropy
Bcin02g05160	0.029114	IntermediateEntropy
Bcin02g05170	0.0293544	IntermediateEntropy
Bcin02g05180	0.0980519	IntermediateEntropy
Bcin02g05190	0.0383441	IntermediateEntropy
Bcin02g05200	0.0835099	IntermediateEntropy
Bcin02g05210	0.455045	IntermediateEntropy
Bcin02g05220	0.0190645	IntermediateEntropy
Bcin02g05230	0.288075	IntermediateEntropy
Bcin02g05240	0.353729	IntermediateEntropy
Bcin02g05250	0.426649	IntermediateEntropy
Bcin02g05260	0.0550743	IntermediateEntropy
Bcin02g05270	0.0511747	IntermediateEntropy
Bcin02g05280	0.467284	IntermediateEntropy
Bcin02g05290	2.44635	HighEntropy
Bcin02g05300	0.305266	IntermediateEntropy
Bcin02g05310	0.152449	IntermediateEntropy
Bcin02g05320	0.495004	IntermediateEntropy
Bcin02g05330	0.0566601	IntermediateEntropy
Bcin02g05340	1.47088	HighEntropy
Bcin02g05350	0.323638	IntermediateEntropy
Bcin02g05360	0.251075	IntermediateEntropy
Bcin02g05370	0.0644374	IntermediateEntropy
Bcin02g05390	0.333964	IntermediateEntropy
Bcin02g05400	0.149151	IntermediateEntropy
Bcin02g05410	0.183004	IntermediateEntropy
Bcin02g05430	0.183881	IntermediateEntropy
Bcin02g05440	0.695861	IntermediateEntropy
Bcin02g05450	0.0135233	IntermediateEntropy
Bcin02g05460	0.18044	IntermediateEntropy
Bcin02g05470	0.161653	IntermediateEntropy
Bcin02g05480	0.183012	IntermediateEntropy
Bcin02g05490	0.278549	IntermediateEntropy
Bcin02g05500	0.0964441	IntermediateEntropy
Bcin02g05510	0.0974124	IntermediateEntropy
Bcin02g05520	0.08951	IntermediateEntropy
Bcin02g05530	0.0151294	IntermediateEntropy
Bcin02g05540	0.0386241	IntermediateEntropy
Bcin02g05550	0.0482865	IntermediateEntropy
Bcin02g05560	0.715885	IntermediateEntropy
Bcin02g05570	0.218122	IntermediateEntropy
Bcin02g05580	0.0571198	IntermediateEntropy
Bcin02g05590	0.0602801	IntermediateEntropy
Bcin02g05600	0.0895325	IntermediateEntropy
Bcin02g05610	0.180617	IntermediateEntropy
Bcin02g05620	0.0303501	IntermediateEntropy
Bcin02g05630	0.113766	IntermediateEntropy
Bcin02g05640	0.1249	IntermediateEntropy
Bcin02g05650	0.0953604	IntermediateEntropy
Bcin02g05660	0.226671	IntermediateEntropy
Bcin02g05670	0.175019	IntermediateEntropy
Bcin02g05680	0.0565448	IntermediateEntropy
Bcin02g05690	0.106687	IntermediateEntropy
Bcin02g05700	0.0671123	IntermediateEntropy
Bcin02g05710	0.0323709	IntermediateEntropy
Bcin02g05720	0.561199	IntermediateEntropy
Bcin02g05730	0.0102156	IntermediateEntropy
Bcin02g05740	0.0151477	IntermediateEntropy
Bcin02g05750	0.0623856	IntermediateEntropy
Bcin02g05760	1.30089	HighEntropy
Bcin02g05770	0.085502	IntermediateEntropy
Bcin02g05780	0.206355	IntermediateEntropy
Bcin02g05790	0.247138	IntermediateEntropy
Bcin02g05800	0.049392	IntermediateEntropy
Bcin02g05810	0.948087	IntermediateEntropy
Bcin02g05820	0.0411265	IntermediateEntropy
Bcin02g05830	0.4028	IntermediateEntropy
Bcin02g05840	0.0198668	IntermediateEntropy
Bcin02g05850	0.0619185	IntermediateEntropy
Bcin02g05860	0.478773	IntermediateEntropy
Bcin02g05870	0.245143	IntermediateEntropy
Bcin02g05880	0.035712	IntermediateEntropy
Bcin02g05890	0.0462672	IntermediateEntropy
Bcin02g05900	0.0444106	IntermediateEntropy
Bcin02g05910	0.0507809	IntermediateEntropy
Bcin02g05920	0.0704701	IntermediateEntropy
Bcin02g05930	0.0353383	IntermediateEntropy
Bcin02g05940	0.031543	IntermediateEntropy
Bcin02g05950	0.0591408	IntermediateEntropy
Bcin02g05960	0.0340663	IntermediateEntropy
Bcin02g05970	0.0968716	IntermediateEntropy
Bcin02g05980	0.154555	IntermediateEntropy
Bcin02g05990	0.0169904	IntermediateEntropy
Bcin02g06000	0.16788	IntermediateEntropy
Bcin02g06010	0.113692	IntermediateEntropy
Bcin02g06020	0.021977	IntermediateEntropy
Bcin02g06030	0.0348046	IntermediateEntropy
Bcin02g06040	0.0166782	IntermediateEntropy
Bcin02g06050	0.0401799	IntermediateEntropy
Bcin02g06060	0.12598	IntermediateEntropy
Bcin02g06070	0.0574376	IntermediateEntropy
Bcin02g06080	0.0644986	IntermediateEntropy
Bcin02g06090	0.310919	IntermediateEntropy
Bcin02g06110	0.142559	IntermediateEntropy
Bcin02g06120	0.680509	IntermediateEntropy
Bcin02g06130	0.0336337	IntermediateEntropy
Bcin02g06140	0.0439323	IntermediateEntropy
Bcin02g06150	0.027357	IntermediateEntropy
Bcin02g06160	0.410182	IntermediateEntropy
Bcin02g06170	0.0214601	IntermediateEntropy
Bcin02g06180	0.0187813	IntermediateEntropy
Bcin02g06190	0.0471542	IntermediateEntropy
Bcin02g06200	0.0767241	IntermediateEntropy
Bcin02g06210	0.355618	IntermediateEntropy
Bcin02g06220	0.229871	IntermediateEntropy
Bcin02g06230	0.0178828	IntermediateEntropy
Bcin02g06240	0.0498101	IntermediateEntropy
Bcin02g06250	0.0374381	IntermediateEntropy
Bcin02g06260	0.0231595	IntermediateEntropy
Bcin02g06270	0.573634	IntermediateEntropy
Bcin02g06280	0.475161	IntermediateEntropy
Bcin02g06290	0.395791	IntermediateEntropy
Bcin02g06300	0.081111	IntermediateEntropy
Bcin02g06310	0.130805	IntermediateEntropy
Bcin02g06320	0.264294	IntermediateEntropy
Bcin02g06330	0.173987	IntermediateEntropy
Bcin02g06340	0.0589564	IntermediateEntropy
Bcin02g06350	0.0605068	IntermediateEntropy
Bcin02g06360	0.0169743	IntermediateEntropy
Bcin02g06370	0.0597317	IntermediateEntropy
Bcin02g06380	0.0295801	IntermediateEntropy
Bcin02g06390	0.044419	IntermediateEntropy
Bcin02g06400	0.0485357	IntermediateEntropy
Bcin02g06410	0.122694	IntermediateEntropy
Bcin02g06420	0.0748678	IntermediateEntropy
Bcin02g06430	0.39391	IntermediateEntropy
Bcin02g06440	0.0587866	IntermediateEntropy
Bcin02g06450	0.0786751	IntermediateEntropy
Bcin02g06460	0.0246514	IntermediateEntropy
Bcin02g06470	0.0558142	IntermediateEntropy
Bcin02g06480	0.102684	IntermediateEntropy
Bcin02g06490	0.0756442	IntermediateEntropy
Bcin02g06500	0.139564	IntermediateEntropy
Bcin02g06510	0.14405	IntermediateEntropy
Bcin02g06520	0.0230401	IntermediateEntropy
Bcin02g06530	0.0239614	IntermediateEntropy
Bcin02g06540	0.0369191	IntermediateEntropy
Bcin02g06550	0.0346781	IntermediateEntropy
Bcin02g06560	0.0193178	IntermediateEntropy
Bcin02g06570	0.0664294	IntermediateEntropy
Bcin02g06580	0.308813	IntermediateEntropy
Bcin02g06590	0.249568	IntermediateEntropy
Bcin02g06600	0.0878886	IntermediateEntropy
Bcin02g06610	0.055535	IntermediateEntropy
Bcin02g06620	0.0326465	IntermediateEntropy
Bcin02g06630	0.0171961	IntermediateEntropy
Bcin02g06640	0.050759	IntermediateEntropy
Bcin02g06650	0.141391	IntermediateEntropy
Bcin02g06660	0.0133648	IntermediateEntropy
Bcin02g06670	0.0338761	IntermediateEntropy
Bcin02g06680	0.0379068	IntermediateEntropy
Bcin02g06690	0.264436	IntermediateEntropy
Bcin02g06700	0.0486499	IntermediateEntropy
Bcin02g06710	0.0632035	IntermediateEntropy
Bcin02g06720	0.792262	IntermediateEntropy
Bcin02g06730	0.0193099	IntermediateEntropy
Bcin02g06740	0.0364945	IntermediateEntropy
Bcin02g06750	1.85903	HighEntropy
Bcin02g06760	0.020857	IntermediateEntropy
Bcin02g06770	0.022717	IntermediateEntropy
Bcin02g06780	0.0144911	IntermediateEntropy
Bcin02g06790	0.0619015	IntermediateEntropy
Bcin02g06800	0.064635	IntermediateEntropy
Bcin02g06810	0.048324	IntermediateEntropy
Bcin02g06820	0.0761941	IntermediateEntropy
Bcin02g06830	0.0513224	IntermediateEntropy
Bcin02g06840	0.459886	IntermediateEntropy
Bcin02g06850	0.34083	IntermediateEntropy
Bcin02g06860	0.0602377	IntermediateEntropy
Bcin02g06870	0.0506026	IntermediateEntropy
Bcin02g06880	0.00632503	IntermediateEntropy
Bcin02g06890	0.0233677	IntermediateEntropy
Bcin02g06900	0.152411	IntermediateEntropy
Bcin02g06910	0.168799	IntermediateEntropy
Bcin02g06920	0.030647	IntermediateEntropy
Bcin02g06930	0.0423032	IntermediateEntropy
Bcin02g06940	0.0347816	IntermediateEntropy
Bcin02g06950	0.0636861	IntermediateEntropy
Bcin02g06960	0.0263782	IntermediateEntropy
Bcin02g06970	0.0227739	IntermediateEntropy
Bcin02g06980	0.0336412	IntermediateEntropy
Bcin02g06990	0.0488114	IntermediateEntropy
Bcin02g07000	0.0260972	IntermediateEntropy
Bcin02g07010	0.0938197	IntermediateEntropy
Bcin02g07020	0.0289572	IntermediateEntropy
Bcin02g07030	0.0409297	IntermediateEntropy
Bcin02g07040	0.0183676	IntermediateEntropy
Bcin02g07050	0.0873344	IntermediateEntropy
Bcin02g07060	0.0711219	IntermediateEntropy
Bcin02g07070	0.133801	IntermediateEntropy
Bcin02g07080	0.131971	IntermediateEntropy
Bcin02g07090	0.350743	IntermediateEntropy
Bcin02g07100	0.391885	IntermediateEntropy
Bcin02g07110	0.151224	IntermediateEntropy
Bcin02g07120	0.0753296	IntermediateEntropy
Bcin02g07130	0.278433	IntermediateEntropy
Bcin02g07140	0.0864873	IntermediateEntropy
Bcin02g07150	0.0874858	IntermediateEntropy
Bcin02g07160	0.400935	IntermediateEntropy
Bcin02g07170	0.134364	IntermediateEntropy
Bcin02g07180	0.211075	IntermediateEntropy
Bcin02g07190	0.0181748	IntermediateEntropy
Bcin02g07200	0.407625	IntermediateEntropy
Bcin02g07210	0.0989455	IntermediateEntropy
Bcin02g07220	0.134978	IntermediateEntropy
Bcin02g07240	0.0628824	IntermediateEntropy
Bcin02g07250	0.266603	IntermediateEntropy
Bcin02g07260	0.596706	IntermediateEntropy
Bcin02g07270	0.0498096	IntermediateEntropy
Bcin02g07290	0.0201488	IntermediateEntropy
Bcin02g07300	0.114283	IntermediateEntropy
Bcin02g07310	0.0851795	IntermediateEntropy
Bcin02g07320	0.230137	IntermediateEntropy
Bcin02g07330	0.0998178	IntermediateEntropy
Bcin02g07340	0.0319235	IntermediateEntropy
Bcin02g07350	0.0763784	IntermediateEntropy
Bcin02g07360	0.541943	IntermediateEntropy
Bcin02g07380	0.0217494	IntermediateEntropy
Bcin02g07390	0.0424978	IntermediateEntropy
Bcin02g07400	0.103938	IntermediateEntropy
Bcin02g07410	0.0643352	IntermediateEntropy
Bcin02g07420	0.00955361	IntermediateEntropy
Bcin02g07430	0.0607065	IntermediateEntropy
Bcin02g07440	0.383637	IntermediateEntropy
Bcin02g07450	0.123365	IntermediateEntropy
Bcin02g07460	0.10965	IntermediateEntropy
Bcin02g07470	1.84943	HighEntropy
Bcin02g07480	0.196164	IntermediateEntropy
Bcin02g07490	0.913581	IntermediateEntropy
Bcin02g07500	1.12257	HighEntropy
Bcin02g07510	0.992706	HighEntropy
Bcin02g07520	1.10956	HighEntropy
Bcin02g07530	0.110173	IntermediateEntropy
Bcin02g07540	0.087413	IntermediateEntropy
Bcin02g07550	0.0455247	IntermediateEntropy
Bcin02g07560	0.0715683	IntermediateEntropy
Bcin02g07570	0.0448788	IntermediateEntropy
Bcin02g07580	0.0638554	IntermediateEntropy
Bcin02g07590	0.0366578	IntermediateEntropy
Bcin02g07600	0.215964	IntermediateEntropy
Bcin02g07610	0.049487	IntermediateEntropy
Bcin02g07620	0.0643862	IntermediateEntropy
Bcin02g07630	0.457469	IntermediateEntropy
Bcin02g07640	1.13874	HighEntropy
Bcin02g07650	0.10023	IntermediateEntropy
Bcin02g07660	0.0306499	IntermediateEntropy
Bcin02g07670	0.284987	IntermediateEntropy
Bcin02g07680	0.156749	IntermediateEntropy
Bcin02g07690	0.0695439	IntermediateEntropy
Bcin02g07700	0.709637	IntermediateEntropy
Bcin02g07710	0.0421357	IntermediateEntropy
Bcin02g07720	0.401449	IntermediateEntropy
Bcin02g07730	0.0245957	IntermediateEntropy
Bcin02g07740	0.438171	IntermediateEntropy
Bcin02g07750	0.141177	IntermediateEntropy
Bcin02g07760	0.159751	IntermediateEntropy
Bcin02g07770	0.247508	IntermediateEntropy
Bcin02g07780	0.0491234	IntermediateEntropy
Bcin02g07790	0.0426697	IntermediateEntropy
Bcin02g07800	0.0545284	IntermediateEntropy
Bcin02g07810	0.246666	IntermediateEntropy
Bcin02g07820	0.0575987	IntermediateEntropy
Bcin02g07830	0.169503	IntermediateEntropy
Bcin02g07840	0.57122	IntermediateEntropy
Bcin02g07850	0.0360991	IntermediateEntropy
Bcin02g07860	0.0553761	IntermediateEntropy
Bcin02g07870	0.044831	IntermediateEntropy
Bcin02g07880	0.0230317	IntermediateEntropy
Bcin02g07890	0.151742	IntermediateEntropy
Bcin02g07900	0.0473247	IntermediateEntropy
Bcin02g07910	0.0215	IntermediateEntropy
Bcin02g07920	0.106309	IntermediateEntropy
Bcin02g07930	0.0902038	IntermediateEntropy
Bcin02g07940	0.0139044	IntermediateEntropy
Bcin02g07950	0.466766	IntermediateEntropy
Bcin02g07960	0.0503549	IntermediateEntropy
Bcin02g07980	0.0373851	IntermediateEntropy
Bcin02g07990	0.0942523	IntermediateEntropy
Bcin02g08000	0.030615	IntermediateEntropy
Bcin02g08010	0.0653909	IntermediateEntropy
Bcin02g08020	0.0440909	IntermediateEntropy
Bcin02g08030	0.0344718	IntermediateEntropy
Bcin02g08040	0.0175206	IntermediateEntropy
Bcin02g08050	0.0789054	IntermediateEntropy
Bcin02g08060	0.0154801	IntermediateEntropy
Bcin02g08070	0.0161053	IntermediateEntropy
Bcin02g08080	0.0397623	IntermediateEntropy
Bcin02g08090	0.0144633	IntermediateEntropy
Bcin02g08100	0.261948	IntermediateEntropy
Bcin02g08110	0.0610886	IntermediateEntropy
Bcin02g08120	0.0389511	IntermediateEntropy
Bcin02g08130	0.0139766	IntermediateEntropy
Bcin02g08140	0.239729	IntermediateEntropy
Bcin02g08150	0.0317773	IntermediateEntropy
Bcin02g08160	0.0115488	IntermediateEntropy
Bcin02g08180	0.0437301	IntermediateEntropy
Bcin02g08190	0.0818495	IntermediateEntropy
Bcin02g08200	0.0840661	IntermediateEntropy
Bcin02g08210	0.0364805	IntermediateEntropy
Bcin02g08220	0.339185	IntermediateEntropy
Bcin02g08230	0.124406	IntermediateEntropy
Bcin02g08240	0.118826	IntermediateEntropy
Bcin02g08250	0.118738	IntermediateEntropy
Bcin02g08260	0.105168	IntermediateEntropy
Bcin02g08270	0.0644634	IntermediateEntropy
Bcin02g08280	0.0406463	IntermediateEntropy
Bcin02g08290	0.217283	IntermediateEntropy
Bcin02g08300	0.0322467	IntermediateEntropy
Bcin02g08310	0.0174049	IntermediateEntropy
Bcin02g08320	0.0179186	IntermediateEntropy
Bcin02g08330	0.0581462	IntermediateEntropy
Bcin02g08340	0.0171152	IntermediateEntropy
Bcin02g08350	0.103374	IntermediateEntropy
Bcin02g08360	0.00877206	IntermediateEntropy
Bcin02g08370	0.0466296	IntermediateEntropy
Bcin02g08380	0.836181	IntermediateEntropy
Bcin02g08390	0.0697538	IntermediateEntropy
Bcin02g08410	0.116083	IntermediateEntropy
Bcin02g08420	0.0581316	IntermediateEntropy
Bcin02g08430	0.0410924	IntermediateEntropy
Bcin02g08440	0.0155815	IntermediateEntropy
Bcin02g08450	0.060588	IntermediateEntropy
Bcin02g08460	0.0577466	IntermediateEntropy
Bcin02g08470	0.0100802	IntermediateEntropy
Bcin02g08480	0.0195699	IntermediateEntropy
Bcin02g08490	0.160823	IntermediateEntropy
Bcin02g08500	0.0356893	IntermediateEntropy
Bcin02g08510	0.0413165	IntermediateEntropy
Bcin02g08520	0.0811405	IntermediateEntropy
Bcin02g08530	0.0264674	IntermediateEntropy
Bcin02g08540	0.141909	IntermediateEntropy
Bcin02g08560	0.106178	IntermediateEntropy
Bcin02g08570	0.053059	IntermediateEntropy
Bcin02g08580	0.0446763	IntermediateEntropy
Bcin02g08590	0.0303135	IntermediateEntropy
Bcin02g08600	0.170818	IntermediateEntropy
Bcin02g08610	0.100624	IntermediateEntropy
Bcin02g08620	0.0643175	IntermediateEntropy
Bcin02g08630	0.305763	IntermediateEntropy
Bcin02g08640	0.806455	IntermediateEntropy
Bcin02g08650	0.237645	IntermediateEntropy
Bcin02g08660	0.0215316	IntermediateEntropy
Bcin02g08670	0.0430801	IntermediateEntropy
Bcin02g08680	0.0570139	IntermediateEntropy
Bcin02g08690	0.0359581	IntermediateEntropy
Bcin02g08700	0.191827	IntermediateEntropy
Bcin02g08710	0.225478	IntermediateEntropy
Bcin02g08720	0.472245	IntermediateEntropy
Bcin02g08730	0.0821738	IntermediateEntropy
Bcin02g08740	0.0195244	IntermediateEntropy
Bcin02g08750	0.0460363	IntermediateEntropy
Bcin02g08760	0.149322	IntermediateEntropy
Bcin02g08790	0.0952117	IntermediateEntropy
Bcin02g08800	0.097152	IntermediateEntropy
Bcin02g08810	0.112535	IntermediateEntropy
Bcin02g08820	0.0297407	IntermediateEntropy
Bcin02g08830	0.0315962	IntermediateEntropy
Bcin02g08840	0.0453455	IntermediateEntropy
Bcin02g08850	0.331669	IntermediateEntropy
Bcin02g08860	0.0504654	IntermediateEntropy
Bcin02g08870	0.0687207	IntermediateEntropy
Bcin02g08880	0.407213	IntermediateEntropy
Bcin02g08890	0.199701	IntermediateEntropy
Bcin02g08900	0.140016	IntermediateEntropy
Bcin02g08910	0.303332	IntermediateEntropy
Bcin02g08920	0.502867	IntermediateEntropy
Bcin02g08930	0.0585607	IntermediateEntropy
Bcin02g08940	0.0718996	IntermediateEntropy
Bcin02g08950	0.391545	IntermediateEntropy
Bcin02g08960	0.248014	IntermediateEntropy
Bcin02g08970	0.549235	IntermediateEntropy
Bcin02g08980	0.16072	IntermediateEntropy
Bcin02g08990	0.0876068	IntermediateEntropy
Bcin02g09000	0.475503	IntermediateEntropy
Bcin02g09010	0.0788175	IntermediateEntropy
Bcin02g09020	0.474108	IntermediateEntropy
Bcin02g09030	0.0477065	IntermediateEntropy
Bcin02g09040	0.0419637	IntermediateEntropy
Bcin02g09050	0.23785	IntermediateEntropy
Bcin02g09060	0.458718	IntermediateEntropy
Bcin02g09070	0.229005	IntermediateEntropy
Bcin02g09080	0.0671641	IntermediateEntropy
Bcin02g09090	0.0638572	IntermediateEntropy
Bcin02g09100	0.414634	IntermediateEntropy
Bcin02g09110	0.406176	IntermediateEntropy
Bcin02g09120	0.128895	IntermediateEntropy
Bcin02g09130	0.0824925	IntermediateEntropy
Bcin02g09140	0.0606205	IntermediateEntropy
Bcin02g09160	0.0230942	IntermediateEntropy
Bcin02g09170	0.034738	IntermediateEntropy
Bcin02g09180	0.0518968	IntermediateEntropy
Bcin02g09190	0.0751086	IntermediateEntropy
Bcin02g09200	0.0674137	IntermediateEntropy
Bcin02g09210	0.0222452	IntermediateEntropy
[truncated: 9,487 more rows]
