# Supplementary material for: Combined generalist and host-specific transcriptional strategies enable host generalism in the fungal pathogen Botrytis cinerea
Source: Proc Natl Acad Sci U S A. 2026 May 19;123(21):e2521414123. doi: 10.1073/pnas.2521414123 (PMC13214029; doi:10.1073/pnas.2521414123)
Supplement: Supplementary file 13 — Dataset S12 (XLSX) [file pnas.2521414123.sd12.xlsx]

## Sheet: Dataset S12
Dataset S12: List of reference genomes used for each host species in this study.
Species	Cultivar	GenBank	Browser
Capsicum annuum	UCD-10X-F1	GCA_002878395.3	NCBI Genome Browser
Beta vulgaris subsp. vulgaris	EL10	GCF_026745355.1	NCBI Genome Browser
Spinacia oleracea	Varoflay	GCA_020520425.1	NCBI Genome Browser
Solanum lycopersicum	NA	GCA_036512215.2	NCBI Genome Browser
Lactuca sativa	Salinas	GCA_002870075.4	NCBI Genome Browser
Helianthus annuus	XRQ/B	GCA_002127325.2	NCBI Genome Browser
Vigna unguiculata	NA	v1.2	https://data.jgi.doe.gov/refine-download/phytozome?genome_id=540&expanded=Phytozome-540
Phaseolus vulgaris	NA	v2.1	https://data.jgi.doe.gov/refine-download/phytozome?genome_id=442
Cucumis sativus	NA	ChineseLong_v3	Cucurbit Genomics Database
Cucurbita pepo	NA	Cpepo_v4.1	Cucurbit Genomics Database
