# Supplementary material for: Combined generalist and host-specific transcriptional strategies enable host generalism in the fungal pathogen Botrytis cinerea
Source: Proc Natl Acad Sci U S A. 2026 May 19;123(21):e2521414123. doi: 10.1073/pnas.2521414123 (PMC13214029; doi:10.1073/pnas.2521414123)
Supplement: Supplementary file 14 — Dataset S13 (XLSX) [file pnas.2521414123.sd13.xlsx]

## Sheet: Dataset S13
Dataset S13: Gene wise negative binomial modeling results for B. cinerea transcripts across host species. For each gene, Type II Wald chi square statistics, degrees of freedom, and associated p values are reported for the fixed effects of species, isolate, and their interaction from gene wise negative binomial generalized linear mixed models. The column “variance” represents the proportion of mod…
gene	variable	Chisq	Df	p_value	variance
Bcin01g00010	species	1389.65	9	1.32902e-293	0.00627126
Bcin01g00010	isolate	4261.37	72	0	0.0523557
Bcin01g00010	species:isolate	1835.58	648	5.17865e-114	0.941023
NA	intercept	NA	NA	NA	0.000349821
Bcin01g00020	species	1761.13	9	0	0.00599938
Bcin01g00020	isolate	3307.54	72	0	0.0523392
Bcin01g00020	species:isolate	1624.07	648	3.16394e-85	0.94133
NA	intercept	NA	NA	NA	0.000331693
Bcin01g00030	species	1567.26	9	0	0.00640274
Bcin01g00030	isolate	4864.39	72	0	0.0525514
Bcin01g00030	species:isolate	1824.48	648	1.88433e-112	0.940686
NA	intercept	NA	NA	NA	0.000359668
Bcin01g00040	species	1128.2	9	3.80709e-237	0.00623204
Bcin01g00040	isolate	4086.55	72	0	0.051702
Bcin01g00040	species:isolate	1590.68	648	6.98015e-81	0.941717
NA	intercept	NA	NA	NA	0.000348681
Bcin01g00050	species	1430.67	9	1.8246e-302	0.00528327
Bcin01g00050	isolate	3244.14	72	0	0.0547216
Bcin01g00050	species:isolate	1709.84	648	1.20753e-96	0.939702
NA	intercept	NA	NA	NA	0.000292695
Bcin01g00060	species	1352.03	9	1.7883e-285	0.00640625
Bcin01g00060	isolate	3831.68	72	0	0.0526028
Bcin01g00060	species:isolate	2059.21	648	1.79622e-146	0.940633
NA	intercept	NA	NA	NA	0.000358004
Bcin01g00070	species	1281.98	9	2.41239e-270	0.00630299
Bcin01g00070	isolate	5330.9	72	0	0.0523818
Bcin01g00070	species:isolate	1910.81	648	1.00745e-124	0.940964
NA	intercept	NA	NA	NA	0.000350884
Bcin01g00080	species	980.057	9	3.43949e-205	0.00631489
Bcin01g00080	isolate	3716.18	72	0	0.0526297
Bcin01g00080	species:isolate	1651.15	648	8.6325e-89	0.940704
NA	intercept	NA	NA	NA	0.00035152
Bcin01g00090	species	1245.17	9	2.14678e-262	0.00641819
Bcin01g00090	isolate	3398.62	72	0	0.0523981
Bcin01g00090	species:isolate	1886.6	648	2.98413e-121	0.940827
NA	intercept	NA	NA	NA	0.000356453
Bcin01g00110	species	1868.67	9	0	0.00608223
Bcin01g00110	isolate	3682.84	72	0	0.0502644
Bcin01g00110	species:isolate	1780.58	648	2.49697e-106	0.943325
NA	intercept	NA	NA	NA	0.000327888
Bcin01g00120	species	1397.42	9	2.78835e-295	0.00614453
Bcin01g00120	isolate	3631.59	72	0	0.0528097
Bcin01g00120	species:isolate	1798.66	648	7.69158e-109	0.940705
NA	intercept	NA	NA	NA	0.000341119
Bcin01g00130	species	1264.16	9	1.70334e-266	0.00521811
Bcin01g00130	isolate	230.327	72	1.87077e-18	0.0394006
Bcin01g00130	species:isolate	900.687	648	1.6007e-10	0.955131
NA	intercept	NA	NA	NA	0.000250082
Bcin01g00140	species	687.393	9	3.54711e-142	0.00539394
Bcin01g00140	isolate	721.682	72	6.68001e-108	0.0472543
Bcin01g00140	species:isolate	1221.12	648	1.271e-37	0.947056
NA	intercept	NA	NA	NA	0.000295256
Bcin01g00150	species	205.615	9	2.2008e-39	0.00539144
Bcin01g00150	isolate	279.057	72	3.77171e-26	0.0412672
Bcin01g00150	species:isolate	941.724	648	3.16027e-13	0.953133
NA	intercept	NA	NA	NA	0.000208339
Bcin01g00160	species	76.499	9	7.98896e-13	0.00754515
Bcin01g00160	isolate	6999.3	72	0	0.037898
Bcin01g00160	species:isolate	1597.89	648	8.13163e-82	0.95433
NA	intercept	NA	NA	NA	0.000226789
Bcin01g00170	species	350.82	9	4.14526e-70	0.00637052
Bcin01g00170	isolate	1772.07	72	2.32210853545386e-322	0.0518551
Bcin01g00170	species:isolate	1807.67	648	4.25267e-110	0.941421
NA	intercept	NA	NA	NA	0.00035359
Bcin01g00180	species	1275.69	9	5.50457e-269	0.00641766
Bcin01g00180	isolate	727.846	72	4.12192e-109	0.0538406
Bcin01g00180	species:isolate	1594.52	648	2.22576e-81	0.939374
NA	intercept	NA	NA	NA	0.000367882
Bcin01g00190	species	648.843	9	6.81519e-134	0.00525603
Bcin01g00190	isolate	301.465	72	7.48685e-30	0.0592331
Bcin01g00190	species:isolate	1435.71	648	1.40841e-61	0.935206
NA	intercept	NA	NA	NA	0.000304858
Bcin01g00200	species	2539.07	9	0	0.00645354
Bcin01g00200	isolate	276.367	72	1.03476e-25	0.0517997
Bcin01g00200	species:isolate	1399.8	648	2.52792e-57	0.941391
NA	intercept	NA	NA	NA	0.000355777
Bcin01g00210	species	464.946	9	1.82586e-94	0.00607615
Bcin01g00210	isolate	251.624	72	9.47018e-22	0.0502754
Bcin01g00210	species:isolate	1347.01	648	3.07604e-51	0.943313
NA	intercept	NA	NA	NA	0.000335851
Bcin01g00220	species	332.048	9	4.08139e-66	0.00629525
Bcin01g00220	isolate	592.833	72	6.67929e-83	0.0507957
Bcin01g00220	species:isolate	1260.22	648	1.04645e-41	0.942563
NA	intercept	NA	NA	NA	0.000346197
Bcin01g00230	species	392.127	9	6.54897e-79	0.00619838
Bcin01g00230	isolate	467.817	72	2.43898e-59	0.0530461
Bcin01g00230	species:isolate	973.789	648	1.60196e-15	0.940396
NA	intercept	NA	NA	NA	0.000359575
Bcin01g00240	species	611.517	9	7.06221e-126	0.0063355
Bcin01g00240	isolate	421.853	72	6.37598e-51	0.0543587
Bcin01g00240	species:isolate	931.22	648	1.65023e-12	0.938906
NA	intercept	NA	NA	NA	0.000400214
Bcin01g00250	species	510.667	9	2.98727e-104	0.00654443
Bcin01g00250	isolate	300.337	72	1.15567e-29	0.0540767
Bcin01g00250	species:isolate	1241.21	648	1.05315e-39	0.938995
NA	intercept	NA	NA	NA	0.00038359
Bcin01g00260	species	2345.19	9	0	0.00652357
Bcin01g00260	isolate	1769.67	72	7.31217155845045e-322	0.051608
Bcin01g00260	species:isolate	1854.54	648	1.08606e-116	0.941511
NA	intercept	NA	NA	NA	0.000357378
Bcin01g00270	species	73.9701	9	2.52315e-12	0.00507607
Bcin01g00270	isolate	143.268	72	1.21823e-06	0.045642
Bcin01g00270	species:isolate	695.121	648	0.0973357	0.94917
NA	intercept	NA	NA	NA	0.00011233
Bcin01g00280	species	440.107	9	3.7342e-89	0.0064006
Bcin01g00280	isolate	193.365	72	4.73911e-13	0.0525142
Bcin01g00280	species:isolate	1231.98	648	9.63281e-39	0.940719
NA	intercept	NA	NA	NA	0.000366531
Bcin01g00290	species	557.372	9	2.92377e-114	0.00769303
Bcin01g00290	isolate	343.738	72	4.72016e-37	0.0361
Bcin01g00290	species:isolate	1129.15	648	1.35448e-28	0.95597
NA	intercept	NA	NA	NA	0.000236926
Bcin01g00310	species	571.641	9	2.54544e-117	0.00640495
Bcin01g00310	isolate	722.567	72	4.47769e-108	0.0513915
Bcin01g00310	species:isolate	1194.08	648	7.00755e-35	0.94183
NA	intercept	NA	NA	NA	0.000373331
Bcin01g00320	species	1974.93	9	0	0.00633415
Bcin01g00320	isolate	812.75	72	7.09278e-126	0.0470457
Bcin01g00320	species:isolate	1428.8	648	9.42144e-61	0.94628
NA	intercept	NA	NA	NA	0.000339731
Bcin01g00330	species	595.144	9	2.30799e-122	0.00645877
Bcin01g00330	isolate	354.695	72	5.86516e-39	0.0523657
Bcin01g00330	species:isolate	1056.98	648	3.79213e-22	0.940817
NA	intercept	NA	NA	NA	0.000358833
Bcin01g00340	species	1529.71	9	4.94065645841247e-324	0.00646904
Bcin01g00340	isolate	257.58	72	1.08383e-22	0.0517743
Bcin01g00340	species:isolate	1358.02	648	1.72116e-52	0.941395
NA	intercept	NA	NA	NA	0.000361184
Bcin01g00350	species	620.04	9	1.0451e-127	0.00646175
Bcin01g00350	isolate	777.534	72	6.70356e-119	0.0523484
Bcin01g00350	species:isolate	1214.9	648	5.49483e-37	0.940828
NA	intercept	NA	NA	NA	0.000362052
Bcin01g00360	species	816.718	9	5.35509e-170	0.00650676
Bcin01g00360	isolate	321.112	72	3.63023e-33	0.0517795
Bcin01g00360	species:isolate	1359.59	648	1.14049e-52	0.941356
NA	intercept	NA	NA	NA	0.000357957
Bcin01g00370	species	468.583	9	3.04379e-95	0.00646596
Bcin01g00370	isolate	1670.42	72	3.46926e-301	0.0524039
Bcin01g00370	species:isolate	1642.92	648	1.0546e-87	0.940768
NA	intercept	NA	NA	NA	0.000362431
Bcin01g00380	species	1701.19	9	0	0.00648385
Bcin01g00380	isolate	149.831	72	2.11388e-07	0.0511542
Bcin01g00380	species:isolate	1122.8	648	5.28048e-28	0.941985
NA	intercept	NA	NA	NA	0.000376808
Bcin01g00390	species	1429.49	9	3.2776e-302	0.00642565
Bcin01g00390	isolate	270.273	72	1.00573e-24	0.0521167
Bcin01g00390	species:isolate	1313.07	648	1.94541e-47	0.941101
NA	intercept	NA	NA	NA	0.00035663
Bcin01g00400	species	854.522	9	3.87426e-178	0.00641696
Bcin01g00400	isolate	1477.24	72	4.20017e-261	0.0524101
Bcin01g00400	species:isolate	1504.51	648	5.75473e-70	0.940816
NA	intercept	NA	NA	NA	0.000357199
Bcin01g00410	species	333.645	9	1.86768e-66	0.00605327
Bcin01g00410	isolate	740.583	72	1.29464e-111	0.0495099
Bcin01g00410	species:isolate	1282.53	648	4.25354e-44	0.944092
NA	intercept	NA	NA	NA	0.000345252
Bcin01g00420	species	726.818	9	1.18444e-150	0.00630101
Bcin01g00420	isolate	382.804	72	6.54972e-44	0.0522501
Bcin01g00420	species:isolate	1287.49	648	1.23468e-44	0.941091
NA	intercept	NA	NA	NA	0.00035809
Bcin01g00440	species	1428.89	9	4.4182e-302	0.00646674
Bcin01g00440	isolate	738.989	72	2.66476e-111	0.0525202
Bcin01g00440	species:isolate	2246.27	648	6.55676e-175	0.940651
NA	intercept	NA	NA	NA	0.00036255
Bcin01g00460	species	780.661	9	3.09018e-162	0.00637453
Bcin01g00460	isolate	126.71	72	7.34862e-05	0.0527277
Bcin01g00460	species:isolate	781.729	648	0.000228886	0.94053
NA	intercept	NA	NA	NA	0.00036727
Bcin01g00470	species	181.341	9	2.65934e-34	0.00627796
Bcin01g00470	isolate	1181.33	72	3.0611e-200	0.0517176
Bcin01g00470	species:isolate	1278.55	648	1.1449e-43	0.941655
NA	intercept	NA	NA	NA	0.000349704
Bcin01g00480	species	341.7	9	3.61664e-68	0.00590157
Bcin01g00480	isolate	962.482	72	7.95843e-156	0.0485625
Bcin01g00480	species:isolate	1516.42	648	1.89323e-71	0.945191
NA	intercept	NA	NA	NA	0.000344979
Bcin01g00490	species	249.875	9	1.05989e-48	0.00621786
Bcin01g00490	isolate	369.763	72	1.33206e-41	0.0501656
Bcin01g00490	species:isolate	1212.09	648	1.06319e-36	0.943292
NA	intercept	NA	NA	NA	0.000324585
Bcin01g00500	species	276.023	9	3.14469e-54	0.00492084
Bcin01g00500	isolate	675.956	72	5.78259e-99	0.0554617
Bcin01g00500	species:isolate	1272.03	648	5.74496e-43	0.939341
NA	intercept	NA	NA	NA	0.00027634
Bcin01g00510	species	1328.93	9	1.74114e-280	0.00650821
Bcin01g00510	isolate	200.866	72	4.13709e-14	0.0515386
Bcin01g00510	species:isolate	976.496	648	1.00905e-15	0.941584
NA	intercept	NA	NA	NA	0.00036884
Bcin01g00520	species	664.658	9	2.72818e-137	0.00644613
Bcin01g00520	isolate	223.035	72	2.35763e-17	0.0527959
Bcin01g00520	species:isolate	987.188	648	1.58849e-16	0.940388
NA	intercept	NA	NA	NA	0.000370266
Bcin01g00530	species	741.303	9	9.07729e-154	0.00648282
Bcin01g00530	isolate	138.599	72	4.06331e-06	0.0519754
Bcin01g00530	species:isolate	1690.19	648	5.37321e-94	0.941184
NA	intercept	NA	NA	NA	0.000358108
Bcin01g00540	species	763.355	9	1.63649e-158	0.00641441
Bcin01g00540	isolate	312.172	72	1.1896e-31	0.0515754
Bcin01g00540	species:isolate	1118.97	648	1.19381e-27	0.941659
NA	intercept	NA	NA	NA	0.000351427
Bcin01g00550	species	471.211	9	8.34421e-96	0.00644322
Bcin01g00550	isolate	1224.19	72	5.24417e-209	0.0525723
Bcin01g00550	species:isolate	1234.99	648	4.68102e-39	0.940622
NA	intercept	NA	NA	NA	0.00036242
Bcin01g00560	species	338.911	9	1.4171e-67	0.0062937
Bcin01g00560	isolate	151.135	72	1.48131e-07	0.0516474
Bcin01g00560	species:isolate	914.714	648	2.04349e-11	0.941715
NA	intercept	NA	NA	NA	0.00034405
Bcin01g00570	species	1228.67	9	7.83953e-259	0.00646495
Bcin01g00570	isolate	262.259	72	1.9485e-23	0.0494522
Bcin01g00570	species:isolate	982.257	648	3.74405e-16	0.94374
NA	intercept	NA	NA	NA	0.000342985
Bcin01g00580	species	867.887	9	5.12515e-181	0.00782472
Bcin01g00580	isolate	404.629	72	8.21451e-48	0.0279938
Bcin01g00580	species:isolate	1149.16	648	1.73948e-30	0.963994
NA	intercept	NA	NA	NA	0.000187493
Bcin01g00590	species	181.581	9	2.36928e-34	0.00572276
Bcin01g00590	isolate	447.801	72	1.18102e-55	0.0495713
Bcin01g00590	species:isolate	1016.49	648	8.29111e-19	0.944386
NA	intercept	NA	NA	NA	0.000320384
Bcin01g00600	species	300.385	9	2.16235e-59	0.00583635
Bcin01g00600	isolate	349.445	72	4.82281e-38	0.0670963
Bcin01g00600	species:isolate	1271.25	648	6.96158e-43	0.926637
NA	intercept	NA	NA	NA	0.000430484
Bcin01g00630	species	1284.89	9	5.68627e-271	0.00641575
Bcin01g00630	isolate	484.771	72	1.75441e-62	0.051702
Bcin01g00630	species:isolate	1519.69	648	7.38203e-72	0.941532
NA	intercept	NA	NA	NA	0.000350697
Bcin01g00640	species	1894.07	9	0	0.00633801
Bcin01g00640	isolate	1085.89	72	8.5744e-181	0.0511159
Bcin01g00640	species:isolate	1768.91	648	1.02337e-104	0.942203
NA	intercept	NA	NA	NA	0.000343523
Bcin01g00650	species	348.922	9	1.0512e-69	0.00652595
Bcin01g00650	isolate	573.661	72	3.0906e-79	0.0513927
Bcin01g00650	species:isolate	1003.59	648	8.66807e-18	0.941731
NA	intercept	NA	NA	NA	0.000350182
Bcin01g00660	species	1055.16	9	2.19194e-221	0.0064711
Bcin01g00660	isolate	409.733	72	9.90044e-49	0.0522311
Bcin01g00660	species:isolate	971.423	648	2.39418e-15	0.940931
NA	intercept	NA	NA	NA	0.000366649
Bcin01g00670	species	1303.05	9	6.80324e-275	0.00645227
Bcin01g00670	isolate	1318.2	72	2.68159e-228	0.0521643
Bcin01g00670	species:isolate	1692.64	648	2.51671e-94	0.941027
NA	intercept	NA	NA	NA	0.00035646
Bcin01g00690	species	632.335	9	2.39336e-130	0.00528733
Bcin01g00690	isolate	298.397	72	2.4347e-29	0.0436145
Bcin01g00690	species:isolate	914.265	648	2.18516e-11	0.950931
NA	intercept	NA	NA	NA	0.000167314
Bcin01g00700	species	193.325	9	8.29244e-37	0.0054804
Bcin01g00700	isolate	318.261	72	1.10819e-32	0.0452949
Bcin01g00700	species:isolate	936.433	648	7.30145e-13	0.948953
NA	intercept	NA	NA	NA	0.000271844
Bcin01g00710	species	1316.04	9	1.06142e-277	0.00602311
Bcin01g00710	isolate	655.825	72	4.73719e-95	0.0469657
Bcin01g00710	species:isolate	1240.05	648	1.39379e-39	0.946699
NA	intercept	NA	NA	NA	0.000311793
Bcin01g00720	species	749.687	9	1.42699e-155	0.00644972
Bcin01g00720	isolate	242.074	72	2.94068e-20	0.0534836
Bcin01g00720	species:isolate	1225.19	648	4.83971e-38	0.939701
NA	intercept	NA	NA	NA	0.00036559
Bcin01g00730	species	1814.94	9	0	0.00652483
Bcin01g00730	isolate	377.048	72	6.87428e-43	0.0548788
Bcin01g00730	species:isolate	1400.32	648	2.19402e-57	0.938208
NA	intercept	NA	NA	NA	0.000388127
Bcin01g00740	species	522.127	9	1.04799e-106	0.00616481
Bcin01g00740	isolate	205.34	72	9.44496e-15	0.0503174
Bcin01g00740	species:isolate	1214.13	648	6.59528e-37	0.943171
NA	intercept	NA	NA	NA	0.000347125
Bcin01g00750	species	799.632	9	2.55159e-166	0.00646044
Bcin01g00750	isolate	865.979	72	1.79525e-136	0.0525285
Bcin01g00750	species:isolate	1366.65	648	1.76837e-53	0.94065
NA	intercept	NA	NA	NA	0.0003606
Bcin01g00760	species	1993.86	9	0	0.00649415
Bcin01g00760	isolate	1079.7	72	1.55277e-179	0.0524186
Bcin01g00760	species:isolate	2478.98	648	1.24504e-211	0.940723
NA	intercept	NA	NA	NA	0.000363807
Bcin01g00770	species	178.051	9	1.29271e-33	0.00553697
Bcin01g00770	isolate	119.456	72	0.000375566	0.053668
Bcin01g00770	species:isolate	850.481	648	1.33968e-07	0.940447
NA	intercept	NA	NA	NA	0.000348351
Bcin01g00790	species	1305.86	9	1.6766e-275	0.00556236
Bcin01g00790	isolate	591.413	72	1.24924e-82	0.0555041
Bcin01g00790	species:isolate	1958.28	648	1.3571e-131	0.938635
NA	intercept	NA	NA	NA	0.000298708
Bcin01g00800	species	2386.01	9	0	0.0062688
Bcin01g00800	isolate	861.099	72	1.69019e-135	0.0518749
Bcin01g00800	species:isolate	2059.12	648	1.85216e-146	0.941512
NA	intercept	NA	NA	NA	0.000344513
Bcin01g00810	species	342.124	9	2.93741e-68	0.00671004
Bcin01g00810	isolate	226.634	72	6.77944e-18	0.0465198
Bcin01g00810	species:isolate	928.508	648	2.51265e-12	0.94656
NA	intercept	NA	NA	NA	0.000210503
Bcin01g00820	species	169.756	9	6.93736e-32	0.00606081
Bcin01g00820	isolate	253.93	72	4.10029e-22	0.0501885
Bcin01g00820	species:isolate	993.601	648	5.14784e-17	0.943432
NA	intercept	NA	NA	NA	0.000318692
Bcin01g00830	species	315.971	9	1.06418e-62	0.00642922
Bcin01g00830	isolate	838.882	72	4.52904e-131	0.0524512
Bcin01g00830	species:isolate	1156	648	3.84314e-31	0.940759
NA	intercept	NA	NA	NA	0.000360235
Bcin01g00840	species	908.984	9	7.17434e-190	0.00652697
Bcin01g00840	isolate	331.69	72	5.64719e-35	0.0526223
Bcin01g00840	species:isolate	928.802	648	2.40086e-12	0.940478
NA	intercept	NA	NA	NA	0.00037248
Bcin01g00850	species	451.821	9	1.17019e-91	0.00617659
Bcin01g00850	isolate	208.254	72	3.57788e-15	0.0483973
Bcin01g00850	species:isolate	820.106	648	4.68763e-06	0.945104
NA	intercept	NA	NA	NA	0.00032175
Bcin01g00860	species	4578.74	9	0	0.00596348
Bcin01g00860	isolate	128.075	72	5.34173e-05	0.051418
Bcin01g00860	species:isolate	976.478	648	1.01224e-15	0.94229
NA	intercept	NA	NA	NA	0.000328427
Bcin01g00870	species	1834.69	9	0	0.0064614
Bcin01g00870	isolate	951.553	72	1.26139e-153	0.0528462
Bcin01g00870	species:isolate	1906.27	648	4.52236e-124	0.940323
NA	intercept	NA	NA	NA	0.000369495
Bcin01g00880	species	108.168	9	3.46948e-19	0.00642043
Bcin01g00880	isolate	980.641	72	1.74256e-159	0.0523499
Bcin01g00880	species:isolate	1205.19	648	5.33843e-36	0.940874
NA	intercept	NA	NA	NA	0.000355716
Bcin01g00890	species	499.122	9	8.86413e-102	0.00611395
Bcin01g00890	isolate	267.111	72	3.25076e-24	0.0492223
Bcin01g00890	species:isolate	1115.79	648	2.34201e-27	0.944336
NA	intercept	NA	NA	NA	0.000327885
Bcin01g00910	species	801.998	9	7.89819e-167	0.00715634
Bcin01g00910	isolate	234.143	72	4.89882e-19	0.0344308
Bcin01g00910	species:isolate	1049.32	648	1.68443e-21	0.958158
NA	intercept	NA	NA	NA	0.000254736
Bcin01g00920	species	3814.52	9	0	0.00628033
Bcin01g00920	isolate	1209.78	72	4.67335e-206	0.0530553
Bcin01g00920	species:isolate	2129.4	648	5.11157e-157	0.940292
NA	intercept	NA	NA	NA	0.000372519
Bcin01g00930	species	206.35	9	1.54293e-39	0.00499019
Bcin01g00930	isolate	287.415	72	1.60754e-27	0.0449999
Bcin01g00930	species:isolate	1048.99	648	1.79475e-21	0.94987
NA	intercept	NA	NA	NA	0.000139987
Bcin01g00950	species	1029.75	9	6.62868e-216	0.00633559
Bcin01g00950	isolate	599.84	72	3.02773e-84	0.052968
Bcin01g00950	species:isolate	1049.43	648	1.64968e-21	0.940336
NA	intercept	NA	NA	NA	0.000360588
Bcin01g00960	species	442.322	9	1.25502e-89	0.0055414
Bcin01g00960	isolate	502.22	72	9.77682e-66	0.058092
Bcin01g00960	species:isolate	899.942	648	1.78174e-10	0.936
NA	intercept	NA	NA	NA	0.000366864
Bcin01g00970	species	1384.95	9	1.38312e-292	0.00901971
Bcin01g00970	isolate	479.242	72	1.86737e-61	0.0334864
Bcin01g00970	species:isolate	1175.64	648	4.72532e-33	0.957265
NA	intercept	NA	NA	NA	0.000229284
Bcin01g00980	species	1570.42	9	0	0.00646682
Bcin01g00980	isolate	1276.51	72	9.86702e-220	0.0524673
Bcin01g00980	species:isolate	1957.52	648	1.74778e-131	0.940707
NA	intercept	NA	NA	NA	0.000359054
Bcin01g00990	species	485.023	9	9.24228e-99	0.00626255
Bcin01g00990	isolate	319.246	72	7.53883e-33	0.0469506
Bcin01g00990	species:isolate	991.867	648	6.99074e-17	0.946504
NA	intercept	NA	NA	NA	0.000282856
Bcin01g01000	species	1000.49	9	1.35502e-209	0.00619541
Bcin01g01000	isolate	484.83	72	1.71115e-62	0.0468892
Bcin01g01000	species:isolate	958.136	648	2.20868e-14	0.946584
NA	intercept	NA	NA	NA	0.000330987
Bcin01g01010	species	1066.16	9	9.27404e-224	0.00602288
Bcin01g01010	isolate	324.265	72	1.05364e-33	0.052042
Bcin01g01010	species:isolate	888.908	648	8.50256e-10	0.941581
NA	intercept	NA	NA	NA	0.00035449
Bcin01g01020	species	350.778	9	4.23276e-70	0.00673909
Bcin01g01020	isolate	315.962	72	2.71949e-32	0.035201
Bcin01g01020	species:isolate	860.674	648	3.71499e-08	0.957833
NA	intercept	NA	NA	NA	0.000226998
Bcin01g01030	species	708.942	9	8.26941e-147	0.00478705
Bcin01g01030	isolate	329.509	72	1.33618e-34	0.0471625
Bcin01g01030	species:isolate	812.178	648	1.10761e-05	0.947801
NA	intercept	NA	NA	NA	0.000249384
Bcin01g01040	species	1931.68	9	0	0.00635018
Bcin01g01040	isolate	463.861	72	1.3118e-58	0.0498596
Bcin01g01040	species:isolate	1630.18	648	5.01688e-86	0.94345
NA	intercept	NA	NA	NA	0.000340227
Bcin01g01060	species	436.185	9	2.57225e-88	0.00659318
Bcin01g01060	isolate	252.017	72	8.21251e-22	0.0402375
Bcin01g01060	species:isolate	895.666	648	3.28349e-10	0.952936
NA	intercept	NA	NA	NA	0.000233044
Bcin01g01070	species	3431.81	9	0	0.00647957
Bcin01g01070	isolate	410.397	72	7.51725e-49	0.0502212
Bcin01g01070	species:isolate	1223.7	648	6.89992e-38	0.942946
NA	intercept	NA	NA	NA	0.00035286
Bcin01g01080	species	1583.18	9	0	0.0062242
Bcin01g01080	isolate	328.545	72	1.95456e-34	0.0503795
Bcin01g01080	species:isolate	1142.75	648	7.0893e-30	0.943055
NA	intercept	NA	NA	NA	0.000341491
Bcin01g01090	species	2542.48	9	0	0.00640391
Bcin01g01090	isolate	902.758	72	7.91311e-144	0.0512036
Bcin01g01090	species:isolate	1369.84	648	7.61234e-54	0.942041
NA	intercept	NA	NA	NA	0.00035141
Bcin01g01100	species	142.971	9	2.5105e-26	0.0055726
Bcin01g01100	isolate	300.55	72	1.06463e-29	0.0480072
Bcin01g01100	species:isolate	750.005	648	0.00330982	0.946153
NA	intercept	NA	NA	NA	0.00026718
Bcin01g01110	species	878.458	9	2.70764e-183	0.00578762
Bcin01g01110	isolate	440.662	72	2.39643e-54	0.049371
Bcin01g01110	species:isolate	886.571	648	1.17663e-09	0.944519
NA	intercept	NA	NA	NA	0.000322226
Bcin01g01115	species	387.986	9	5.00517e-78	0.00488284
Bcin01g01115	isolate	1355.1	72	6.83083e-236	0.0566993
Bcin01g01115	species:isolate	1042.8	648	5.92205e-21	0.938157
NA	intercept	NA	NA	NA	0.000260879
Bcin01g01120	species	720.385	9	2.86296e-149	0.00610478
Bcin01g01120	isolate	189.156	72	1.82135e-12	0.0488624
Bcin01g01120	species:isolate	1395.11	648	8.93978e-57	0.944704
NA	intercept	NA	NA	NA	0.000328415
Bcin01g01140	species	748.132	9	3.08232e-155	0.00641968
Bcin01g01140	isolate	898.969	72	4.54219e-143	0.0530486
Bcin01g01140	species:isolate	1041.69	648	7.31528e-21	0.940168
NA	intercept	NA	NA	NA	0.000363332
Bcin01g01150	species	153.341	8	3.93711e-29	0.00517728
Bcin01g01150	isolate	147.187	72	4.31436e-07	0.0450445
Bcin01g01150	species:isolate	419.368	576	1	0.949615
NA	intercept	NA	NA	NA	0.000163256
Bcin01g01160	species	847.401	9	1.32414e-176	0.00642329
Bcin01g01160	isolate	642.587	72	1.74281e-92	0.0515343
Bcin01g01160	species:isolate	929.758	648	2.07065e-12	0.941688
NA	intercept	NA	NA	NA	0.000353918
Bcin01g01170	species	1082.38	9	2.93499e-227	0.00618277
Bcin01g01170	isolate	1868.93	72	0	0.0587457
Bcin01g01170	species:isolate	1805.53	648	8.4745e-110	0.934701
NA	intercept	NA	NA	NA	0.000370369
Bcin01g01180	species	1541.28	9	0	0.00632067
Bcin01g01180	isolate	562.155	72	4.80632e-77	0.0502387
Bcin01g01180	species:isolate	1136.72	648	2.6349e-29	0.943093
NA	intercept	NA	NA	NA	0.000347411
Bcin01g01190	species	1215.87	9	4.5422e-256	0.0064796
Bcin01g01190	isolate	737.553	72	5.10673e-111	0.0525748
Bcin01g01190	species:isolate	2755.55	648	7.27848e-257	0.940583
NA	intercept	NA	NA	NA	0.000362969
Bcin01g01200	species	775.127	9	4.79462e-161	0.00645702
Bcin01g01200	isolate	170.126	72	6.43951e-10	0.0510679
Bcin01g01200	species:isolate	957.183	648	2.5843e-14	0.94212
NA	intercept	NA	NA	NA	0.000355281
Bcin01g01210	species	593.67	9	4.78004e-122	0.00495768
Bcin01g01210	isolate	575.048	72	1.6804e-79	0.0422754
Bcin01g01210	species:isolate	1243.78	648	5.67391e-40	0.952504
NA	intercept	NA	NA	NA	0.000263287
Bcin01g01220	species	395.503	9	1.24748e-79	0.00428165
Bcin01g01220	isolate	1870.15	72	0	0.0511524
Bcin01g01220	species:isolate	1065.03	648	7.75527e-23	0.944323
NA	intercept	NA	NA	NA	0.000242735
Bcin01g01230	species	643.013	9	1.2185e-132	0.00652237
Bcin01g01230	isolate	316.7	72	2.03898e-32	0.0514995
Bcin01g01230	species:isolate	1643.13	648	9.89193e-88	0.941615
NA	intercept	NA	NA	NA	0.000362863
Bcin01g01240	species	342.412	9	2.55131e-68	0.00622837
Bcin01g01240	isolate	2831.96	72	0	0.058654
Bcin01g01240	species:isolate	1598.73	648	6.33614e-82	0.934675
NA	intercept	NA	NA	NA	0.000442145
Bcin01g01250	species	1226.48	9	2.32774e-258	0.00443004
Bcin01g01250	isolate	492.488	72	6.418e-64	0.0564735
Bcin01g01250	species:isolate	1147.83	648	2.32947e-30	0.938876
NA	intercept	NA	NA	NA	0.000220549
Bcin01g01260	species	1891.75	9	0	0.00762521
Bcin01g01260	isolate	497.595	72	7.15461e-65	0.0417735
Bcin01g01260	species:isolate	1203.36	648	8.16322e-36	0.950318
NA	intercept	NA	NA	NA	0.000283688
Bcin01g01270	species	12.4227	6	0.053176	0.00496747
Bcin01g01270	isolate	231.091	72	1.43144e-18	0.0573482
Bcin01g01270	species:isolate	241.84	432	1	0.937566
NA	intercept	NA	NA	NA	0.000118728
Bcin01g01280	species	1213.35	9	1.58836e-255	0.00654853
Bcin01g01280	isolate	212.124	72	9.75529e-16	0.0538746
Bcin01g01280	species:isolate	1192.94	648	9.11133e-35	0.939201
NA	intercept	NA	NA	NA	0.000375611
Bcin01g01290	species	520.642	9	2.18039e-106	0.00652808
Bcin01g01290	isolate	180.468	72	2.78016e-11	0.0528345
Bcin01g01290	species:isolate	1193.34	648	8.30843e-35	0.940272
NA	intercept	NA	NA	NA	0.000365277
Bcin01g01300	species	553.823	9	1.68651e-113	0.00590696
Bcin01g01300	isolate	1189.28	72	7.26759e-202	0.0509294
Bcin01g01300	species:isolate	1365.39	648	2.47002e-53	0.942832
NA	intercept	NA	NA	NA	0.000332124
Bcin01g01310	species	1689.81	9	0	0.00640777
Bcin01g01310	isolate	752.669	72	5.40977e-114	0.0534661
Bcin01g01310	species:isolate	2104.43	648	3.00528e-153	0.939766
NA	intercept	NA	NA	NA	0.000360504
Bcin01g01320	species	1269.61	9	1.134e-267	0.00631797
Bcin01g01320	isolate	933.417	72	5.58634e-150	0.0528805
Bcin01g01320	species:isolate	2872.05	648	2.32388e-276	0.940451
NA	intercept	NA	NA	NA	0.000350179
Bcin01g01330	species	1338.37	9	1.59454e-282	0.00696094
Bcin01g01330	isolate	764.834	72	2.16035e-116	0.0519194
Bcin01g01330	species:isolate	1855.91	648	6.95716e-117	0.940737
NA	intercept	NA	NA	NA	0.000382684
Bcin01g01340	species	1616.07	9	0	0.00638387
Bcin01g01340	isolate	680.212	72	8.57444e-100	0.053823
Bcin01g01340	species:isolate	1731.18	648	1.52573e-99	0.939431
NA	intercept	NA	NA	NA	0.0003626
Bcin01g01350	species	2467.51	9	0	0.00694292
Bcin01g01350	isolate	609.017	72	5.22714e-86	0.0581181
Bcin01g01350	species:isolate	2004.62	648	2.21489e-138	0.934487
NA	intercept	NA	NA	NA	0.000451646
Bcin01g01360	species	912.146	9	1.494e-190	0.00625757
Bcin01g01360	isolate	610.631	72	2.55732e-86	0.0514917
Bcin01g01360	species:isolate	1554.43	648	3.07894e-76	0.941932
NA	intercept	NA	NA	NA	0.000318571
Bcin01g01370	species	1257.01	9	5.94521e-265	0.00782597
Bcin01g01370	isolate	817.901	72	6.72912e-127	0.0648292
Bcin01g01370	species:isolate	1966.21	648	9.47558e-133	0.926733
NA	intercept	NA	NA	NA	0.00061206
Bcin01g01380	species	1012.72	9	3.12104e-212	0.00828268
Bcin01g01380	isolate	612.458	72	1.13857e-86	0.0474769
Bcin01g01380	species:isolate	1822.85	648	3.18618e-112	0.943884
NA	intercept	NA	NA	NA	0.000356773
Bcin01g01390	species	653.178	9	7.98424e-135	0.00527131
Bcin01g01390	isolate	237.82	72	1.33591e-19	0.0505096
Bcin01g01390	species:isolate	959.655	648	1.71852e-14	0.943966
NA	intercept	NA	NA	NA	0.000252958
Bcin01g01400	species	772.204	9	2.04068e-160	0.0082515
Bcin01g01400	isolate	778.249	72	4.84137e-119	0.04015
Bcin01g01400	species:isolate	1821.19	648	5.45595e-112	0.951329
NA	intercept	NA	NA	NA	0.000269506
Bcin01g01410	species	1507.47	9	4.61684583412811e-319	0.00683608
Bcin01g01410	isolate	758.342	72	4.12153e-115	0.0561418
Bcin01g01410	species:isolate	1863.83	648	5.2246e-118	0.936592
NA	intercept	NA	NA	NA	0.000429983
Bcin01g01420	species	860.481	9	2.01706e-179	0.00597338
Bcin01g01420	isolate	625.481	72	3.52405e-89	0.0558766
Bcin01g01420	species:isolate	2071.41	648	2.71117e-148	0.93783
NA	intercept	NA	NA	NA	0.000320238
Bcin01g01430	species	194.094	9	5.72264e-37	0.00738245
Bcin01g01430	isolate	348.958	72	5.86099e-38	0.0525758
Bcin01g01430	species:isolate	869.303	648	1.21218e-08	0.939633
NA	intercept	NA	NA	NA	0.000409255
Bcin01g01440	species	4453.1	9	0	0.0064337
Bcin01g01440	isolate	4049.5	72	0	0.0525808
Bcin01g01440	species:isolate	3173.46	648	0	0.94062
NA	intercept	NA	NA	NA	0.000365132
Bcin01g01450	species	2454.36	9	0	0.00662916
Bcin01g01450	isolate	1022.15	72	7.17022e-168	0.0561666
Bcin01g01450	species:isolate	1982.44	648	4.00795e-135	0.936791
NA	intercept	NA	NA	NA	0.000413229
Bcin01g01460	species	622.268	9	3.4744e-128	0.00783966
Bcin01g01460	isolate	3690.11	72	0	0.0605869
Bcin01g01460	species:isolate	2203.03	648	3.0371e-168	0.931023
NA	intercept	NA	NA	NA	0.000550588
Bcin01g01470	species	722.306	9	1.1058e-149	0.00754687
Bcin01g01470	isolate	1235.98	72	2.02453e-211	0.0510568
Bcin01g01470	species:isolate	1502.56	648	1.00249e-69	0.94107
NA	intercept	NA	NA	NA	0.000326405
Bcin01g01480	species	577.473	9	1.42775e-118	0.00913714
Bcin01g01480	isolate	326.951	72	3.66257e-34	0.0332484
Bcin01g01480	species:isolate	1610.36	648	1.95297e-83	0.957387
NA	intercept	NA	NA	NA	0.000227357
Bcin01g01490	species	422.765	9	1.89293e-85	0.00641848
Bcin01g01490	isolate	419.746	72	1.53539e-50	0.0520856
Bcin01g01490	species:isolate	2355	648	6.74904e-192	0.941136
NA	intercept	NA	NA	NA	0.00035991
Bcin01g01500	species	104.553	9	1.88171e-18	0.00647239
Bcin01g01500	isolate	811.938	72	1.02797e-125	0.0524016
Bcin01g01500	species:isolate	2980.49	648	1.0339e-294	0.940768
NA	intercept	NA	NA	NA	0.000357862
Bcin01g01520	species	426.443	9	3.10031e-86	0.00642974
Bcin01g01520	isolate	1190.01	72	5.15895e-202	0.052434
Bcin01g01520	species:isolate	1372.45	648	3.80886e-54	0.940777
NA	intercept	NA	NA	NA	0.000358826
Bcin01g01530	species	446.106	9	1.94976e-90	0.00648295
Bcin01g01530	isolate	230.121	72	2.0105e-18	0.0527552
Bcin01g01530	species:isolate	1506.3	648	3.44203e-70	0.940385
NA	intercept	NA	NA	NA	0.000377233
Bcin01g01540	species	1311.32	9	1.10842e-276	0.00698469
Bcin01g01540	isolate	166.032	72	2.16135e-09	0.0607321
Bcin01g01540	species:isolate	828.852	648	1.75629e-06	0.931821
NA	intercept	NA	NA	NA	0.00046255
Bcin01g01550	species	3517.58	9	0	0.00646324
Bcin01g01550	isolate	2748.59	72	0	0.0523664
Bcin01g01550	species:isolate	2300	648	2.88425e-183	0.94081
NA	intercept	NA	NA	NA	0.000360231
Bcin01g01560	species	1344.88	9	6.24738e-284	0.00793647
Bcin01g01560	isolate	575.821	72	1.19642e-79	0.0429802
Bcin01g01560	species:isolate	1350.06	648	1.38615e-51	0.94879
NA	intercept	NA	NA	NA	0.000292842
Bcin01g01570	species	2085.63	9	0	0.00642531
Bcin01g01570	isolate	1768.32	72	1.39820577773073e-321	0.0528792
Bcin01g01570	species:isolate	2455.94	648	6.17513e-208	0.940339
NA	intercept	NA	NA	NA	0.00035685
Bcin01g01580	species	980.4	9	2.90086e-205	0.00661803
Bcin01g01580	isolate	676.887	72	3.80972e-99	0.0532792
Bcin01g01580	species:isolate	1750.49	648	3.50305e-102	0.939724
NA	intercept	NA	NA	NA	0.000378389
Bcin01g01590	species	2443.21	9	0	0.00642029
Bcin01g01590	isolate	610.397	72	2.83732e-86	0.0527737
Bcin01g01590	species:isolate	2460.85	648	1.00959e-208	0.940441
NA	intercept	NA	NA	NA	0.000364719
Bcin01g01600	species	1583.39	9	0	0.00642891
Bcin01g01600	isolate	594.858	72	2.73211e-83	0.05152
Bcin01g01600	species:isolate	1189.55	648	1.98469e-34	0.941698
NA	intercept	NA	NA	NA	0.000352948
Bcin01g01610	species	492.576	9	2.23343e-100	0.00588239
Bcin01g01610	isolate	414.37	72	1.44192e-49	0.0493638
Bcin01g01610	species:isolate	1127.5	648	1.92793e-28	0.94442
NA	intercept	NA	NA	NA	0.000334001
Bcin01g01620	species	1.77267	4	0.777478	0.00630111
Bcin01g01620	isolate	179.57	72	3.66867e-11	0.10946
Bcin01g01620	species:isolate	75.9256	288	1	0.88345
NA	intercept	NA	NA	NA	0.000788604
Bcin01g01630	species	359.614	9	5.56554e-72	0.00650594
Bcin01g01630	isolate	228.476	72	3.5709e-18	0.0251541
Bcin01g01630	species:isolate	746.069	648	0.00444844	0.968221
NA	intercept	NA	NA	NA	0.000119046
Bcin01g01640	species	690.543	9	7.46199e-143	0.00621489
Bcin01g01640	isolate	834.6	72	3.22365e-130	0.0485913
Bcin01g01640	species:isolate	1520.07	648	6.61425e-72	0.944863
NA	intercept	NA	NA	NA	0.000330351
Bcin01g01650	species	1233.45	9	7.26904e-260	0.0064105
Bcin01g01650	isolate	934.738	72	3.03276e-150	0.0496288
Bcin01g01650	species:isolate	1398.63	648	3.46381e-57	0.943589
NA	intercept	NA	NA	NA	0.000371994
Bcin01g01660	species	844.26	9	6.28542e-176	0.0061438
Bcin01g01660	isolate	493.054	72	5.03433e-64	0.0449111
Bcin01g01660	species:isolate	1328.93	648	3.34115e-49	0.948644
NA	intercept	NA	NA	NA	0.000301407
Bcin01g01670	species	837.588	9	1.71792e-174	0.00434727
Bcin01g01670	isolate	733.124	72	3.7886e-110	0.0612794
Bcin01g01670	species:isolate	1131.81	648	7.63394e-29	0.934154
NA	intercept	NA	NA	NA	0.000219656
Bcin01g01680	species	2098.19	9	0	0.0063815
Bcin01g01680	isolate	290.4	72	5.17219e-28	0.0490259
Bcin01g01680	species:isolate	1569.92	648	3.25408e-78	0.944268
NA	intercept	NA	NA	NA	0.000325095
Bcin01g01690	species	518.1	9	7.6408e-106	0.00538042
Bcin01g01690	isolate	229.728	72	2.30604e-18	0.0441915
Bcin01g01690	species:isolate	851.973	648	1.11342e-07	0.950235
NA	intercept	NA	NA	NA	0.000192869
Bcin01g01700	species	223.399	9	4.03382e-43	0.00642148
Bcin01g01700	isolate	792.333	72	7.91914e-122	0.0523716
Bcin01g01700	species:isolate	1240.72	648	1.18433e-39	0.940846
NA	intercept	NA	NA	NA	0.000360746
Bcin01g01710	species	204.901	9	3.10719e-39	0.00626352
Bcin01g01710	isolate	1257.71	72	7.09748e-216	0.0515143
Bcin01g01710	species:isolate	1138.36	648	1.84794e-29	0.941871
NA	intercept	NA	NA	NA	0.000350914
Bcin01g01720	species	802.212	9	7.10438e-167	0.0062944
Bcin01g01720	isolate	1314.58	72	1.48976e-227	0.0510085
Bcin01g01720	species:isolate	1474.56	648	2.81467e-66	0.942348
NA	intercept	NA	NA	NA	0.000348763
Bcin01g01730	species	476.031	9	7.76514e-97	0.0061412
Bcin01g01730	isolate	215.849	72	2.76387e-16	0.0496226
Bcin01g01730	species:isolate	931.814	648	1.50461e-12	0.94389
NA	intercept	NA	NA	NA	0.000345968
Bcin01g01740	species	2694.59	9	0	0.00610762
Bcin01g01740	isolate	790.617	72	1.73117e-121	0.0503296
Bcin01g01740	species:isolate	1623.13	648	4.20397e-85	0.943224
NA	intercept	NA	NA	NA	0.000338401
Bcin01g01750	species	336.82	9	3.94663e-67	0.00627279
Bcin01g01750	isolate	368.437	72	2.28124e-41	0.0357807
Bcin01g01750	species:isolate	868.457	648	1.3548e-08	0.957804
NA	intercept	NA	NA	NA	0.00014244
Bcin01g01760	species	764.491	9	9.32196e-159	0.00676011
Bcin01g01760	isolate	2094.16	72	0	0.0573141
Bcin01g01760	species:isolate	2421.84	648	1.72058e-202	0.935498
NA	intercept	NA	NA	NA	0.00042814
Bcin01g01770	species	209.15	9	3.98661e-40	0.00638827
Bcin01g01770	isolate	257.728	72	1.02663e-22	0.0513993
Bcin01g01770	species:isolate	1109.75	648	8.37258e-27	0.941861
NA	intercept	NA	NA	NA	0.000351287
Bcin01g01780	species	2213.78	9	0	0.00619627
Bcin01g01780	isolate	182.452	72	1.50165e-11	0.0478353
Bcin01g01780	species:isolate	1121.34	648	7.20184e-28	0.945622
NA	intercept	NA	NA	NA	0.000346407
Bcin01g01790	species	557.12	9	3.31184e-114	0.0064595
Bcin01g01790	isolate	426.524	72	9.05047e-52	0.0526979
Bcin01g01790	species:isolate	1960.73	648	5.96254e-132	0.940482
NA	intercept	NA	NA	NA	0.00036082
Bcin01g01800	species	1201.54	9	5.63032e-253	0.00646852
Bcin01g01800	isolate	1188.97	72	8.43766e-202	0.0524531
Bcin01g01800	species:isolate	1899.62	648	4.08241e-123	0.940714
NA	intercept	NA	NA	NA	0.000364725
Bcin01g01810	species	517.908	9	8.39821e-106	0.00748093
Bcin01g01810	isolate	540.646	72	5.77963e-73	0.035011
Bcin01g01810	species:isolate	1091.17	648	3.97868e-25	0.957243
NA	intercept	NA	NA	NA	0.000264766
Bcin01g01820	species	458.926	9	3.53995e-93	0.00634091
Bcin01g01820	isolate	613.475	72	7.25368e-87	0.0509769
Bcin01g01820	species:isolate	1384.25	648	1.64634e-55	0.942333
NA	intercept	NA	NA	NA	0.000348879
Bcin01g01830	species	386.587	9	9.94878e-78	0.0064488
Bcin01g01830	isolate	970.549	72	1.8869e-157	0.0523279
Bcin01g01830	species:isolate	1553.55	648	3.98568e-76	0.940864
NA	intercept	NA	NA	NA	0.000359068
Bcin01g01840	species	250.166	9	9.20074e-49	0.00623017
Bcin01g01840	isolate	407.253	72	2.76955e-48	0.0504379
Bcin01g01840	species:isolate	1546.05	648	3.56197e-75	0.942987
NA	intercept	NA	NA	NA	0.000344814
Bcin01g01850	species	1403.47	9	1.37377e-296	0.00647996
Bcin01g01850	isolate	499.089	72	3.76245e-65	0.0511363
Bcin01g01850	species:isolate	1566.87	648	7.99005e-78	0.942035
NA	intercept	NA	NA	NA	0.000349041
Bcin01g01860	species	249.54	4	8.17627e-53	0.00449342
Bcin01g01860	isolate	163.367	72	4.70191e-09	0.105067
Bcin01g01860	species:isolate	286.041	288	0.521539	0.890183
NA	intercept	NA	NA	NA	0.000256366
Bcin01g01870	species	337.021	9	3.57703e-67	0.00602676
Bcin01g01870	isolate	450.924	72	3.15709e-56	0.0485287
Bcin01g01870	species:isolate	1260.39	648	1.00468e-41	0.945115
NA	intercept	NA	NA	NA	0.000329533
Bcin01g01880	species	145.323	9	8.19356e-27	0.006027
Bcin01g01880	isolate	163.75	72	4.20705e-09	0.0498761
Bcin01g01880	species:isolate	979.877	648	5.64607e-16	0.943762
NA	intercept	NA	NA	NA	0.00033495
Bcin01g01890	species	324.531	9	1.61604e-64	0.00645713
Bcin01g01890	isolate	284.046	72	5.75609e-27	0.0517611
Bcin01g01890	species:isolate	1158.62	648	2.14976e-31	0.94143
NA	intercept	NA	NA	NA	0.000351566
Bcin01g01900	species	739.597	9	2.11335e-153	0.00632451
Bcin01g01900	isolate	2043.26	72	0	0.0514522
Bcin01g01900	species:isolate	1762.13	648	8.79993e-104	0.941871
NA	intercept	NA	NA	NA	0.000352196
Bcin01g01910	species	84.349	7	1.78148e-15	0.00624518
Bcin01g01910	isolate	190.605	72	1.14791e-12	0.0738239
Bcin01g01910	species:isolate	366.4	504	0.999999	0.919403
NA	intercept	NA	NA	NA	0.000527822
Bcin01g01920	species	182.021	9	1.91709e-34	0.00598365
Bcin01g01920	isolate	345.884	72	2.00438e-37	0.0499112
Bcin01g01920	species:isolate	879.28	648	3.1967e-09	0.94378
NA	intercept	NA	NA	NA	0.000325085
Bcin01g01930	species	340.687	9	5.93957e-68	0.00405702
Bcin01g01930	isolate	343.278	72	5.67121e-37	0.0558025
Bcin01g01930	species:isolate	762.037	648	0.00127578	0.939896
NA	intercept	NA	NA	NA	0.000244151
Bcin01g01940	species	48.2172	5	3.20711e-09	0.00615312
Bcin01g01940	isolate	144.423	72	8.9943e-07	0.0979971
Bcin01g01940	species:isolate	141.903	360	1	0.895146
NA	intercept	NA	NA	NA	0.000704072
Bcin01g01950	species	347.385	9	2.23144e-69	0.0059909
Bcin01g01950	isolate	278.672	72	4.35833e-26	0.049325
Bcin01g01950	species:isolate	1173.92	648	6.96087e-33	0.944355
NA	intercept	NA	NA	NA	0.000329047
Bcin01g01960	species	507.538	9	1.39759e-103	0.00593485
Bcin01g01960	isolate	178.492	72	5.11321e-11	0.0470209
Bcin01g01960	species:isolate	987.475	648	1.51067e-16	0.946708
NA	intercept	NA	NA	NA	0.0003362
Bcin01g01970	species	504.405	9	6.55062e-103	0.00643278
Bcin01g01970	isolate	194.816	72	2.96829e-13	0.0494212
Bcin01g01970	species:isolate	1139.8	648	1.35098e-29	0.943802
NA	intercept	NA	NA	NA	0.00034381
Bcin01g01980	species	394.063	9	2.53084e-79	0.00452013
Bcin01g01980	isolate	241.069	72	4.2082e-20	0.0622508
Bcin01g01980	species:isolate	982.957	648	3.31658e-16	0.932973
NA	intercept	NA	NA	NA	0.00025569
Bcin01g01990	species	672.067	9	6.97676e-139	0.00642266
Bcin01g01990	isolate	517.092	72	1.59375e-68	0.0512351
Bcin01g01990	species:isolate	1598.12	648	7.60796e-82	0.94199
NA	intercept	NA	NA	NA	0.000352002
Bcin01g02000	species	118.967	9	2.1737e-21	0.00642
Bcin01g02000	isolate	1477.49	72	3.72466e-261	0.0524987
Bcin01g02000	species:isolate	1802	648	2.63364e-109	0.940726
NA	intercept	NA	NA	NA	0.000355217
Bcin01g02010	species	1580.51	9	0	0.0064239
Bcin01g02010	isolate	879.526	72	3.53011e-139	0.0513111
Bcin01g02010	species:isolate	1702.6	648	1.14489e-95	0.941894
NA	intercept	NA	NA	NA	0.000371358
Bcin01g02020	species	429.779	9	6.01021e-87	0.00628595
Bcin01g02020	isolate	379.857	72	2.18415e-43	0.0512805
Bcin01g02020	species:isolate	915.612	648	1.7868e-11	0.942083
NA	intercept	NA	NA	NA	0.000350944
Bcin01g02030	species	223.513	9	3.81827e-43	0.00638979
Bcin01g02030	isolate	520.307	72	3.96302e-69	0.0524444
Bcin01g02030	species:isolate	984.882	648	2.37433e-16	0.940814
NA	intercept	NA	NA	NA	0.000351846
Bcin01g02040	species	262.592	9	2.18189e-51	0.00629099
Bcin01g02040	isolate	994.444	72	2.85707e-162	0.0510543
Bcin01g02040	species:isolate	1575.75	648	5.83264e-79	0.942308
NA	intercept	NA	NA	NA	0.000347189
Bcin01g02050	species	893.411	9	1.62633e-186	0.00645544
Bcin01g02050	isolate	1879.19	72	0	0.0524636
Bcin01g02050	species:isolate	1480.07	648	5.94967e-67	0.940722
NA	intercept	NA	NA	NA	0.000358513
Bcin01g02060	species	29.6285	6	4.62431e-05	0.00620015
Bcin01g02060	isolate	193.202	72	4.99441e-13	0.084842
Bcin01g02060	species:isolate	212.96	432	1	0.90837
NA	intercept	NA	NA	NA	0.000588282
Bcin01g02070	species	992.589	9	6.83151e-208	0.00629749
Bcin01g02070	isolate	680.164	72	8.75937e-100	0.0505633
Bcin01g02070	species:isolate	1470.75	648	8.21496e-66	0.942797
NA	intercept	NA	NA	NA	0.000342149
Bcin01g02080	species	1854.23	9	0	0.00634234
Bcin01g02080	isolate	773.281	72	4.64232e-118	0.0451151
Bcin01g02080	species:isolate	1218.88	648	2.15549e-37	0.948226
NA	intercept	NA	NA	NA	0.000316633
Bcin01g02090	species	155.511	9	6.35101e-29	0.00758169
Bcin01g02090	isolate	236.455	72	2.16589e-19	0.0262066
Bcin01g02090	species:isolate	1268.95	648	1.22865e-42	0.966032
NA	intercept	NA	NA	NA	0.000179248
Bcin01g02100	species	152.381	9	2.83195e-28	0.00625445
Bcin01g02100	isolate	605.959	72	2.02292e-85	0.0508467
Bcin01g02100	species:isolate	1141.44	648	9.44067e-30	0.942554
NA	intercept	NA	NA	NA	0.000344412
Bcin01g02110	species	263.48	9	1.41564e-51	0.00621663
Bcin01g02110	isolate	216.846	72	1.96817e-16	0.0479984
Bcin01g02110	species:isolate	1347.31	648	2.84437e-51	0.945469
NA	intercept	NA	NA	NA	0.000315961
Bcin01g02120	species	199.058	9	5.22003e-38	0.00643146
Bcin01g02120	isolate	1326.22	72	6.01608e-230	0.0525834
Bcin01g02120	species:isolate	1329.75	648	2.70368e-49	0.940626
NA	intercept	NA	NA	NA	0.000359162
Bcin01g02130	species	222.58	9	5.99943e-43	0.00646618
Bcin01g02130	isolate	164.199	72	3.69196e-09	0.0659277
Bcin01g02130	species:isolate	627.611	648	0.710155	0.927109
NA	intercept	NA	NA	NA	0.000497279
Bcin01g02140	species	403.456	9	2.50753e-81	0.00750248
Bcin01g02140	isolate	390.165	72	3.2026e-45	0.0397876
Bcin01g02140	species:isolate	1025.28	648	1.6277e-19	0.952434
NA	intercept	NA	NA	NA	0.000275612
Bcin01g02150	species	1343.93	9	1.00312e-283	0.00663191
Bcin01g02150	isolate	604.195	72	4.41546e-85	0.0580295
Bcin01g02150	species:isolate	1823.46	648	2.61897e-112	0.934923
NA	intercept	NA	NA	NA	0.00041548
Bcin01g02160	species	422.834	9	1.8299e-85	0.00644147
Bcin01g02160	isolate	771.51	72	1.03906e-117	0.0525053
Bcin01g02160	species:isolate	1031.22	648	5.34763e-20	0.940695
NA	intercept	NA	NA	NA	0.000357968
Bcin01g02170	species	511.087	9	2.42844e-104	0.00644582
Bcin01g02170	isolate	339.968	72	2.11948e-36	0.0522167
Bcin01g02170	species:isolate	1331.18	648	1.86827e-49	0.940978
NA	intercept	NA	NA	NA	0.000359553
Bcin01g02180	species	3364.47	9	0	0.00642888
Bcin01g02180	isolate	692.49	72	3.45158e-102	0.053768
Bcin01g02180	species:isolate	1678.61	648	1.91126e-92	0.939406
NA	intercept	NA	NA	NA	0.000397519
Bcin01g02190	species	385.866	9	1.41715e-77	0.00626211
Bcin01g02190	isolate	147.477	72	3.99244e-07	0.052983
Bcin01g02190	species:isolate	1047.28	648	2.49771e-21	0.9404
NA	intercept	NA	NA	NA	0.000354686
Bcin01g02200	species	1726.61	9	0	0.00646809
Bcin01g02200	isolate	1410.52	72	2.56897e-247	0.0524696
Bcin01g02200	species:isolate	2166.93	648	1.01632e-162	0.940702
NA	intercept	NA	NA	NA	0.00036047
Bcin01g02210	species	1144.97	9	9.1606e-241	0.00646753
Bcin01g02210	isolate	1757.33	72	2.73727189765426e-319	0.0524718
Bcin01g02210	species:isolate	2035.88	648	5.31501e-143	0.940701
NA	intercept	NA	NA	NA	0.000359456
Bcin01g02220	species	1061.02	9	1.18927e-222	0.00629436
Bcin01g02220	isolate	353.711	72	8.71249e-39	0.0499681
Bcin01g02220	species:isolate	1408.11	648	2.67108e-58	0.943394
NA	intercept	NA	NA	NA	0.000343314
Bcin01g02230	species	362.522	9	1.33741e-72	0.00637678
Bcin01g02230	isolate	299.386	72	1.66525e-29	0.0530969
Bcin01g02230	species:isolate	1172.42	648	9.76624e-33	0.940153
NA	intercept	NA	NA	NA	0.000373385
Bcin01g02240	species	1207.28	9	3.25332e-254	0.00652803
Bcin01g02240	isolate	552.877	72	2.78324e-75	0.0515896
Bcin01g02240	species:isolate	1259.26	648	1.32182e-41	0.941513
NA	intercept	NA	NA	NA	0.000369605
Bcin01g02250	species	1137.34	9	4.07018e-239	0.00635844
Bcin01g02250	isolate	532.96	72	1.63715e-71	0.0499092
Bcin01g02250	species:isolate	1452.92	648	1.19973e-63	0.943391
NA	intercept	NA	NA	NA	0.00034104
Bcin01g02260	species	373.357	9	6.57675e-75	0.00638812
Bcin01g02260	isolate	785.249	72	1.9989e-120	0.0525997
Bcin01g02260	species:isolate	1332.59	648	1.29977e-49	0.94066
NA	intercept	NA	NA	NA	0.000352506
Bcin01g02270	species	524.182	9	3.80243e-107	0.00621928
Bcin01g02270	isolate	500.111	72	2.42349e-65	0.0516151
Bcin01g02270	species:isolate	1398.17	648	3.91993e-57	0.941816
NA	intercept	NA	NA	NA	0.000349287
Bcin01g02280	species	440.684	9	2.81025e-89	0.00642381
Bcin01g02280	isolate	1958.61	72	0	0.0525067
Bcin01g02280	species:isolate	1523.43	648	2.51611e-72	0.94071
NA	intercept	NA	NA	NA	0.000359519
Bcin01g02290	species	393.616	9	3.15171e-79	0.00622087
Bcin01g02290	isolate	1087.65	72	3.76843e-181	0.0511495
Bcin01g02290	species:isolate	1121	648	7.75271e-28	0.942283
NA	intercept	NA	NA	NA	0.000346917
Bcin01g02300	species	390.958	9	1.16314e-78	0.00635167
Bcin01g02300	isolate	1847.27	72	0	0.0515599
Bcin01g02300	species:isolate	1605.49	648	8.39884e-83	0.941724
NA	intercept	NA	NA	NA	0.000364387
Bcin01g02310	species	671.299	9	1.02042e-138	0.00644477
Bcin01g02310	isolate	1687.62	72	9.117e-305	0.0523703
Bcin01g02310	species:isolate	1372.47	648	3.78905e-54	0.940828
NA	intercept	NA	NA	NA	0.000357178
Bcin01g02320	species	1528.77	9	9.88131291682493e-324	0.00641888
Bcin01g02320	isolate	1618.78	72	1.88804e-290	0.0523503
Bcin01g02320	species:isolate	1710.52	648	9.74768e-97	0.940873
NA	intercept	NA	NA	NA	0.000357947
Bcin01g02330	species	751.425	9	6.03266e-156	0.00610987
Bcin01g02330	isolate	932.589	72	8.19612e-150	0.0495748
Bcin01g02330	species:isolate	1302.95	648	2.53798e-46	0.943988
NA	intercept	NA	NA	NA	0.000327131
Bcin01g02340	species	574.955	9	4.95202e-118	0.00597004
Bcin01g02340	isolate	845.25	72	2.44306e-132	0.0486904
Bcin01g02340	species:isolate	1390.51	648	3.0749e-56	0.945002
NA	intercept	NA	NA	NA	0.00033715
Bcin01g02350	species	270.745	9	4.11564e-53	0.00571885
Bcin01g02350	isolate	1320.73	72	8.10146e-229	0.0452841
Bcin01g02350	species:isolate	1326.14	648	6.85106e-49	0.948675
NA	intercept	NA	NA	NA	0.000322191
Bcin01g02360	species	373.183	9	7.16258e-75	0.00628287
Bcin01g02360	isolate	265.797	72	5.28648e-24	0.0493777
Bcin01g02360	species:isolate	1002.76	648	1.00608e-17	0.943982
NA	intercept	NA	NA	NA	0.000357858
Bcin01g02370	species	484.765	9	1.0496e-98	0.00493628
Bcin01g02370	isolate	118.041	72	0.000509467	0.056154
Bcin01g02370	species:isolate	862.637	648	2.88739e-08	0.938605
NA	intercept	NA	NA	NA	0.000304795
Bcin01g02380	species	392.953	9	4.36665e-79	0.0056903
Bcin01g02380	isolate	327.009	72	3.5799e-34	0.0556012
Bcin01g02380	species:isolate	947.564	648	1.23939e-13	0.938345
NA	intercept	NA	NA	NA	0.000363211
Bcin01g02390	species	55.5138	8	3.50758e-09	0.00681009
Bcin01g02390	isolate	276.381	72	1.02926e-25	0.0593011
Bcin01g02390	species:isolate	364.005	576	1	0.933436
NA	intercept	NA	NA	NA	0.000452526
Bcin01g02400	species	516.242	9	1.91026e-105	0.00628646
Bcin01g02400	isolate	382.005	72	9.08074e-44	0.0509482
Bcin01g02400	species:isolate	1108.8	648	1.02285e-26	0.94241
NA	intercept	NA	NA	NA	0.000355344
Bcin01g02410	species	30.8753	9	0.000310975	0.00652326
Bcin01g02410	isolate	256.097	72	1.86221e-22	0.0584915
Bcin01g02410	species:isolate	427.021	648	1	0.934566
NA	intercept	NA	NA	NA	0.000419008
Bcin01g02420	species	466.293	9	9.40493e-95	0.00643691
Bcin01g02420	isolate	872.541	72	8.78342e-138	0.052164
Bcin01g02420	species:isolate	1336.98	648	4.16981e-50	0.941045
NA	intercept	NA	NA	NA	0.000353784
Bcin01g02430	species	1070.65	9	9.95798e-225	0.00598924
Bcin01g02430	isolate	1121.16	72	5.74399e-188	0.0512919
Bcin01g02430	species:isolate	1818.83	648	1.167e-111	0.942409
NA	intercept	NA	NA	NA	0.000310244
Bcin01g02440	species	1742.64	9	0	0.00645669
Bcin01g02440	isolate	812.639	72	7.46281e-126	0.0542781
Bcin01g02440	species:isolate	1749.13	648	5.37283e-102	0.938898
NA	intercept	NA	NA	NA	0.000367097
Bcin01g02450	species	554.571	9	1.1654e-113	0.00631697
Bcin01g02450	isolate	568.746	72	2.6736e-78	0.0528238
Bcin01g02450	species:isolate	1297.2	648	1.08167e-45	0.940529
NA	intercept	NA	NA	NA	0.000330643
Bcin01g02460	species	822.347	9	3.28683e-171	0.00648532
Bcin01g02460	isolate	956.498	72	1.27572e-154	0.0518514
Bcin01g02460	species:isolate	1803.1	648	1.84639e-109	0.941308
NA	intercept	NA	NA	NA	0.000355596
Bcin01g02470	species	595.759	9	1.70288e-122	0.0051255
Bcin01g02470	isolate	1447.2	72	6.84193e-255	0.0523959
Bcin01g02470	species:isolate	1630.52	648	4.52573e-86	0.942269
NA	intercept	NA	NA	NA	0.000209472
Bcin01g02480	species	558.491	9	1.68294e-114	0.00688241
Bcin01g02480	isolate	644.469	72	7.53204e-93	0.0450496
Bcin01g02480	species:isolate	1124.42	648	3.73301e-28	0.947849
NA	intercept	NA	NA	NA	0.000219244
Bcin01g02490	species	267.969	9	1.59159e-52	0.0059185
Bcin01g02490	isolate	882.076	72	1.09133e-139	0.0497517
Bcin01g02490	species:isolate	1439.09	648	5.5518e-62	0.943998
NA	intercept	NA	NA	NA	0.00033216
Bcin01g02500	species	304.516	9	2.8753e-60	0.0062746
Bcin01g02500	isolate	613.093	72	8.59255e-87	0.0510611
Bcin01g02500	species:isolate	1404.57	648	6.96865e-58	0.942318
NA	intercept	NA	NA	NA	0.000346221
Bcin01g02510	species	449.862	9	3.06958e-91	0.00764857
Bcin01g02510	isolate	313.992	72	5.86109e-32	0.0287432
Bcin01g02510	species:isolate	935.112	648	8.98687e-13	0.963415
NA	intercept	NA	NA	NA	0.000193594
Bcin01g02520	species	1138.36	9	2.44909e-239	0.00650249
Bcin01g02520	isolate	525.046	72	5.08361e-70	0.0444863
Bcin01g02520	species:isolate	1324.96	648	9.27171e-49	0.948694
NA	intercept	NA	NA	NA	0.000316911
Bcin01g02530	species	495.537	9	5.19084e-101	0.00487814
Bcin01g02530	isolate	240.898	72	4.47298e-20	0.0592244
Bcin01g02530	species:isolate	846.465	648	2.1937e-07	0.935621
NA	intercept	NA	NA	NA	0.000276869
Bcin01g02550	species	857.159	9	1.04808e-178	0.00959422
Bcin01g02550	isolate	341.736	72	1.04853e-36	0.0278462
Bcin01g02550	species:isolate	1011.86	648	1.9382e-18	0.962354
NA	intercept	NA	NA	NA	0.000206018
Bcin01g02560	species	668.828	9	3.46485e-138	0.00642745
Bcin01g02560	isolate	304.929	72	1.9693e-30	0.0527057
Bcin01g02560	species:isolate	1494.15	648	1.10166e-68	0.94051
NA	intercept	NA	NA	NA	0.000356841
Bcin01g02565	species	561.79	9	3.29949e-115	0.00621158
Bcin01g02565	isolate	636.945	72	2.1521e-91	0.0503234
Bcin01g02565	species:isolate	1401.15	648	1.75673e-57	0.943125
NA	intercept	NA	NA	NA	0.000339582
Bcin01g02570	species	1009.91	9	1.26075e-211	0.00636783
Bcin01g02570	isolate	132.889	72	1.68555e-05	0.0534622
Bcin01g02570	species:isolate	1095.85	648	1.51664e-25	0.939772
NA	intercept	NA	NA	NA	0.000398327
Bcin01g02590	species	133.822	9	1.93849e-24	0.00458679
Bcin01g02590	isolate	174.484	72	1.73768e-10	0.0466668
Bcin01g02590	species:isolate	932.05	648	1.45043e-12	0.948621
NA	intercept	NA	NA	NA	0.000125232
Bcin01g02600	species	282.683	9	1.22268e-55	0.00644842
Bcin01g02600	isolate	637.685	72	1.54758e-91	0.0521575
Bcin01g02600	species:isolate	1572.78	648	1.39915e-78	0.941031
NA	intercept	NA	NA	NA	0.000362704
Bcin01g02610	species	840.388	9	4.2873e-175	0.00642898
Bcin01g02610	isolate	1052.52	72	5.08393e-174	0.0518549
Bcin01g02610	species:isolate	1337.03	648	4.12484e-50	0.941361
NA	intercept	NA	NA	NA	0.00035549
Bcin01g02620	species	471.206	9	8.36172e-96	0.00513048
Bcin01g02620	isolate	332.997	72	3.36767e-35	0.0582864
Bcin01g02620	species:isolate	1374.06	648	2.48812e-54	0.9363
NA	intercept	NA	NA	NA	0.0002836
Bcin01g02640	species	808.095	9	3.84697e-168	0.00625361
Bcin01g02640	isolate	304.013	72	2.80532e-30	0.0498141
Bcin01g02640	species:isolate	1060.42	648	1.92856e-22	0.943591
NA	intercept	NA	NA	NA	0.000341109
Bcin01g02650	species	561.204	9	4.4087e-115	0.00634827
Bcin01g02650	isolate	194.935	72	2.8557e-13	0.0502417
Bcin01g02650	species:isolate	1100.34	648	5.98182e-26	0.943074
NA	intercept	NA	NA	NA	0.00033554
Bcin01g02660	species	735.865	9	1.34134e-152	0.00644166
Bcin01g02660	isolate	296.264	72	5.51462e-29	0.0525847
Bcin01g02660	species:isolate	886.123	648	1.25195e-09	0.940613
NA	intercept	NA	NA	NA	0.000360921
Bcin01g02670	species	716.128	9	2.35684e-148	0.00645575
Bcin01g02670	isolate	1330.88	72	6.60792e-231	0.0522682
Bcin01g02670	species:isolate	1767.13	648	1.8001e-104	0.940919
NA	intercept	NA	NA	NA	0.00035654
Bcin01g02680	species	2170.23	9	0	0.00645968
Bcin01g02680	isolate	1408.01	72	8.46047e-247	0.0522765
Bcin01g02680	species:isolate	1888.66	648	1.51192e-121	0.940902
NA	intercept	NA	NA	NA	0.000361655
Bcin01g02690	species	664.715	9	2.65207e-137	0.00627442
Bcin01g02690	isolate	1402.98	72	9.22197e-246	0.0516795
Bcin01g02690	species:isolate	2043.2	648	4.34658e-144	0.941698
NA	intercept	NA	NA	NA	0.000348516
Bcin01g02700	species	229.711	9	1.89308e-44	0.00486077
Bcin01g02700	isolate	150.675	72	1.67999e-07	0.0461525
Bcin01g02700	species:isolate	805.066	648	2.33715e-05	0.948873
NA	intercept	NA	NA	NA	0.000113838
Bcin01g02710	species	258.368	9	1.7045e-50	0.00765009
Bcin01g02710	isolate	161.578	72	7.88416e-09	0.0406203
Bcin01g02710	species:isolate	816.888	648	6.66902e-06	0.951377
NA	intercept	NA	NA	NA	0.000353132
Bcin01g02720	species	519.748	9	3.38903e-106	0.00508589
Bcin01g02720	isolate	294.307	72	1.16549e-28	0.0500159
Bcin01g02720	species:isolate	1358.78	648	1.40901e-52	0.944625
NA	intercept	NA	NA	NA	0.000272916
Bcin01g02730	species	768.284	9	1.42304e-159	0.00639531
Bcin01g02730	isolate	814.063	72	3.89263e-126	0.0528018
Bcin01g02730	species:isolate	1333.03	648	1.1613e-49	0.940446
NA	intercept	NA	NA	NA	0.000357097
Bcin01g02740	species	507.367	9	1.52087e-103	0.00643762
Bcin01g02740	isolate	527.859	72	1.50045e-70	0.0519281
Bcin01g02740	species:isolate	1164.79	648	5.42498e-32	0.941272
NA	intercept	NA	NA	NA	0.000361861
Bcin01g02750	species	335.803	9	6.49303e-67	0.00637493
Bcin01g02750	isolate	887.435	72	9.24669e-141	0.0517833
Bcin01g02750	species:isolate	1184.57	648	6.20458e-34	0.941493
NA	intercept	NA	NA	NA	0.000348433
Bcin01g02760	species	1605.72	9	0	0.00658501
Bcin01g02760	isolate	1110.78	72	7.46038e-186	0.0477462
Bcin01g02760	species:isolate	1210.96	648	1.38799e-36	0.945331
NA	intercept	NA	NA	NA	0.000337932
Bcin01g02770	species	261.843	9	3.14104e-51	0.00621806
Bcin01g02770	isolate	679.116	72	1.40175e-99	0.0514007
Bcin01g02770	species:isolate	995.94	648	3.40212e-17	0.942039
NA	intercept	NA	NA	NA	0.000342566
Bcin01g02780	species	254.809	9	9.62512e-50	0.00642985
Bcin01g02780	isolate	828.487	72	5.29912e-129	0.052315
Bcin01g02780	species:isolate	1269.77	648	1.00294e-42	0.940896
NA	intercept	NA	NA	NA	0.000358767
Bcin01g02790	species	601.002	9	1.27628e-123	0.00624132
Bcin01g02790	isolate	302.267	72	5.49798e-30	0.0527267
Bcin01g02790	species:isolate	1325.26	648	8.58728e-49	0.940682
NA	intercept	NA	NA	NA	0.000350436
Bcin01g02800	species	496.702	9	2.92219e-101	0.00622892
Bcin01g02800	isolate	392.226	72	1.37244e-45	0.0508477
Bcin01g02800	species:isolate	899.664	648	1.85438e-10	0.942581
NA	intercept	NA	NA	NA	0.000342461
Bcin01g02810	species	284.351	9	5.41912e-56	0.0062014
Bcin01g02810	isolate	341.315	72	1.24006e-36	0.0512286
Bcin01g02810	species:isolate	1030.87	648	5.71484e-20	0.942226
NA	intercept	NA	NA	NA	0.000344403
Bcin01g02820	species	865.393	9	1.76553e-180	0.00631103
Bcin01g02820	isolate	408.639	72	1.55904e-48	0.0579287
Bcin01g02820	species:isolate	975.38	648	1.22125e-15	0.935362
NA	intercept	NA	NA	NA	0.000397876
Bcin01g02830	species	412.738	9	2.61832e-83	0.00645988
Bcin01g02830	isolate	402.934	72	1.65633e-47	0.0522709
Bcin01g02830	species:isolate	920.887	648	8.06873e-12	0.940915
NA	intercept	NA	NA	NA	0.000353861
Bcin01g02840	species	865.118	9	2.02368e-180	0.00652301
Bcin01g02840	isolate	659.006	72	1.14315e-95	0.0521024
Bcin01g02840	species:isolate	1231.42	648	1.10025e-38	0.941014
NA	intercept	NA	NA	NA	0.000360736
Bcin01g02850	species	274.326	9	7.19049e-54	0.0057656
Bcin01g02850	isolate	221.255	72	4.35143e-17	0.0430928
Bcin01g02850	species:isolate	697.825	648	0.0855816	0.950945
NA	intercept	NA	NA	NA	0.000196387
Bcin01g02860	species	1286.32	9	2.787e-271	0.00610181
Bcin01g02860	isolate	474.74	72	1.27694e-60	0.0474407
Bcin01g02860	species:isolate	1233.63	648	6.49507e-39	0.946133
NA	intercept	NA	NA	NA	0.000324052
Bcin01g02870	species	145.081	8	2.07793e-27	0.006738
Bcin01g02870	isolate	170.003	72	6.68105e-10	0.0654799
Bcin01g02870	species:isolate	681.609	576	0.0015442	0.927309
NA	intercept	NA	NA	NA	0.000473555
Bcin01g02880	species	1813.64	9	0	0.00642345
Bcin01g02880	isolate	1571.43	72	1.28059e-280	0.0527023
Bcin01g02880	species:isolate	2018.42	648	2.04163e-140	0.940512
NA	intercept	NA	NA	NA	0.000362382
Bcin01g02890	species	690.988	9	5.98783e-143	0.00635362
Bcin01g02890	isolate	274.378	72	2.17761e-25	0.0546451
Bcin01g02890	species:isolate	1116.08	648	2.20424e-27	0.93863
NA	intercept	NA	NA	NA	0.000371553
Bcin01g02900	species	566.819	9	2.75438e-116	0.00628955
Bcin01g02900	isolate	346.476	72	1.58185e-37	0.0522435
Bcin01g02900	species:isolate	1138.12	648	1.94549e-29	0.941121
NA	intercept	NA	NA	NA	0.00034565
Bcin01g02920	species	685.594	9	8.63929e-142	0.0072628
Bcin01g02920	isolate	395.981	72	2.92423e-46	0.0381448
Bcin01g02920	species:isolate	1198.17	648	2.72424e-35	0.954377
NA	intercept	NA	NA	NA	0.000215405
Bcin01g02930	species	633.157	9	1.59399e-130	0.00619246
Bcin01g02930	isolate	684.143	72	1.46798e-100	0.0495807
Bcin01g02930	species:isolate	1471.59	648	6.48265e-66	0.943893
NA	intercept	NA	NA	NA	0.000333855
Bcin01g02940	species	724.013	9	4.74906e-150	0.00579442
Bcin01g02940	isolate	572.943	72	4.23686e-79	0.0537477
Bcin01g02940	species:isolate	1721.86	648	2.83229e-98	0.940133
NA	intercept	NA	NA	NA	0.000324376
Bcin01g02950	species	782.553	9	1.20968e-162	0.00611502
Bcin01g02950	isolate	850.71	72	1.99504e-133	0.0544032
Bcin01g02950	species:isolate	1499.27	648	2.5617e-69	0.939134
NA	intercept	NA	NA	NA	0.000347687
Bcin01g02960	species	228.702	9	3.08768e-44	0.00618265
Bcin01g02960	isolate	1087.54	72	3.96984e-181	0.0512749
Bcin01g02960	species:isolate	1351.96	648	8.44651e-52	0.942198
NA	intercept	NA	NA	NA	0.000344634
Bcin01g02970	species	1144.3	9	1.27768e-240	0.00625921
Bcin01g02970	isolate	908.627	72	5.27449e-145	0.0504121
Bcin01g02970	species:isolate	1176.87	648	3.5778e-33	0.942989
NA	intercept	NA	NA	NA	0.000339831
Bcin01g02980	species	113.356	9	3.04531e-20	0.00475456
Bcin01g02980	isolate	443.337	72	7.76676e-55	0.0580893
Bcin01g02980	species:isolate	941.136	648	3.4699e-13	0.936901
NA	intercept	NA	NA	NA	0.000255449
Bcin01g02990	species	534.928	9	1.8939e-109	0.00591261
Bcin01g02990	isolate	790.577	72	1.76309e-121	0.0474226
Bcin01g02990	species:isolate	1566.34	648	9.3442e-78	0.946346
NA	intercept	NA	NA	NA	0.000318573
Bcin01g03000	species	892.554	9	2.48774e-186	0.00646296
Bcin01g03000	isolate	1870.55	72	0	0.0524709
Bcin01g03000	species:isolate	1770.75	648	5.70761e-105	0.940707
NA	intercept	NA	NA	NA	0.000358606
Bcin01g03010	species	1127.85	9	4.54182e-237	0.00618076
Bcin01g03010	isolate	235.439	72	3.10206e-19	0.0529624
Bcin01g03010	species:isolate	1309.42	648	4.9172e-47	0.940508
NA	intercept	NA	NA	NA	0.000349169
Bcin01g03030	species	329.246	9	1.60866e-65	0.00644093
Bcin01g03030	isolate	304.674	72	2.17336e-30	0.0517752
Bcin01g03030	species:isolate	1080.7	648	3.36277e-24	0.941429
NA	intercept	NA	NA	NA	0.000354623
Bcin01g03040	species	620.114	9	1.00739e-127	0.00776448
Bcin01g03040	isolate	382.234	72	8.26803e-44	0.0399699
Bcin01g03040	species:isolate	917.686	648	1.30878e-11	0.951989
NA	intercept	NA	NA	NA	0.000276289
Bcin01g03050	species	967.391	9	1.85023e-202	0.00646254
Bcin01g03050	isolate	309.959	72	2.81022e-31	0.0519569
Bcin01g03050	species:isolate	921.442	648	7.4169e-12	0.941226
NA	intercept	NA	NA	NA	0.000354478
Bcin01g03060	species	410.428	9	8.14921e-83	0.00627797
Bcin01g03060	isolate	746.333	72	9.56979e-113	0.0511579
Bcin01g03060	species:isolate	1245.75	648	3.52771e-40	0.942219
NA	intercept	NA	NA	NA	0.000345256
Bcin01g03070	species	500.049	9	5.6118e-102	0.00631987
Bcin01g03070	isolate	491.4	72	1.02376e-63	0.0504021
Bcin01g03070	species:isolate	998.441	648	2.18045e-17	0.942931
NA	intercept	NA	NA	NA	0.000346554
Bcin01g03080	species	1075.05	9	1.1186e-225	0.00657689
Bcin01g03080	isolate	370.27	72	1.08418e-41	0.0566669
Bcin01g03080	species:isolate	919.144	648	1.05045e-11	0.936342
NA	intercept	NA	NA	NA	0.000413676
Bcin01g03090	species	602.058	9	7.57501e-124	0.00667741
Bcin01g03090	isolate	1161.07	72	4.1984e-196	0.0519849
Bcin01g03090	species:isolate	1298.32	648	8.15912e-46	0.941075
NA	intercept	NA	NA	NA	0.000263054
Bcin01g03100	species	1425.64	9	2.23045e-301	0.00597683
Bcin01g03100	isolate	1560.36	72	2.54331e-278	0.0424497
Bcin01g03100	species:isolate	1372.28	648	3.99116e-54	0.951307
NA	intercept	NA	NA	NA	0.000266825
Bcin01g03110	species	431.486	9	2.59541e-87	0.00586909
Bcin01g03110	isolate	639.342	72	7.40045e-92	0.0481436
Bcin01g03110	species:isolate	1298.46	648	7.8831e-46	0.945663
NA	intercept	NA	NA	NA	0.000324147
Bcin01g03120	species	2214.42	9	0	0.00613219
Bcin01g03120	isolate	292.237	72	2.56825e-28	0.0546196
Bcin01g03120	species:isolate	1848.19	648	8.59555e-116	0.938882
NA	intercept	NA	NA	NA	0.000365799
Bcin01g03130	species	863.039	9	5.67345e-180	0.00646083
Bcin01g03130	isolate	267.419	72	2.90041e-24	0.050683
Bcin01g03130	species:isolate	1134.64	648	4.13612e-29	0.942513
NA	intercept	NA	NA	NA	0.000342986
Bcin01g03140	species	510.138	9	3.87709e-104	0.00580757
Bcin01g03140	isolate	162.106	72	6.77076e-09	0.0490561
Bcin01g03140	species:isolate	1015.76	648	9.48104e-19	0.94482
NA	intercept	NA	NA	NA	0.000315956
Bcin01g03150	species	26.2406	8	0.000955219	0.00645318
Bcin01g03150	isolate	159.934	72	1.26337e-08	0.0622654
Bcin01g03150	species:isolate	246.349	576	1	0.930833
NA	intercept	NA	NA	NA	0.000448899
Bcin01g03160	species	271.375	9	3.02855e-53	0.00626092
Bcin01g03160	isolate	599.163	72	4.08281e-84	0.0514465
Bcin01g03160	species:isolate	1419.43	648	1.22661e-59	0.941948
NA	intercept	NA	NA	NA	0.00034474
Bcin01g03170	species	347.443	9	2.16931e-69	0.00652549
Bcin01g03170	isolate	395.023	72	4.33928e-46	0.0514947
Bcin01g03170	species:isolate	1061.47	648	1.56946e-22	0.941626
NA	intercept	NA	NA	NA	0.000354169
Bcin01g03180	species	465.711	9	1.2526e-94	0.0062199
Bcin01g03180	isolate	244.838	72	1.09358e-20	0.0520665
Bcin01g03180	species:isolate	1110.97	648	6.4873e-27	0.941362
NA	intercept	NA	NA	NA	0.000351613
Bcin01g03190	species	3071.43	9	0	0.00639203
Bcin01g03190	isolate	1800.52	72	0	0.0521627
Bcin01g03190	species:isolate	2875.9	648	5.23729e-277	0.941076
NA	intercept	NA	NA	NA	0.000369285
Bcin01g03200	species	116.854	9	5.87857e-21	0.00646208
Bcin01g03200	isolate	2470.66	72	0	0.0524578
Bcin01g03200	species:isolate	1991.23	648	2.06538e-136	0.940716
NA	intercept	NA	NA	NA	0.000363629
Bcin01g03210	species	601.581	9	9.58695e-124	0.00477302
Bcin01g03210	isolate	206.645	72	6.11909e-15	0.0507427
Bcin01g03210	species:isolate	1094.18	648	2.14051e-25	0.94424
NA	intercept	NA	NA	NA	0.000244153
Bcin01g03220	species	3002.83	9	0	0.00646051
Bcin01g03220	isolate	253.664	72	4.51656e-22	0.0507684
Bcin01g03220	species:isolate	1428.31	648	1.07962e-60	0.942405
NA	intercept	NA	NA	NA	0.000366304
Bcin01g03230	species	494.331	9	9.4041e-101	0.00629417
Bcin01g03230	isolate	1025.21	72	1.72534e-168	0.0531558
Bcin01g03230	species:isolate	1505.49	648	4.3439e-70	0.940198
NA	intercept	NA	NA	NA	0.000352448
Bcin01g03240	species	3737.34	9	0	0.00669461
Bcin01g03240	isolate	757.763	72	5.36058e-115	0.0487429
Bcin01g03240	species:isolate	1796.53	648	1.52204e-108	0.944173
NA	intercept	NA	NA	NA	0.000389592
Bcin01g03250	species	584.444	9	4.56196e-120	0.00621095
Bcin01g03250	isolate	303.965	72	2.85735e-30	0.0505199
Bcin01g03250	species:isolate	1194.02	648	7.10057e-35	0.942919
NA	intercept	NA	NA	NA	0.000349704
Bcin01g03260	species	515.067	9	3.41017e-105	0.00636023
Bcin01g03260	isolate	678.81	72	1.60808e-99	0.0522103
Bcin01g03260	species:isolate	1059.63	648	2.25342e-22	0.941079
NA	intercept	NA	NA	NA	0.000350347
Bcin01g03270	species	1742.9	9	0	0.00627899
Bcin01g03270	isolate	363.961	72	1.39837e-40	0.0481454
Bcin01g03270	species:isolate	1638.36	648	4.21217e-87	0.945251
NA	intercept	NA	NA	NA	0.000324175
Bcin01g03280	species	996.889	9	8.07889e-209	0.00649353
Bcin01g03280	isolate	776.916	72	8.88434e-119	0.04852
Bcin01g03280	species:isolate	1302.86	648	2.59359e-46	0.94466
NA	intercept	NA	NA	NA	0.000326077
Bcin01g03290	species	452.316	9	9.17078e-92	0.00574772
Bcin01g03290	isolate	363.618	72	1.60609e-40	0.0494838
Bcin01g03290	species:isolate	996.421	648	3.12326e-17	0.944457
NA	intercept	NA	NA	NA	0.000311854
Bcin01g03300	species	313.845	9	3.00893e-62	0.00709573
Bcin01g03300	isolate	333.061	72	3.28344e-35	0.0356892
Bcin01g03300	species:isolate	1187.45	648	3.2147e-34	0.957008
NA	intercept	NA	NA	NA	0.000206959
Bcin01g03310	species	1205.59	9	7.53085e-254	0.00616916
Bcin01g03310	isolate	419.625	72	1.61498e-50	0.0516864
Bcin01g03310	species:isolate	1206.08	648	4.33477e-36	0.941778
NA	intercept	NA	NA	NA	0.000366491
Bcin01g03320	species	4822.67	9	0	0.00763122
Bcin01g03320	isolate	314.64	72	4.55327e-32	0.0280172
Bcin01g03320	species:isolate	1212.18	648	1.04098e-36	0.964186
NA	intercept	NA	NA	NA	0.000165825
Bcin01g03330	species	489.715	9	9.15259e-100	0.00464496
Bcin01g03330	isolate	366.156	72	5.75109e-41	0.0591248
Bcin01g03330	species:isolate	1304.82	648	1.57877e-46	0.935918
NA	intercept	NA	NA	NA	0.000312221
Bcin01g03340	species	824.904	9	9.25167e-172	0.00728414
Bcin01g03340	isolate	331.335	72	6.49813e-35	0.0565856
Bcin01g03340	species:isolate	1070	648	2.8896e-23	0.935656
NA	intercept	NA	NA	NA	0.000474455
Bcin01g03350	species	896.525	9	3.4695e-187	0.00639651
Bcin01g03350	isolate	401.318	72	3.23112e-47	0.0416009
Bcin01g03350	species:isolate	1213.21	648	8.18009e-37	0.95175
NA	intercept	NA	NA	NA	0.000252946
Bcin01g03360	species	963.947	9	1.02228e-201	0.00648058
Bcin01g03360	isolate	536.811	72	3.06798e-72	0.0554206
Bcin01g03360	species:isolate	1311.24	648	3.09997e-47	0.93772
NA	intercept	NA	NA	NA	0.000379256
Bcin01g03370	species	323.509	9	2.66543e-64	0.00587392
Bcin01g03370	isolate	859.985	72	2.82032e-135	0.0449663
Bcin01g03370	species:isolate	1196.21	648	4.28538e-35	0.948861
NA	intercept	NA	NA	NA	0.000298476
Bcin01g03380	species	1584.8	9	0	0.00630687
Bcin01g03380	isolate	439.297	72	4.25685e-54	0.0446908
Bcin01g03380	species:isolate	1071.71	648	2.05396e-23	0.948672
NA	intercept	NA	NA	NA	0.000330783
Bcin01g03390	species	156.265	9	4.42981e-29	0.00571346
Bcin01g03390	isolate	233.139	72	6.97561e-19	0.039677
Bcin01g03390	species:isolate	722.43	648	0.0221304	0.954478
NA	intercept	NA	NA	NA	0.000131174
Bcin01g03400	species	885.893	9	6.77215e-185	0.00594907
Bcin01g03400	isolate	627.346	72	1.53912e-89	0.0514438
Bcin01g03400	species:isolate	1520.64	648	5.61436e-72	0.942274
NA	intercept	NA	NA	NA	0.00033354
Bcin01g03410	species	219.583	9	2.56156e-42	0.00554741
Bcin01g03410	isolate	274.935	72	1.76818e-25	0.0478476
Bcin01g03410	species:isolate	978.563	648	7.07882e-16	0.946297
NA	intercept	NA	NA	NA	0.000308233
Bcin01g03420	species	1597.36	9	0	0.00635839
Bcin01g03420	isolate	234.36	72	4.53834e-19	0.0517358
Bcin01g03420	species:isolate	1300.56	648	4.63441e-46	0.94155
NA	intercept	NA	NA	NA	0.000356186
Bcin01g03430	species	1490.02	9	2.72473435936832e-315	0.00653286
Bcin01g03430	isolate	922.501	72	8.69211e-148	0.0539721
Bcin01g03430	species:isolate	1434.57	648	1.93086e-61	0.939121
NA	intercept	NA	NA	NA	0.000374337
Bcin01g03440	species	988.529	9	5.1291e-207	0.00646732
Bcin01g03440	isolate	814.035	72	3.94169e-126	0.0521958
Bcin01g03440	species:isolate	1365.71	648	2.26737e-53	0.940978
NA	intercept	NA	NA	NA	0.000358453
Bcin01g03450	species	703.464	9	1.24513e-145	0.00759044
Bcin01g03450	isolate	439.654	72	3.66228e-54	0.0543735
Bcin01g03450	species:isolate	935.891	648	7.95177e-13	0.9376
NA	intercept	NA	NA	NA	0.000435653
Bcin01g03460	species	634.76	9	7.21463e-131	0.00630574
Bcin01g03460	isolate	501.495	72	1.33571e-65	0.0500777
Bcin01g03460	species:isolate	1154.82	648	4.99546e-31	0.943277
NA	intercept	NA	NA	NA	0.00033996
Bcin01g03480	species	654.242	9	4.71581e-135	0.00646669
Bcin01g03480	isolate	352.12	72	1.64981e-38	0.0526137
Bcin01g03480	species:isolate	1146.84	648	2.9006e-30	0.940542
NA	intercept	NA	NA	NA	0.000377895
Bcin01g03490	species	440.795	9	2.66117e-89	0.00641836
Bcin01g03490	isolate	262.563	72	1.74258e-23	0.0523765
Bcin01g03490	species:isolate	921.455	648	7.40176e-12	0.940852
NA	intercept	NA	NA	NA	0.000353061
Bcin01g03500	species	543.749	9	2.43553e-111	0.00642352
Bcin01g03500	isolate	245.238	72	9.47434e-21	0.0529111
Bcin01g03500	species:isolate	927.06	648	3.14127e-12	0.940295
NA	intercept	NA	NA	NA	0.000370403
Bcin01g03510	species	368.35	9	7.66833e-74	0.00754181
Bcin01g03510	isolate	421.25	72	8.19789e-51	0.0450911
Bcin01g03510	species:isolate	986.483	648	1.79639e-16	0.947067
NA	intercept	NA	NA	NA	0.000300592
Bcin01g03520	species	425.472	9	4.99968e-86	0.00975793
Bcin01g03520	isolate	546.637	72	4.24319e-74	0.0859692
Bcin01g03520	species:isolate	1067.51	648	4.74125e-23	0.903257
NA	intercept	NA	NA	NA	0.00101543
Bcin01g03530	species	75.6785	9	1.1607e-12	0.00517807
Bcin01g03530	isolate	190.254	72	1.28392e-12	0.0368249
Bcin01g03530	species:isolate	670.281	648	0.264208	0.957871
NA	intercept	NA	NA	NA	0.000125833
Bcin01g03540	species	1046.87	9	1.34677e-219	0.0069596
Bcin01g03540	isolate	625.542	72	3.42989e-89	0.0371146
Bcin01g03540	species:isolate	1531.14	648	2.70668e-73	0.955669
NA	intercept	NA	NA	NA	0.000256824
Bcin01g03550	species	212.566	9	7.64288e-41	0.00624978
Bcin01g03550	isolate	308.112	72	5.74992e-31	0.0458309
Bcin01g03550	species:isolate	923.007	648	5.84457e-12	0.947715
NA	intercept	NA	NA	NA	0.0002042
Bcin01g03560	species	551.73	9	4.73817e-113	0.00812446
Bcin01g03560	isolate	1276.64	72	9.27085e-220	0.0290442
Bcin01g03560	species:isolate	1076.71	648	7.52248e-24	0.962584
NA	intercept	NA	NA	NA	0.00024719
Bcin01g03580	species	656.838	9	1.30616e-135	0.00613491
Bcin01g03580	isolate	193.535	72	4.48653e-13	0.0508334
Bcin01g03580	species:isolate	1169.95	648	1.70637e-32	0.942679
NA	intercept	NA	NA	NA	0.000352419
Bcin01g03590	species	144.835	8	2.33853e-27	0.00409358
Bcin01g03590	isolate	217.043	72	1.84058e-16	0.0506362
Bcin01g03590	species:isolate	459.047	576	0.999888	0.945168
NA	intercept	NA	NA	NA	0.000102421
Bcin01g03600	species	488.838	9	1.41007e-99	0.00607719
Bcin01g03600	isolate	135.824	72	8.17028e-06	0.0417721
Bcin01g03600	species:isolate	944.028	648	2.1876e-13	0.951972
NA	intercept	NA	NA	NA	0.000178347
Bcin01g03610	species	166.6	9	3.15054e-31	0.00590945
Bcin01g03610	isolate	210.585	72	1.63801e-15	0.0495128
Bcin01g03610	species:isolate	1087.86	648	7.837e-25	0.944249
NA	intercept	NA	NA	NA	0.000328984
Bcin01g03620	species	699.391	9	9.35177e-145	0.00611203
Bcin01g03620	isolate	280.839	72	1.92985e-26	0.0485242
Bcin01g03620	species:isolate	925.494	648	3.99557e-12	0.944998
NA	intercept	NA	NA	NA	0.000365309
Bcin01g03630	species	378.12	9	6.35061e-76	0.00678532
Bcin01g03630	isolate	466.458	72	4.34755e-59	0.0524854
Bcin01g03630	species:isolate	1188.3	648	2.6411e-34	0.940345
NA	intercept	NA	NA	NA	0.00038444
Bcin01g03640	species	601.819	9	8.52494e-124	0.00644583
Bcin01g03640	isolate	1667.17	72	1.64909e-300	0.052555
Bcin01g03640	species:isolate	1623.12	648	4.22347e-85	0.940638
NA	intercept	NA	NA	NA	0.000361484
Bcin01g03650	species	589.255	9	4.23494e-121	0.00616892
Bcin01g03650	isolate	304.013	72	2.80521e-30	0.0510931
Bcin01g03650	species:isolate	1117.62	648	1.58966e-27	0.942391
NA	intercept	NA	NA	NA	0.000346725
Bcin01g03660	species	367.729	9	1.04024e-73	0.0064714
Bcin01g03660	isolate	202.719	72	2.24792e-14	0.0523202
Bcin01g03660	species:isolate	1142.43	648	7.61195e-30	0.940852
NA	intercept	NA	NA	NA	0.00035615
Bcin01g03670	species	145.774	9	6.60982e-27	0.00604579
Bcin01g03670	isolate	185.95	72	5.02305e-12	0.0441901
Bcin01g03670	species:isolate	927.019	648	3.16121e-12	0.949461
NA	intercept	NA	NA	NA	0.000303275
Bcin01g03680	species	258.703	9	1.44814e-50	0.0057894
Bcin01g03680	isolate	453.479	72	1.07131e-56	0.0474171
Bcin01g03680	species:isolate	1219.06	648	2.06618e-37	0.946476
NA	intercept	NA	NA	NA	0.000317998
Bcin01g03690	species	642.355	9	1.68663e-132	0.00625217
Bcin01g03690	isolate	260.362	72	3.91143e-23	0.0497623
Bcin01g03690	species:isolate	1340.54	648	1.65749e-50	0.943644
NA	intercept	NA	NA	NA	0.000341868
Bcin01g03700	species	42.5762	5	4.50296e-08	0.00404426
Bcin01g03700	isolate	214.17	72	4.88503e-16	0.0754853
Bcin01g03700	species:isolate	206.139	360	1	0.920237
NA	intercept	NA	NA	NA	0.000233664
Bcin01g03710	species	734.867	9	2.19961e-152	0.00600321
Bcin01g03710	isolate	767.369	72	6.82707e-117	0.0487383
Bcin01g03710	species:isolate	1930.47	648	1.47306e-127	0.944934
NA	intercept	NA	NA	NA	0.000324676
Bcin01g03720	species	339.478	9	1.07386e-67	0.00617619
Bcin01g03720	isolate	247.815	72	3.75047e-21	0.0512099
Bcin01g03720	species:isolate	1311.73	648	2.73003e-47	0.942244
NA	intercept	NA	NA	NA	0.000369552
Bcin01g03730	species	577.825	9	1.20029e-118	0.00625279
Bcin01g03730	isolate	425.081	72	1.65458e-51	0.051036
Bcin01g03730	species:isolate	1437.58	648	8.42325e-62	0.942357
NA	intercept	NA	NA	NA	0.000354362
Bcin01g03740	species	951.745	9	4.36458e-199	0.00642325
Bcin01g03740	isolate	477.67	72	3.65517e-61	0.0522532
Bcin01g03740	species:isolate	1571.75	648	1.89641e-78	0.940969
NA	intercept	NA	NA	NA	0.000354535
Bcin01g03750	species	3537.3	9	0	0.00643491
Bcin01g03750	isolate	476.004	72	7.4441e-61	0.0511876
Bcin01g03750	species:isolate	1398.45	648	3.63588e-57	0.942
NA	intercept	NA	NA	NA	0.000377617
Bcin01g03760	species	5848.66	9	0	0.00456041
Bcin01g03760	isolate	2326.43	72	0	0.0578688
Bcin01g03760	species:isolate	2294.52	648	2.07566e-182	0.937335
NA	intercept	NA	NA	NA	0.000235604
Bcin01g03770	species	798.736	9	3.97853e-166	0.00606079
Bcin01g03770	isolate	1853.99	72	0	0.0480583
Bcin01g03770	species:isolate	2155.81	648	5.0151e-161	0.945555
NA	intercept	NA	NA	NA	0.000325452
Bcin01g03780	species	1095.56	9	4.20951e-230	0.00650364
Bcin01g03780	isolate	726.482	72	7.63535e-109	0.0520196
Bcin01g03780	species:isolate	1209.05	648	2.16684e-36	0.941114
NA	intercept	NA	NA	NA	0.000362589
Bcin01g03790	species	1216.79	9	2.87407e-256	0.00649813
Bcin01g03790	isolate	466.995	72	3.46065e-59	0.054565
Bcin01g03790	species:isolate	1110.9	648	6.57745e-27	0.938482
NA	intercept	NA	NA	NA	0.000455066
Bcin01g03800	species	37.3183	5	5.1707e-07	0.00622628
Bcin01g03800	isolate	246.337	72	6.3845e-21	0.0941982
Bcin01g03800	species:isolate	149.513	360	1	0.898902
NA	intercept	NA	NA	NA	0.000673211
Bcin01g03810	species	431.636	9	2.41098e-87	0.00666707
Bcin01g03810	isolate	401.163	72	3.4454e-47	0.0505885
Bcin01g03810	species:isolate	1134.28	648	4.47381e-29	0.942352
NA	intercept	NA	NA	NA	0.000392285
Bcin01g03820	species	1083.59	9	1.60706e-227	0.00645977
Bcin01g03820	isolate	2765.27	72	0	0.0524811
Bcin01g03820	species:isolate	2207.8	648	5.61268e-169	0.940698
NA	intercept	NA	NA	NA	0.000360826
Bcin01g03830	species	1044.78	9	3.80095e-219	0.0064254
Bcin01g03830	isolate	966.937	72	1.00813e-156	0.0519318
Bcin01g03830	species:isolate	1803.78	648	1.48521e-109	0.941291
NA	intercept	NA	NA	NA	0.000352176
Bcin01g03840	species	963.095	9	1.56082e-201	0.0063574
Bcin01g03840	isolate	214.717	72	4.05842e-16	0.0529282
Bcin01g03840	species:isolate	879.296	648	3.18965e-09	0.940359
NA	intercept	NA	NA	NA	0.000355203
Bcin01g03850	species	619.531	9	1.34416e-127	0.00665866
Bcin01g03850	isolate	491.703	72	8.98764e-64	0.0512531
Bcin01g03850	species:isolate	1087.15	648	9.06282e-25	0.941689
NA	intercept	NA	NA	NA	0.000399034
Bcin01g03860	species	255.922	9	5.60138e-50	0.00605986
Bcin01g03860	isolate	883.256	72	6.33805e-140	0.0499827
Bcin01g03860	species:isolate	1513.85	648	3.96116e-71	0.94362
NA	intercept	NA	NA	NA	0.000337618
Bcin01g03890	species	225.434	9	1.5046e-43	0.00367254
Bcin01g03890	isolate	3642.5	72	0	0.0468934
Bcin01g03890	species:isolate	1248.04	648	2.02729e-40	0.949229
NA	intercept	NA	NA	NA	0.000204733
Bcin01g03900	species	403.087	9	3.00577e-81	0.00433348
Bcin01g03900	isolate	2121.15	72	0	0.0401521
Bcin01g03900	species:isolate	1747.43	648	9.2026e-102	0.955351
NA	intercept	NA	NA	NA	0.00016352
Bcin01g03930	species	633.679	9	1.2314e-130	0.00607899
Bcin01g03930	isolate	301.814	72	6.54565e-30	0.0463687
Bcin01g03930	species:isolate	1131.63	648	7.93322e-29	0.947255
NA	intercept	NA	NA	NA	0.000297716
Bcin01g03940	species	8.67314	7	0.276983	0.00626557
Bcin01g03940	isolate	214.992	72	3.69735e-16	0.0695984
Bcin01g03940	species:isolate	155.233	504	1	0.923645
NA	intercept	NA	NA	NA	0.000491203
Bcin01g03950	species	1566.81	9	0	0.00652481
Bcin01g03950	isolate	4126.63	72	0	0.0526568
Bcin01g03950	species:isolate	1717.14	648	1.23987e-97	0.940451
NA	intercept	NA	NA	NA	0.000367205
Bcin01g03960	species	253.217	9	2.08755e-49	0.0046429
Bcin01g03960	isolate	336.346	72	8.93404e-36	0.054508
Bcin01g03960	species:isolate	968.677	648	3.80818e-15	0.940578
NA	intercept	NA	NA	NA	0.000271176
Bcin01g03970	species	454.938	9	2.52236e-92	0.00607944
Bcin01g03970	isolate	662.53	72	2.36395e-96	0.0550854
Bcin01g03970	species:isolate	1345.9	648	4.10815e-51	0.938513
NA	intercept	NA	NA	NA	0.000321853
Bcin01g03980	species	259.062	9	1.21578e-50	0.00643844
Bcin01g03980	isolate	518.811	72	7.57523e-69	0.0512895
Bcin01g03980	species:isolate	1453.19	648	1.11221e-63	0.941916
NA	intercept	NA	NA	NA	0.000356378
Bcin01g03990	species	2457.94	9	0	0.00604479
Bcin01g03990	isolate	294.807	72	9.62861e-29	0.0466487
Bcin01g03990	species:isolate	1076.84	648	7.33267e-24	0.947086
NA	intercept	NA	NA	NA	0.000220057
Bcin01g04010	species	443.787	9	6.10427e-90	0.00536827
Bcin01g04010	isolate	285.659	72	3.12711e-27	0.0577293
Bcin01g04010	species:isolate	1059.87	648	2.14828e-22	0.936613
NA	intercept	NA	NA	NA	0.000289634
Bcin01g04020	species	522.782	9	7.58481e-107	0.00601034
Bcin01g04020	isolate	348.118	72	8.20393e-38	0.0498646
Bcin01g04020	species:isolate	1028.69	648	8.59488e-20	0.943792
NA	intercept	NA	NA	NA	0.000332653
Bcin01g04030	species	553.034	9	2.48921e-113	0.00622417
Bcin01g04030	isolate	727.573	72	4.66374e-109	0.0511872
Bcin01g04030	species:isolate	1145.74	648	3.69016e-30	0.942244
NA	intercept	NA	NA	NA	0.000344389
Bcin01g04040	species	665.197	9	2.08874e-137	0.00617947
Bcin01g04040	isolate	344.556	72	3.40556e-37	0.0504259
Bcin01g04040	species:isolate	1175.05	648	5.39479e-33	0.943056
NA	intercept	NA	NA	NA	0.000338313
Bcin01g04050	species	158.009	9	1.92474e-29	0.00604808
Bcin01g04050	isolate	498.932	72	4.0251e-65	0.0486046
Bcin01g04050	species:isolate	1251.21	648	9.40338e-41	0.944993
NA	intercept	NA	NA	NA	0.000354477
Bcin01g04070	species	523.608	9	5.04755e-107	0.00651373
Bcin01g04070	isolate	176.826	72	8.51843e-11	0.0517016
Bcin01g04070	species:isolate	954.844	648	3.79496e-14	0.941407
NA	intercept	NA	NA	NA	0.000377372
Bcin01g04090	species	378.687	9	4.8086e-76	0.00640455
Bcin01g04090	isolate	732.195	72	5.76789e-110	0.0517358
Bcin01g04090	species:isolate	1434.05	648	2.22566e-61	0.94151
NA	intercept	NA	NA	NA	0.000350015
Bcin01g04100	species	732.939	9	5.71458e-152	0.00627494
Bcin01g04100	isolate	297.46	72	3.48656e-29	0.0509435
Bcin01g04100	species:isolate	1218.83	648	2.18058e-37	0.942436
NA	intercept	NA	NA	NA	0.000345318
Bcin01g04110	species	740.423	9	1.40332e-153	0.00663214
Bcin01g04110	isolate	559.442	72	1.57612e-76	0.0483922
Bcin01g04110	species:isolate	2375.63	648	3.72509e-195	0.944641
NA	intercept	NA	NA	NA	0.000334961
Bcin01g04120	species	507.256	9	1.60655e-103	0.00561487
Bcin01g04120	isolate	307.58	72	7.06605e-31	0.0499018
Bcin01g04120	species:isolate	1844.11	648	3.2448e-115	0.944203
NA	intercept	NA	NA	NA	0.00028001
Bcin01g04130	species	393.503	9	3.3318e-79	0.00641301
Bcin01g04130	isolate	805.319	72	2.11444e-124	0.052917
Bcin01g04130	species:isolate	1113.1	648	4.13569e-27	0.940312
NA	intercept	NA	NA	NA	0.000358427
Bcin01g04140	species	2335.89	9	0	0.00649844
Bcin01g04140	isolate	1036.73	72	8.04224e-171	0.0528755
Bcin01g04140	species:isolate	2507.6	648	3.0849e-216	0.940257
NA	intercept	NA	NA	NA	0.000368544
Bcin01g04160	species	738.867	9	3.0337e-153	0.00570341
Bcin01g04160	isolate	145.058	72	7.60596e-07	0.043895
Bcin01g04160	species:isolate	1034.85	648	2.69093e-20	0.950099
NA	intercept	NA	NA	NA	0.000302484
Bcin01g04170	species	623.943	9	1.51742e-128	0.00647356
Bcin01g04170	isolate	127.379	72	6.28813e-05	0.0479564
Bcin01g04170	species:isolate	1166.93	648	3.35716e-32	0.945237
NA	intercept	NA	NA	NA	0.000332831
Bcin01g04180	species	658.479	9	5.79978e-136	0.00596156
Bcin01g04180	isolate	204.539	72	1.23186e-14	0.0472184
Bcin01g04180	species:isolate	1103.99	648	2.80077e-26	0.946513
NA	intercept	NA	NA	NA	0.000306896
Bcin01g04190	species	1034.92	9	5.08438e-217	0.00930532
Bcin01g04190	isolate	620.438	72	3.30825e-88	0.0281685
Bcin01g04190	species:isolate	1159.14	648	1.91285e-31	0.962267
NA	intercept	NA	NA	NA	0.000259481
Bcin01g04200	species	2511.85	9	0	0.00592359
Bcin01g04200	isolate	684.096	72	1.49961e-100	0.0572476
Bcin01g04200	species:isolate	1128.49	648	1.56056e-28	0.936482
NA	intercept	NA	NA	NA	0.000347302
Bcin01g04210	species	514.134	9	5.4037e-105	0.00632226
Bcin01g04210	isolate	402.895	72	1.6838e-47	0.0591282
Bcin01g04210	species:isolate	1059.58	648	2.27481e-22	0.934137
NA	intercept	NA	NA	NA	0.000412832
Bcin01g04220	species	162.602	7	9.08762e-32	0.00647865
Bcin01g04220	isolate	158.542	72	1.87776e-08	0.0697469
Bcin01g04220	species:isolate	303.773	504	1	0.923282
NA	intercept	NA	NA	NA	0.000492885
Bcin01g04230	species	2109.38	9	0	0.00642679
Bcin01g04230	isolate	460.65	72	5.12935e-58	0.0535082
Bcin01g04230	species:isolate	2020.42	648	1.03258e-140	0.939702
NA	intercept	NA	NA	NA	0.000362641
Bcin01g04240	species	136.252	9	6.12142e-25	0.00565433
Bcin01g04240	isolate	211.605	72	1.16217e-15	0.044484
Bcin01g04240	species:isolate	885.58	648	1.34958e-09	0.949675
NA	intercept	NA	NA	NA	0.000187009
Bcin01g04250	species	884.581	9	1.29834e-184	0.00633294
Bcin01g04250	isolate	781.387	72	1.16057e-119	0.0533629
Bcin01g04250	species:isolate	1535.01	648	8.82283e-74	0.939893
NA	intercept	NA	NA	NA	0.00041112
Bcin01g04260	species	989.773	9	2.76523e-207	0.00645716
Bcin01g04260	isolate	374.599	72	1.86467e-42	0.0519495
Bcin01g04260	species:isolate	1186.58	648	3.91728e-34	0.941215
NA	intercept	NA	NA	NA	0.000378268
Bcin01g04270	species	652.275	9	1.2482e-134	0.00647168
Bcin01g04270	isolate	281.335	72	1.60081e-26	0.0523722
Bcin01g04270	species:isolate	1097.99	648	9.75257e-26	0.940796
NA	intercept	NA	NA	NA	0.000359632
Bcin01g04280	species	1234.96	9	3.43433e-260	0.00560295
Bcin01g04280	isolate	441.499	72	1.68486e-54	0.0361323
Bcin01g04280	species:isolate	948.451	648	1.07401e-13	0.958
NA	intercept	NA	NA	NA	0.000264641
Bcin01g04290	species	474.037	9	2.07321e-96	0.00611227
Bcin01g04290	isolate	1260.71	72	1.72049e-216	0.0545158
Bcin01g04290	species:isolate	1301.26	648	3.88517e-46	0.939017
NA	intercept	NA	NA	NA	0.000355137
Bcin01g04300	species	235.049	9	1.42075e-45	0.00642992
Bcin01g04300	isolate	238.12	72	1.20106e-19	0.0514129
Bcin01g04300	species:isolate	1249.22	648	1.52091e-40	0.941805
NA	intercept	NA	NA	NA	0.000352061
Bcin01g04310	species	564.312	9	9.49725e-116	0.00601082
Bcin01g04310	isolate	233.47	72	6.20818e-19	0.0532319
Bcin01g04310	species:isolate	1186.54	648	3.95235e-34	0.940405
NA	intercept	NA	NA	NA	0.000351848
Bcin01g04320	species	77.8287	9	4.3576e-13	0.00565018
Bcin01g04320	isolate	192.246	72	6.78954e-13	0.0432838
Bcin01g04320	species:isolate	797.96	648	4.8127e-05	0.950851
NA	intercept	NA	NA	NA	0.000214767
Bcin01g04340	species	1578.48	9	0	0.00647375
Bcin01g04340	isolate	616.19	72	2.1772e-87	0.0527533
Bcin01g04340	species:isolate	1942.34	648	2.80827e-129	0.940409
NA	intercept	NA	NA	NA	0.000363679
Bcin01g04350	species	521.088	9	1.74949e-106	0.00629581
Bcin01g04350	isolate	858.472	72	5.65224e-135	0.0504083
Bcin01g04350	species:isolate	1530.08	648	3.67932e-73	0.942948
NA	intercept	NA	NA	NA	0.000347999
Bcin01g04360	species	1544.66	9	0	0.00643314
Bcin01g04360	isolate	213.544	72	6.03856e-16	0.051667
Bcin01g04360	species:isolate	881.132	648	2.48486e-09	0.941518
NA	intercept	NA	NA	NA	0.000382104
Bcin01g04370	species	573.021	9	1.28773e-117	0.00636249
Bcin01g04370	isolate	478.368	72	2.71348e-61	0.0505331
Bcin01g04370	species:isolate	1010.27	648	2.59017e-18	0.942755
NA	intercept	NA	NA	NA	0.000349207
Bcin01g04380	species	431.661	9	2.38118e-87	0.00648222
Bcin01g04380	isolate	804.391	72	3.22989e-124	0.0525977
Bcin01g04380	species:isolate	1248.12	648	1.98715e-40	0.940557
NA	intercept	NA	NA	NA	0.000362972
Bcin01g04390	species	512.631	9	1.13426e-104	0.00525217
Bcin01g04390	isolate	212.824	72	7.7024e-16	0.0387132
Bcin01g04390	species:isolate	845.729	648	2.39954e-07	0.95592
NA	intercept	NA	NA	NA	0.000114413
Bcin01g04400	species	1957.75	9	0	0.00636541
Bcin01g04400	isolate	1013.08	72	4.90075e-166	0.0504679
Bcin01g04400	species:isolate	1373.5	648	2.88359e-54	0.942786
NA	intercept	NA	NA	NA	0.000380666
Bcin01g04410	species	1363.81	9	5.08857e-288	0.00636524
Bcin01g04410	isolate	744.528	72	2.16804e-112	0.0475977
Bcin01g04410	species:isolate	1150.94	648	1.17581e-30	0.945678
NA	intercept	NA	NA	NA	0.000359304
Bcin01g04420	species	473.88	9	2.24001e-96	0.00549541
Bcin01g04420	isolate	980.033	72	2.3111e-159	0.0621849
Bcin01g04420	species:isolate	1461.2	648	1.19254e-64	0.931966
NA	intercept	NA	NA	NA	0.000353895
Bcin01g04430	species	479.113	9	1.70077e-97	0.00586099
Bcin01g04430	isolate	444.011	72	5.84564e-55	0.0553047
Bcin01g04430	species:isolate	1081.62	648	2.78851e-24	0.938502
NA	intercept	NA	NA	NA	0.00033276
Bcin01g04440	species	64.3069	9	1.96756e-10	0.00817157
Bcin01g04440	isolate	125.466	72	9.79746e-05	0.0661971
Bcin01g04440	species:isolate	869.75	648	1.14293e-08	0.924959
NA	intercept	NA	NA	NA	0.000672177
Bcin01g04460	species	568.029	9	1.51493e-116	0.00617333
Bcin01g04460	isolate	115.122	72	0.000942363	0.0522565
Bcin01g04460	species:isolate	872.685	648	7.75078e-09	0.941235
NA	intercept	NA	NA	NA	0.000335169
Bcin01g04470	species	1389.69	9	1.30304e-293	0.00628222
Bcin01g04470	isolate	387.056	72	1.14716e-44	0.0537175
Bcin01g04470	species:isolate	1133.69	648	5.08151e-29	0.939633
NA	intercept	NA	NA	NA	0.000367064
Bcin01g04480	species	799.291	9	3.02144e-166	0.00640738
Bcin01g04480	isolate	329.085	72	1.57986e-34	0.0531408
Bcin01g04480	species:isolate	1339.92	648	1.9446e-50	0.940089
NA	intercept	NA	NA	NA	0.000362605
Bcin01g04500	species	3014.93	9	0	0.00559253
Bcin01g04500	isolate	270.75	72	8.42315e-25	0.0570626
Bcin01g04500	species:isolate	1454.43	648	7.87407e-64	0.93706
NA	intercept	NA	NA	NA	0.000284362
Bcin01g04510	species	1109.97	9	3.27603e-233	0.00597218
Bcin01g04510	isolate	562.548	72	4.04672e-77	0.0555908
Bcin01g04510	species:isolate	1771.12	648	5.0741e-105	0.938118
NA	intercept	NA	NA	NA	0.000318775
Bcin01g04520	species	716.008	9	2.50102e-148	0.00742838
Bcin01g04520	isolate	316.283	72	2.39956e-32	0.0389615
Bcin01g04520	species:isolate	1001.73	648	1.21012e-17	0.953291
NA	intercept	NA	NA	NA	0.000318907
Bcin01g04530	species	546.442	9	6.44683e-112	0.00527873
Bcin01g04530	isolate	390.785	72	2.48173e-45	0.0660921
Bcin01g04530	species:isolate	1235.36	648	4.29065e-39	0.928253
NA	intercept	NA	NA	NA	0.000375809
Bcin01g04540	species	1123.25	9	4.4587e-236	0.00642264
Bcin01g04540	isolate	546.998	72	3.62571e-74	0.0492306
Bcin01g04540	species:isolate	1226.64	648	3.43516e-38	0.944003
NA	intercept	NA	NA	NA	0.000343256
Bcin01g04550	species	50.0179	8	4.05457e-08	0.0046497
Bcin01g04550	isolate	389.822	72	3.68632e-45	0.0464569
Bcin01g04550	species:isolate	300.03	576	1	0.948811
NA	intercept	NA	NA	NA	8.27059e-05
Bcin01g04560	species	662.304	9	8.7396e-137	0.00648135
Bcin01g04560	isolate	332.324	72	4.39461e-35	0.0490026
Bcin01g04560	species:isolate	1188.19	648	2.70833e-34	0.944183
NA	intercept	NA	NA	NA	0.000332841
Bcin01g04570	species	825.782	9	5.98567e-172	0.00635991
Bcin01g04570	isolate	392.256	72	1.35567e-45	0.0538075
Bcin01g04570	species:isolate	1170.97	648	1.35444e-32	0.939464
NA	intercept	NA	NA	NA	0.000368544
Bcin01g04580	species	250.803	9	6.75281e-49	0.00637771
Bcin01g04580	isolate	349.15	72	5.42801e-38	0.0280966
Bcin01g04580	species:isolate	923.727	648	5.23656e-12	0.96542
NA	intercept	NA	NA	NA	0.000105811
Bcin01g04590	species	118.23	9	3.0768e-21	0.00629251
Bcin01g04590	isolate	240.545	72	5.07262e-20	0.0633617
Bcin01g04590	species:isolate	568.053	648	0.989291	0.929876
NA	intercept	NA	NA	NA	0.000469533
Bcin01g04600	species	1112.96	9	7.39724e-234	0.00635771
Bcin01g04600	isolate	710.617	72	9.84675e-106	0.0535868
Bcin01g04600	species:isolate	2000.96	648	7.65374e-138	0.939694
NA	intercept	NA	NA	NA	0.000360999
Bcin01g04610	species	616.355	9	6.46223e-127	0.00535881
Bcin01g04610	isolate	382.039	72	8.9557e-44	0.0582886
Bcin01g04610	species:isolate	993.214	648	5.51266e-17	0.936048
NA	intercept	NA	NA	NA	0.000304138
Bcin01g04620	species	607.205	9	5.95171e-125	0.00650246
Bcin01g04620	isolate	423.981	72	2.62104e-51	0.0514295
Bcin01g04620	species:isolate	1034.89	648	2.67307e-20	0.941675
NA	intercept	NA	NA	NA	0.000393314
Bcin01g04630	species	317.068	9	6.22249e-63	0.00646754
Bcin01g04630	isolate	906.579	72	1.35718e-144	0.0512247
Bcin01g04630	species:isolate	1380.71	648	4.23744e-55	0.941951
NA	intercept	NA	NA	NA	0.000356303
Bcin01g04640	species	755.961	9	6.37862e-157	0.00646233
Bcin01g04640	isolate	1199.28	72	6.58608e-204	0.0523351
Bcin01g04640	species:isolate	1326.92	648	5.60874e-49	0.940842
NA	intercept	NA	NA	NA	0.000360404
Bcin01g04650	species	883.314	9	2.43496e-184	0.00500147
Bcin01g04650	isolate	204.748	72	1.14922e-14	0.0378806
Bcin01g04650	species:isolate	968.091	648	4.20356e-15	0.956899
NA	intercept	NA	NA	NA	0.000219094
Bcin01g04660	species	2549.35	9	0	0.00635878
Bcin01g04660	isolate	787.521	72	7.09728e-121	0.050485
Bcin01g04660	species:isolate	1392.94	648	1.60399e-56	0.942773
NA	intercept	NA	NA	NA	0.000382741
Bcin01g04670	species	422.106	9	2.61751e-85	0.00571834
Bcin01g04670	isolate	194.905	72	2.88352e-13	0.0518622
Bcin01g04670	species:isolate	1636.24	648	8.00109e-87	0.942098
NA	intercept	NA	NA	NA	0.000320977
Bcin01g04680	species	470.299	9	1.30751e-95	0.00708388
Bcin01g04680	isolate	623.695	72	7.79241e-89	0.0304873
Bcin01g04680	species:isolate	1254.6	648	4.12552e-41	0.962237
NA	intercept	NA	NA	NA	0.000191963
Bcin01g04690	species	1009.48	9	1.5576e-211	0.00610792
Bcin01g04690	isolate	443.255	72	8.03918e-55	0.0414714
Bcin01g04690	species:isolate	1218.81	648	2.18975e-37	0.952118
NA	intercept	NA	NA	NA	0.00030306
Bcin01g04700	species	245.29	9	9.8394e-48	0.00645203
Bcin01g04700	isolate	129.579	72	3.74302e-05	0.0521424
Bcin01g04700	species:isolate	850.456	648	1.34374e-07	0.941054
NA	intercept	NA	NA	NA	0.000351494
Bcin01g04710	species	1016.84	9	4.02525e-213	0.00645028
Bcin01g04710	isolate	529.773	72	6.53838e-71	0.0519692
Bcin01g04710	species:isolate	1792.6	648	5.35363e-108	0.941226
NA	intercept	NA	NA	NA	0.000354113
Bcin01g04720	species	568.394	9	1.26513e-116	0.00600891
Bcin01g04720	isolate	654.012	72	1.06512e-94	0.0496041
Bcin01g04720	species:isolate	1038.84	648	1.26229e-20	0.944057
NA	intercept	NA	NA	NA	0.000330145
Bcin01g04730	species	251.165	9	5.6617e-49	0.00683413
Bcin01g04730	isolate	199.189	72	7.16599e-14	0.0544366
Bcin01g04730	species:isolate	937.921	648	5.77515e-13	0.938289
NA	intercept	NA	NA	NA	0.00044065
Bcin01g04740	species	1218.2	9	1.42973e-256	0.00618469
Bcin01g04740	isolate	288.472	72	1.0763e-27	0.048203
Bcin01g04740	species:isolate	1097.56	648	1.06496e-25	0.945286
NA	intercept	NA	NA	NA	0.000325931
Bcin01g04750	species	535.457	9	1.45874e-109	0.00558623
Bcin01g04750	isolate	461.839	72	3.09567e-58	0.05294
Bcin01g04750	species:isolate	1239.25	648	1.68749e-39	0.941151
NA	intercept	NA	NA	NA	0.000322328
Bcin01g04760	species	394.428	9	2.11524e-79	0.00686029
Bcin01g04760	isolate	889.449	72	3.65607e-141	0.0490183
Bcin01g04760	species:isolate	958.537	648	2.06749e-14	0.943712
NA	intercept	NA	NA	NA	0.000409388
Bcin01g04770	species	394.823	9	1.74263e-79	0.0061635
Bcin01g04770	isolate	4180.01	72	0	0.0478537
Bcin01g04770	species:isolate	1621.07	648	7.83021e-85	0.945667
NA	intercept	NA	NA	NA	0.000316225
Bcin01g04780	species	374.383	9	3.97372e-75	0.00635567
Bcin01g04780	isolate	602.184	72	1.07437e-84	0.0522863
Bcin01g04780	species:isolate	1371.9	648	4.41484e-54	0.941006
NA	intercept	NA	NA	NA	0.000352303
Bcin01g04790	species	339.954	9	8.50597e-68	0.00640352
Bcin01g04790	isolate	608.498	72	6.57607e-86	0.0528735
Bcin01g04790	species:isolate	1072.11	648	1.89483e-23	0.940366
NA	intercept	NA	NA	NA	0.000357298
Bcin01g04800	species	265.322	9	5.77348e-52	0.00619207
Bcin01g04800	isolate	584.915	72	2.18975e-81	0.0509603
Bcin01g04800	species:isolate	1038.84	648	1.26186e-20	0.942505
NA	intercept	NA	NA	NA	0.00034216
Bcin01g04810	species	447.83	9	8.34341e-91	0.00513949
Bcin01g04810	isolate	170.757	72	5.33402e-10	0.0599168
Bcin01g04810	species:isolate	996.302	648	3.19005e-17	0.934594
NA	intercept	NA	NA	NA	0.000349575
Bcin01g04820	species	380.893	9	1.62813e-76	0.00550409
Bcin01g04820	isolate	235.226	72	3.34462e-19	0.0446863
Bcin01g04820	species:isolate	988.813	648	1.19544e-16	0.949486
NA	intercept	NA	NA	NA	0.000323533
Bcin01g04830	species	60.3457	5	1.03109e-11	0.00539476
Bcin01g04830	isolate	168.332	72	1.09726e-09	0.0665882
Bcin01g04830	species:isolate	169.937	360	1	0.927792
NA	intercept	NA	NA	NA	0.00022471
Bcin01g04840	species	1937.28	9	0	0.00532325
Bcin01g04840	isolate	294.838	72	9.51369e-29	0.0530477
Bcin01g04840	species:isolate	1151.53	648	1.03239e-30	0.941316
NA	intercept	NA	NA	NA	0.000313444
Bcin01g04850	species	1102.25	9	1.51978e-231	0.00616087
Bcin01g04850	isolate	514.022	72	6.01023e-68	0.0559772
Bcin01g04850	species:isolate	1051.4	648	1.12569e-21	0.937478
NA	intercept	NA	NA	NA	0.000384118
Bcin01g04860	species	11342.9	9	0	0.00637696
Bcin01g04860	isolate	1041.94	72	7.0941e-172	0.0580877
Bcin01g04860	species:isolate	2079.04	648	1.95713e-149	0.93512
NA	intercept	NA	NA	NA	0.000415683
Bcin01g04870	species	399.345	9	1.8902e-80	0.00573894
Bcin01g04870	isolate	371.3	72	7.13605e-42	0.0495425
Bcin01g04870	species:isolate	938.795	648	5.03049e-13	0.944418
NA	intercept	NA	NA	NA	0.000300818
Bcin01g04880	species	2245.66	9	0	0.0061189
Bcin01g04880	isolate	1443.71	72	3.58953e-254	0.054736
Bcin01g04880	species:isolate	2310.97	648	5.56306e-185	0.938797
NA	intercept	NA	NA	NA	0.000348222
Bcin01g04890	species	1725.49	9	0	0.00576873
Bcin01g04890	isolate	1929.34	72	0	0.0519613
Bcin01g04890	species:isolate	1975.96	648	3.56081e-134	0.941944
NA	intercept	NA	NA	NA	0.000325848
Bcin01g04900	species	3626.91	9	0	0.00609631
Bcin01g04900	isolate	2356.48	72	0	0.0521918
Bcin01g04900	species:isolate	2398.39	648	9.2235e-199	0.941343
NA	intercept	NA	NA	NA	0.000369175
Bcin01g04910	species	1658.68	9	0	0.0062484
Bcin01g04910	isolate	793.253	72	5.20461e-122	0.0529249
Bcin01g04910	species:isolate	1518.74	648	9.71532e-72	0.940614
NA	intercept	NA	NA	NA	0.000213041
Bcin01g04920	species	2492.71	9	0	0.00691741
Bcin01g04920	isolate	828.558	72	5.13076e-129	0.0594311
Bcin01g04920	species:isolate	1539.18	648	2.62828e-74	0.933193
NA	intercept	NA	NA	NA	0.000458541
Bcin01g04930	species	1839.6	9	0	0.00627147
Bcin01g04930	isolate	486.288	72	9.16346e-63	0.0484728
Bcin01g04930	species:isolate	2290.56	648	8.58328e-182	0.944928
NA	intercept	NA	NA	NA	0.000327239
Bcin01g04940	species	954.58	9	1.06863e-199	0.00613848
Bcin01g04940	isolate	477.967	72	3.21939e-61	0.0534313
Bcin01g04940	species:isolate	1292.08	648	3.91056e-45	0.940063
NA	intercept	NA	NA	NA	0.000367411
Bcin01g04950	species	738.113	9	4.4066e-153	0.00634571
Bcin01g04950	isolate	385.347	72	2.3118e-44	0.0516643
Bcin01g04950	species:isolate	1421.76	648	6.48611e-60	0.941644
NA	intercept	NA	NA	NA	0.000345808
Bcin01g04960	species	664.888	9	2.43478e-137	0.00627479
Bcin01g04960	isolate	500.074	72	2.46305e-65	0.0524221
Bcin01g04960	species:isolate	1326.59	648	6.1072e-49	0.940952
NA	intercept	NA	NA	NA	0.000350822
Bcin01g04970	species	516.47	9	1.70731e-105	0.00653362
Bcin01g04970	isolate	394.234	72	6.00671e-46	0.057396
Bcin01g04970	species:isolate	1097.11	648	1.1683e-25	0.935636
NA	intercept	NA	NA	NA	0.000434118
Bcin01g04980	species	210.275	9	2.31484e-40	0.00644315
Bcin01g04980	isolate	1568.69	72	4.74755e-280	0.052488
Bcin01g04980	species:isolate	1435.41	648	1.529e-61	0.940711
NA	intercept	NA	NA	NA	0.00035798
Bcin01g04990	species	199.924	9	3.43747e-38	0.00654266
Bcin01g04990	isolate	185.421	72	5.93183e-12	0.0405569
Bcin01g04990	species:isolate	808.882	648	1.57015e-05	0.95265
NA	intercept	NA	NA	NA	0.00025031
Bcin01g05000	species	312.243	9	6.58551e-62	0.00745063
Bcin01g05000	isolate	280.804	72	1.95563e-26	0.0256374
Bcin01g05000	species:isolate	848.992	648	1.60966e-07	0.96678
NA	intercept	NA	NA	NA	0.000132298
Bcin01g05010	species	218.071	9	5.32572e-42	0.00625831
Bcin01g05010	isolate	309.955	72	2.81445e-31	0.0507264
Bcin01g05010	species:isolate	1153.41	648	6.82169e-31	0.942662
NA	intercept	NA	NA	NA	0.000353051
Bcin01g05020	species	1568.73	9	0	0.00443657
Bcin01g05020	isolate	691.812	72	4.68167e-102	0.0519119
Bcin01g05020	species:isolate	1510.2	648	1.12712e-70	0.943415
NA	intercept	NA	NA	NA	0.000236517
Bcin01g05040	species	1300.62	9	2.27e-274	0.00625172
Bcin01g05040	isolate	254.965	72	2.81344e-22	0.0534127
Bcin01g05040	species:isolate	1379.21	648	6.31595e-55	0.939979
NA	intercept	NA	NA	NA	0.000356347
Bcin01g05060	species	307.346	9	7.21108e-61	0.00536477
Bcin01g05060	isolate	161.713	72	7.58268e-09	0.0403447
Bcin01g05060	species:isolate	974.796	648	1.34927e-15	0.954041
NA	intercept	NA	NA	NA	0.000249767
Bcin01g05070	species	572.465	9	1.69435e-117	0.00604192
Bcin01g05070	isolate	562.61	72	3.93702e-77	0.0483154
Bcin01g05070	species:isolate	1252.4	648	7.03268e-41	0.945319
NA	intercept	NA	NA	NA	0.0003234
Bcin01g05080	species	1888.66	9	0	0.00745539
Bcin01g05080	isolate	294.111	72	1.25609e-28	0.0342214
Bcin01g05080	species:isolate	1383.12	648	2.22905e-55	0.958107
NA	intercept	NA	NA	NA	0.000216339
Bcin01g05090	species	1129.9	9	1.64241e-237	0.00580135
Bcin01g05090	isolate	294.737	72	9.89168e-29	0.0471773
Bcin01g05090	species:isolate	1671.52	648	1.69277e-91	0.946718
NA	intercept	NA	NA	NA	0.000303781
Bcin01g05100	species	697.911	9	1.94565e-144	0.00629967
Bcin01g05100	isolate	295.52	72	7.33037e-29	0.0459661
Bcin01g05100	species:isolate	823.907	648	3.07253e-06	0.947436
NA	intercept	NA	NA	NA	0.00029839
Bcin01g05110	species	858.921	9	4.3724e-179	0.00619568
Bcin01g05110	isolate	722.783	72	4.06162e-108	0.052342
Bcin01g05110	species:isolate	1294.52	648	2.12064e-45	0.941109
NA	intercept	NA	NA	NA	0.000353393
Bcin01g05120	species	336.773	9	4.03888e-67	0.0063253
Bcin01g05120	isolate	1014.05	72	3.12887e-166	0.0512937
Bcin01g05120	species:isolate	1312.73	648	2.11821e-47	0.94203
NA	intercept	NA	NA	NA	0.000351407
Bcin01g05130	species	864.183	9	3.21653e-180	0.00605682
Bcin01g05130	isolate	986.946	72	9.31607e-161	0.049095
Bcin01g05130	species:isolate	1468.89	648	1.38264e-65	0.944515
NA	intercept	NA	NA	NA	0.000332905
Bcin01g05140	species	664.693	9	2.68024e-137	0.00613277
Bcin01g05140	isolate	172.307	72	3.35196e-10	0.0486676
Bcin01g05140	species:isolate	1047.94	648	2.1995e-21	0.94485
NA	intercept	NA	NA	NA	0.000349938
Bcin01g05150	species	3112.1	9	0	0.00634535
Bcin01g05150	isolate	211.822	72	1.08018e-15	0.0519544
Bcin01g05150	species:isolate	1188.52	648	2.51109e-34	0.941228
NA	intercept	NA	NA	NA	0.000471988
Bcin01g05160	species	408.912	9	1.71698e-82	0.00644967
Bcin01g05160	isolate	1688.59	72	5.74068e-305	0.0525117
Bcin01g05160	species:isolate	1337.29	648	3.85534e-50	0.940677
NA	intercept	NA	NA	NA	0.000361381
Bcin01g05170	species	1287.3	9	1.71205e-271	0.00603057
Bcin01g05170	isolate	332.235	72	4.5536e-35	0.0502185
Bcin01g05170	species:isolate	1345.47	648	4.5967e-51	0.943416
NA	intercept	NA	NA	NA	0.000335224
Bcin01g05180	species	824.052	9	1.4114e-171	0.00848998
Bcin01g05180	isolate	2712.82	72	0	0.042366
Bcin01g05180	species:isolate	1464.16	648	5.2163e-65	0.948837
NA	intercept	NA	NA	NA	0.000307231
Bcin01g05190	species	1826.31	9	0	0.00610518
Bcin01g05190	isolate	364.56	72	1.09743e-40	0.0556427
Bcin01g05190	species:isolate	1523.62	648	2.37586e-72	0.937857
NA	intercept	NA	NA	NA	0.0003952
Bcin01g05200	species	786.541	9	1.67706e-163	0.00624148
Bcin01g05200	isolate	263.134	72	1.41202e-23	0.0488841
Bcin01g05200	species:isolate	1059.46	648	2.32919e-22	0.944546
NA	intercept	NA	NA	NA	0.000328154
Bcin01g05210	species	646.457	9	2.21863e-133	0.00637669
Bcin01g05210	isolate	982.627	72	6.9264e-160	0.0521319
Bcin01g05210	species:isolate	1436.87	648	1.02229e-61	0.941125
NA	intercept	NA	NA	NA	0.000366264
Bcin01g05220	species	384.05	9	3.45712e-77	0.00625876
Bcin01g05220	isolate	1249.31	72	3.74262e-214	0.051536
Bcin01g05220	species:isolate	1395.42	648	8.23251e-57	0.941861
NA	intercept	NA	NA	NA	0.000344537
Bcin01g05230	species	396.695	9	6.94759e-80	0.00606149
Bcin01g05230	isolate	1062.14	72	5.67767e-176	0.048897
Bcin01g05230	species:isolate	1537.29	648	4.54895e-74	0.944703
NA	intercept	NA	NA	NA	0.000338453
Bcin01g05240	species	354.321	9	7.45488e-71	0.00637744
Bcin01g05240	isolate	560.998	72	7.97695e-77	0.0468375
Bcin01g05240	species:isolate	1467.24	648	2.19972e-65	0.94646
NA	intercept	NA	NA	NA	0.000324663
Bcin01g05250	species	524.699	9	2.94609e-107	0.00492556
Bcin01g05250	isolate	833.688	72	4.89565e-130	0.0562222
Bcin01g05250	species:isolate	1515.32	648	2.59839e-71	0.93858
NA	intercept	NA	NA	NA	0.000271986
Bcin01g05270	species	1022.05	9	3.02601e-214	0.00630156
Bcin01g05270	isolate	137.858	72	4.90233e-06	0.0495769
Bcin01g05270	species:isolate	1172.29	648	1.00562e-32	0.943777
NA	intercept	NA	NA	NA	0.000344424
Bcin01g05280	species	1760.08	9	0	0.00618853
Bcin01g05280	isolate	385.261	72	2.39486e-44	0.0502552
Bcin01g05280	species:isolate	1953.44	648	6.86811e-131	0.943227
NA	intercept	NA	NA	NA	0.000328801
Bcin01g05300	species	607.217	9	5.91543e-125	0.0053341
Bcin01g05300	isolate	211.133	72	1.36238e-15	0.0457253
Bcin01g05300	species:isolate	1231.15	648	1.17292e-38	0.948648
NA	intercept	NA	NA	NA	0.000292609
Bcin01g05310	species	587.335	9	1.09348e-120	0.00319393
Bcin01g05310	isolate	1069.26	72	2.04519e-177	0.0523743
Bcin01g05310	species:isolate	1170.82	648	1.4013e-32	0.944253
NA	intercept	NA	NA	NA	0.000178784
Bcin01g05320	species	1152.46	9	2.2117e-242	0.005602
Bcin01g05320	isolate	394.872	72	4.61939e-46	0.0440967
Bcin01g05320	species:isolate	858.8	648	4.71797e-08	0.950107
NA	intercept	NA	NA	NA	0.000194363
Bcin01g05330	species	1809.81	9	0	0.00633944
Bcin01g05330	isolate	775.722	72	1.52933e-118	0.0514442
[truncated: 43,550 more rows]
