# Supplementary material for: Combined generalist and host-specific transcriptional strategies enable host generalism in the fungal pathogen Botrytis cinerea
Source: Proc Natl Acad Sci U S A. 2026 May 19;123(21):e2521414123. doi: 10.1073/pnas.2521414123 (PMC13214029; doi:10.1073/pnas.2521414123)
Supplement: Supplementary file 15 — Dataset S14 (XLSX) [file pnas.2521414123.sd14.xlsx]

## Sheet: Dataset S14
isolate	species	emmean	SE	df	asymp.LCL	asymp.UCL	gene		Dataset S14. Estimated marginal means of B. cinerea gene expression across isolates and host species. The table reports estimated marginal means of B. cinerea transcript abundance across 72 B. cinerea isolates infecting 10 eudicot host species. Values were derived from a negative binomial GLMM fitted using glmmTMB with a log link function. Columns are defined as follows: a) isolate: B. cinerea is…
01_01_04	Bos	5.30869	0.405583	Inf	4.51376	6.10362	Bcin01g00010
01_01_15	Bos	5.83576	0.493679	Inf	4.86816	6.80335	Bcin01g00010
01_02_01	Bos	5.95881	0.405223	Inf	5.16458	6.75303	Bcin01g00010
01_02_15	Bos	6.12805	0.402939	Inf	5.3383	6.9178	Bcin01g00010
01_02_16	Bos	4.9924	0.404994	Inf	4.19862	5.78617	Bcin01g00010
01_02_18	Bos	3.3591	0.510328	Inf	2.35887	4.35932	Bcin01g00010
01_02_20	Bos	5.84722	0.404108	Inf	5.05518	6.63926	Bcin01g00010
01_03_04	Bos	6.2762	0.402801	Inf	5.48672	7.06567	Bcin01g00010
01_03_18	Bos	5.67823	0.403566	Inf	4.88726	6.46921	Bcin01g00010
01_03_19	Bos	2.20801	0.443168	Inf	1.33942	3.0766	Bcin01g00010
01_03_20	Bos	4.54527	0.41073	Inf	3.74026	5.35029	Bcin01g00010
01_03_22	Bos	5.5096	0.403851	Inf	4.71807	6.30114	Bcin01g00010
01_04_01	Bos	5.76342	0.494031	Inf	4.79514	6.7317	Bcin01g00010
01_04_02	Bos	4.31136	0.407977	Inf	3.51174	5.11098	Bcin01g00010
01_04_04	Bos	6.10414	0.403686	Inf	5.31293	6.89535	Bcin01g00010
01_04_12	Bos	5.30265	0.406561	Inf	4.50581	6.0995	Bcin01g00010
01_04_15	Bos	6.24534	0.403941	Inf	5.45363	7.03705	Bcin01g00010
01_04_17	Bos	4.94378	0.405907	Inf	4.14821	5.73934	Bcin01g00010
01_04_20	Bos	4.85287	0.406764	Inf	4.05562	5.65011	Bcin01g00010
01_04_21	Bos	3.60684	0.415342	Inf	2.79279	4.4209	Bcin01g00010
01_04_25	Bos	5.56065	0.403695	Inf	4.76942	6.35188	Bcin01g00010
01_05_04	Bos	5.91701	0.40347	Inf	5.12622	6.7078	Bcin01g00010
01_05_11	Bos	5.91915	0.404396	Inf	5.12655	6.71175	Bcin01g00010
01_05_14	Bos	6.33988	0.403526	Inf	5.54898	7.13077	Bcin01g00010
01_05_16	Bos	5.79884	0.405582	Inf	5.00391	6.59377	Bcin01g00010
01_05_17	Bos	2.48951	0.436325	Inf	1.63433	3.3447	Bcin01g00010
01_05_22	Bos	5.70908	0.403801	Inf	4.91765	6.50052	Bcin01g00010
01_05_24	Bos	6.83779	0.402887	Inf	6.04815	7.62744	Bcin01g00010
02_04_11	Bos	0.788325	0.557662	Inf	-0.304672	1.88132	Bcin01g00010
02_04_12	Bos	6.70487	0.403072	Inf	5.91486	7.49488	Bcin01g00010
02_04_14	Bos	1.13949	0.511866	Inf	0.136251	2.14273	Bcin01g00010
2004	Bos	6.09022	0.403507	Inf	5.29936	6.88108	Bcin01g00010
94_1	Bos	5.67829	0.404988	Inf	4.88453	6.47205	Bcin01g00010
94_4	Bos	3.94293	0.411375	Inf	3.13666	4.74921	Bcin01g00010
Acacia	Bos	5.70602	0.403381	Inf	4.9154	6.49663	Bcin01g00010
Apple404	Bos	7.034	0.402788	Inf	6.24455	7.82345	Bcin01g00010
Apple517	Bos	1.20612	0.51204	Inf	0.202538	2.2097	Bcin01g00010
Ausubel	Bos	5.4542	0.404035	Inf	4.66231	6.2461	Bcin01g00010
B05_10	Bos	6.17978	0.408108	Inf	5.3799	6.97966	Bcin01g00010
BMM	Bos	5.55243	0.404715	Inf	4.7592	6.34565	Bcin01g00010
BPA1	Bos	4.90259	0.406033	Inf	4.10678	5.6984	Bcin01g00010
DavisNavel	Bos	2.82085	0.425333	Inf	1.98721	3.65448	Bcin01g00010
EsparatoFresa	Bos	6.35452	0.402834	Inf	5.56498	7.14406	Bcin01g00010
Fd1	Bos	6.85667	0.402634	Inf	6.06752	7.64582	Bcin01g00010
Fd2	Bos	5.37813	0.404591	Inf	4.58515	6.17112	Bcin01g00010
Fresa525	Bos	5.56831	0.405037	Inf	4.77445	6.36217	Bcin01g00010
FresaSD	Bos	3.67617	0.413689	Inf	2.86535	4.48699	Bcin01g00010
Gallo1	Bos	5.84963	0.40345	Inf	5.05889	6.64038	Bcin01g00010
Gallo2	Bos	1.00583	0.530056	Inf	-0.0330646	2.04472	Bcin01g00010
Geranium	Bos	5.70605	0.493277	Inf	4.73925	6.67286	Bcin01g00010
Grape	Bos	5.47121	0.4039	Inf	4.67958	6.26284	Bcin01g00010
KatieTomato	Bos	4.18118	0.409787	Inf	3.37801	4.98435	Bcin01g00010
KernA2	Bos	5.64549	0.403795	Inf	4.85407	6.43692	Bcin01g00010
KernB1	Bos	4.60097	0.406677	Inf	3.8039	5.39804	Bcin01g00010
KernB2	Bos	6.89766	0.402707	Inf	6.10837	7.68695	Bcin01g00010
KGB1	Bos	5.16571	0.404588	Inf	4.37273	5.95869	Bcin01g00010
KGB2	Bos	6.47385	0.402661	Inf	5.68464	7.26305	Bcin01g00010
MEAP6G	Bos	5.02225	0.406321	Inf	4.22588	5.81863	Bcin01g00010
Mex03	Bos	5.86804	0.404598	Inf	5.07504	6.66104	Bcin01g00010
Mock_48HAI	Bos	2.62152	0.432603	Inf	1.77363	3.4694	Bcin01g00010
Molly	Bos	5.24198	0.405153	Inf	4.4479	6.03607	Bcin01g00010
Navel	Bos	5.75241	0.404052	Inf	4.96048	6.54434	Bcin01g00010
NobleRot	Bos	5.06618	0.405428	Inf	4.27155	5.8608	Bcin01g00010
Peachy	Bos	5.25026	0.404569	Inf	4.45732	6.0432	Bcin01g00010
Pepper	Bos	5.06903	0.405217	Inf	4.27482	5.86324	Bcin01g00010
PepperSub	Bos	5.85247	0.403294	Inf	5.06203	6.64291	Bcin01g00010
PhiloMenlo	Bos	4.11483	0.410581	Inf	3.31011	4.91956	Bcin01g00010
Rasp	Bos	6.46708	0.403323	Inf	5.67659	7.25758	Bcin01g00010
Rose	Bos	0.559499	0.591509	Inf	-0.599836	1.71883	Bcin01g00010
Supersteak	Bos	5.4849	0.405215	Inf	4.69069	6.2791	Bcin01g00010
Triple3	Bos	5.78968	0.403404	Inf	4.99902	6.58034	Bcin01g00010
Triple7	Bos	5.60089	0.403955	Inf	4.80915	6.39262	Bcin01g00010
UKRazz	Bos	2.58498	0.433373	Inf	1.73558	3.43437	Bcin01g00010
01_01_04	Bv	4.85564	0.405295	Inf	4.06127	5.65	Bcin01g00010
01_01_15	Bv	5.0983	0.404622	Inf	4.30526	5.89135	Bcin01g00010
01_02_01	Bv	5.74122	0.403796	Inf	4.94979	6.53264	Bcin01g00010
01_02_15	Bv	5.50222	0.404101	Inf	4.7102	6.29424	Bcin01g00010
01_02_16	Bv	3.63756	0.412516	Inf	2.82904	4.44608	Bcin01g00010
01_02_18	Bv	2.79577	0.425541	Inf	1.96173	3.62982	Bcin01g00010
01_02_20	Bv	4.97133	0.405391	Inf	4.17677	5.76588	Bcin01g00010
01_03_04	Bv	6.34659	0.402737	Inf	5.55724	7.13594	Bcin01g00010
01_03_18	Bv	6.10485	0.40527	Inf	5.31053	6.89916	Bcin01g00010
01_03_19	Bv	5.43697	0.404284	Inf	4.64458	6.22935	Bcin01g00010
01_03_20	Bv	5.46685	0.403763	Inf	4.67549	6.25821	Bcin01g00010
01_03_22	Bv	5.91872	0.403141	Inf	5.12858	6.70886	Bcin01g00010
01_04_01	Bv	6.34424	0.402888	Inf	5.5546	7.13389	Bcin01g00010
01_04_02	Bv	5.12998	0.405202	Inf	4.3358	5.92416	Bcin01g00010
01_04_04	Bv	6.16277	0.403179	Inf	5.37255	6.95298	Bcin01g00010
01_04_12	Bv	5.99865	0.403339	Inf	5.20812	6.78918	Bcin01g00010
01_04_15	Bv	5.6387	0.404139	Inf	4.8466	6.4308	Bcin01g00010
01_04_17	Bv	5.80625	0.403355	Inf	5.01569	6.59681	Bcin01g00010
01_04_20	Bv	5.17796	0.404354	Inf	4.38544	5.97048	Bcin01g00010
01_04_21	Bv	4.27296	0.40832	Inf	3.47266	5.07325	Bcin01g00010
01_04_25	Bv	5.30546	0.404362	Inf	4.51292	6.09799	Bcin01g00010
01_05_04	Bv	5.92057	0.403275	Inf	5.13017	6.71098	Bcin01g00010
01_05_11	Bv	5.98072	0.403085	Inf	5.19069	6.77076	Bcin01g00010
01_05_14	Bv	5.13292	0.404602	Inf	4.33992	5.92593	Bcin01g00010
01_05_16	Bv	5.84959	0.403434	Inf	5.05887	6.64031	Bcin01g00010
01_05_17	Bv	2.7322	0.427736	Inf	1.89386	3.57055	Bcin01g00010
01_05_22	Bv	6.05282	0.404278	Inf	5.26045	6.84519	Bcin01g00010
01_05_24	Bv	6.71061	0.402529	Inf	5.92166	7.49955	Bcin01g00010
02_04_11	Bv	2.56747	0.433565	Inf	1.7177	3.41724	Bcin01g00010
02_04_12	Bv	6.96219	0.40241	Inf	6.17348	7.7509	Bcin01g00010
02_04_14	Bv	3.27697	0.416892	Inf	2.45988	4.09406	Bcin01g00010
2004	Bv	6.40638	0.404771	Inf	5.61304	7.19971	Bcin01g00010
94_1	Bv	4.58162	0.406449	Inf	3.785	5.37825	Bcin01g00010
94_4	Bv	5.7142	0.403393	Inf	4.92356	6.50483	Bcin01g00010
Acacia	Bv	6.47916	0.403568	Inf	5.68818	7.27014	Bcin01g00010
Apple404	Bv	6.92343	0.402424	Inf	6.13469	7.71216	Bcin01g00010
Apple517	Bv	3.00039	0.424724	Inf	2.16795	3.83284	Bcin01g00010
Ausubel	Bv	6.59454	0.402827	Inf	5.80502	7.38407	Bcin01g00010
B05_10	Bv	6.57096	0.403215	Inf	5.78067	7.36124	Bcin01g00010
BMM	Bv	6.11713	0.402923	Inf	5.32741	6.90684	Bcin01g00010
BPA1	Bv	5.64458	0.404079	Inf	4.8526	6.43656	Bcin01g00010
DavisNavel	Bv	4.24894	0.407853	Inf	3.44957	5.04832	Bcin01g00010
EsparatoFresa	Bv	6.27716	0.403603	Inf	5.48611	7.06821	Bcin01g00010
Fd1	Bv	6.20213	0.402826	Inf	5.4126	6.99165	Bcin01g00010
Fd2	Bv	5.32581	0.40428	Inf	4.53343	6.11818	Bcin01g00010
Fresa525	Bv	4.95887	0.405862	Inf	4.1634	5.75435	Bcin01g00010
FresaSD	Bv	4.39524	0.407097	Inf	3.59735	5.19314	Bcin01g00010
Gallo1	Bv	6.00878	0.403873	Inf	5.2172	6.80035	Bcin01g00010
Gallo2	Bv	4.23253	0.408277	Inf	3.43232	5.03274	Bcin01g00010
Geranium	Bv	5.58512	0.403972	Inf	4.79335	6.37689	Bcin01g00010
Grape	Bv	6.33579	0.403112	Inf	5.54571	7.12588	Bcin01g00010
KatieTomato	Bv	3.18042	0.418489	Inf	2.3602	4.00064	Bcin01g00010
KernA2	Bv	4.92645	0.404976	Inf	4.13271	5.72019	Bcin01g00010
KernB1	Bv	5.96513	0.403203	Inf	5.17486	6.75539	Bcin01g00010
KernB2	Bv	5.92861	0.403772	Inf	5.13723	6.71999	Bcin01g00010
KGB1	Bv	5.46346	0.403815	Inf	4.672	6.25492	Bcin01g00010
KGB2	Bv	6.14206	0.403588	Inf	5.35105	6.93308	Bcin01g00010
MEAP6G	Bv	6.05877	0.403117	Inf	5.26867	6.84886	Bcin01g00010
Mex03	Bv	5.56387	0.403619	Inf	4.77279	6.35494	Bcin01g00010
Mock_48HAI	Bv	2.80491	0.425783	Inf	1.97039	3.63943	Bcin01g00010
Molly	Bv	6.28874	0.403023	Inf	5.49883	7.07865	Bcin01g00010
Navel	Bv	5.65059	0.403673	Inf	4.85941	6.44178	Bcin01g00010
NobleRot	Bv	5.19567	0.405317	Inf	4.40127	5.99008	Bcin01g00010
Peachy	Bv	4.72506	0.406927	Inf	3.9275	5.52262	Bcin01g00010
Pepper	Bv	5.69866	0.403407	Inf	4.908	6.48932	Bcin01g00010
PepperSub	Bv	6.37812	0.402705	Inf	5.58883	7.1674	Bcin01g00010
PhiloMenlo	Bv	2.96822	0.424491	Inf	2.13624	3.80021	Bcin01g00010
Rasp	Bv	5.66624	0.403622	Inf	4.87515	6.45732	Bcin01g00010
Rose	Bv	1.69522	0.471578	Inf	0.770943	2.6195	Bcin01g00010
Supersteak	Bv	5.74383	0.403347	Inf	4.95329	6.53438	Bcin01g00010
Triple3	Bv	4.67349	0.405862	Inf	3.87801	5.46896	Bcin01g00010
Triple7	Bv	5.80053	0.40346	Inf	5.00976	6.5913	Bcin01g00010
UKRazz	Bv	6.44419	0.402751	Inf	5.65482	7.23357	Bcin01g00010
01_01_04	Ca	2.98553	0.422668	Inf	2.15711	3.81394	Bcin01g00010
01_01_15	Ca	3.96539	0.413713	Inf	3.15453	4.77625	Bcin01g00010
01_02_01	Ca	2.59135	0.433136	Inf	1.74242	3.44028	Bcin01g00010
01_02_15	Ca	3.27032	0.419263	Inf	2.44858	4.09206	Bcin01g00010
01_02_16	Ca	1.28984	0.501336	Inf	0.307243	2.27245	Bcin01g00010
01_02_18	Ca	3.68266	0.413762	Inf	2.8717	4.49362	Bcin01g00010
01_02_20	Ca	3.82599	0.410856	Inf	3.02073	4.63126	Bcin01g00010
01_03_04	Ca	4.02855	0.40945	Inf	3.22605	4.83106	Bcin01g00010
01_03_18	Ca	5.39458	0.404261	Inf	4.60224	6.18691	Bcin01g00010
01_03_19	Ca	2.10851	0.452261	Inf	1.2221	2.99493	Bcin01g00010
01_03_20	Ca	3.33569	0.417867	Inf	2.51668	4.15469	Bcin01g00010
01_03_22	Ca	3.74396	0.41203	Inf	2.9364	4.55153	Bcin01g00010
01_04_01	Ca	4.70741	0.407224	Inf	3.90927	5.50556	Bcin01g00010
01_04_02	Ca	2.24709	0.440916	Inf	1.38291	3.11126	Bcin01g00010
01_04_04	Ca	4.55917	0.407577	Inf	3.76033	5.35801	Bcin01g00010
01_04_12	Ca	3.72519	0.417403	Inf	2.90709	4.54328	Bcin01g00010
01_04_15	Ca	4.33831	0.407443	Inf	3.53973	5.13688	Bcin01g00010
01_04_17	Ca	2.74251	0.427203	Inf	1.9052	3.57981	Bcin01g00010
01_04_20	Ca	2.55174	0.431083	Inf	1.70683	3.39664	Bcin01g00010
01_04_21	Ca	2.75049	0.426382	Inf	1.9148	3.58619	Bcin01g00010
01_04_25	Ca	3.70188	0.412941	Inf	2.89253	4.51123	Bcin01g00010
01_05_04	Ca	1.87555	0.465878	Inf	0.962444	2.78865	Bcin01g00010
01_05_11	Ca	3.20833	0.418139	Inf	2.3888	4.02787	Bcin01g00010
01_05_14	Ca	2.39902	0.44256	Inf	1.53162	3.26642	Bcin01g00010
01_05_16	Ca	4.86809	0.406638	Inf	4.07109	5.66508	Bcin01g00010
01_05_17	Ca	2.26151	0.441328	Inf	1.39652	3.12649	Bcin01g00010
01_05_22	Ca	3.72804	0.411925	Inf	2.92068	4.5354	Bcin01g00010
01_05_24	Ca	5.12887	0.405908	Inf	4.3333	5.92444	Bcin01g00010
02_04_11	Ca	1.02308	0.523934	Inf	-0.00381459	2.04997	Bcin01g00010
02_04_12	Ca	2.56992	0.434179	Inf	1.71894	3.42089	Bcin01g00010
02_04_14	Ca	1.59315	0.489594	Inf	0.633563	2.55274	Bcin01g00010
2004	Ca	4.62436	0.407661	Inf	3.82536	5.42336	Bcin01g00010
94_1	Ca	3.54274	0.41468	Inf	2.72999	4.3555	Bcin01g00010
94_4	Ca	1.97366	0.463208	Inf	1.06579	2.88153	Bcin01g00010
Acacia	Ca	4.73578	0.406945	Inf	3.93818	5.53338	Bcin01g00010
Apple404	Ca	4.60695	0.406781	Inf	3.80967	5.40423	Bcin01g00010
Apple517	Ca	1.03248	0.532658	Inf	-0.0115138	2.07647	Bcin01g00010
Ausubel	Ca	4.84682	0.406344	Inf	4.0504	5.64324	Bcin01g00010
B05_10	Ca	4.70474	0.406962	Inf	3.90711	5.50237	Bcin01g00010
BMM	Ca	5.17164	0.406197	Inf	4.37551	5.96777	Bcin01g00010
BPA1	Ca	4.33538	0.407673	Inf	3.53636	5.13441	Bcin01g00010
DavisNavel	Ca	2.4427	0.441936	Inf	1.57652	3.30888	Bcin01g00010
EsparatoFresa	Ca	5.15348	0.405133	Inf	4.35943	5.94752	Bcin01g00010
Fd1	Ca	5.24387	0.40607	Inf	4.44799	6.03976	Bcin01g00010
Fd2	Ca	2.41431	0.439935	Inf	1.55205	3.27657	Bcin01g00010
Fresa525	Ca	4.66272	0.406024	Inf	3.86693	5.45852	Bcin01g00010
FresaSD	Ca	3.58293	0.417435	Inf	2.76478	4.40109	Bcin01g00010
Gallo1	Ca	3.77078	0.412744	Inf	2.96181	4.57974	Bcin01g00010
Gallo2	Ca	2.89524	0.423317	Inf	2.06555	3.72493	Bcin01g00010
Geranium	Ca	4.09508	0.410512	Inf	3.29049	4.89967	Bcin01g00010
Grape	Ca	3.43725	0.416618	Inf	2.6207	4.25381	Bcin01g00010
KatieTomato	Ca	1.78475	0.467865	Inf	0.867748	2.70175	Bcin01g00010
KernA2	Ca	2.40055	0.443172	Inf	1.53195	3.26916	Bcin01g00010
KernB1	Ca	4.83929	0.405659	Inf	4.04421	5.63437	Bcin01g00010
KernB2	Ca	6.12324	0.402928	Inf	5.33352	6.91297	Bcin01g00010
KGB1	Ca	3.12575	0.42049	Inf	2.30161	3.9499	Bcin01g00010
KGB2	Ca	5.73517	0.404078	Inf	4.94319	6.52715	Bcin01g00010
MEAP6G	Ca	5.23513	0.404956	Inf	4.44143	6.02883	Bcin01g00010
Mex03	Ca	2.82935	0.424289	Inf	1.99776	3.66094	Bcin01g00010
Mock_48HAI	Ca	2.16213	0.445171	Inf	1.28961	3.03465	Bcin01g00010
Molly	Ca	4.83803	0.405523	Inf	4.04322	5.63284	Bcin01g00010
Navel	Ca	4.46281	0.408182	Inf	3.66279	5.26284	Bcin01g00010
NobleRot	Ca	1.89633	0.468935	Inf	0.977235	2.81543	Bcin01g00010
Peachy	Ca	2.61962	0.433371	Inf	1.77023	3.46901	Bcin01g00010
Pepper	Ca	3.75428	0.412418	Inf	2.94596	4.56261	Bcin01g00010
PepperSub	Ca	5.53691	0.404431	Inf	4.74424	6.32958	Bcin01g00010
PhiloMenlo	Ca	3.21853	0.418539	Inf	2.39821	4.03885	Bcin01g00010
Rasp	Ca	2.74668	0.430494	Inf	1.90292	3.59043	Bcin01g00010
Rose	Ca	2.5259	0.43502	Inf	1.67327	3.37852	Bcin01g00010
Supersteak	Ca	3.56833	0.415078	Inf	2.75479	4.38187	Bcin01g00010
Triple3	Ca	3.42536	0.415914	Inf	2.61018	4.24054	Bcin01g00010
Triple7	Ca	3.78115	0.417288	Inf	2.96328	4.59902	Bcin01g00010
UKRazz	Ca	3.14739	0.419596	Inf	2.32499	3.96978	Bcin01g00010
01_01_04	HA	5.19449	0.404941	Inf	4.40082	5.98816	Bcin01g00010
01_01_15	HA	6.5899	0.402698	Inf	5.80063	7.37918	Bcin01g00010
01_02_01	HA	6.63295	0.403138	Inf	5.84281	7.42309	Bcin01g00010
01_02_15	HA	6.36398	0.403956	Inf	5.57224	7.15572	Bcin01g00010
01_02_16	HA	4.78111	0.40613	Inf	3.98511	5.57711	Bcin01g00010
01_02_18	HA	6.65342	0.402966	Inf	5.86362	7.44322	Bcin01g00010
01_02_20	HA	5.332	0.404462	Inf	4.53927	6.12473	Bcin01g00010
01_03_04	HA	6.95239	0.403983	Inf	6.1606	7.74418	Bcin01g00010
01_03_18	HA	6.57171	0.404019	Inf	5.77984	7.36357	Bcin01g00010
01_03_19	HA	3.49165	0.417244	Inf	2.67386	4.30943	Bcin01g00010
01_03_20	HA	6.15125	0.403178	Inf	5.36103	6.94146	Bcin01g00010
01_03_22	HA	5.99977	0.403357	Inf	5.2092	6.79033	Bcin01g00010
01_04_01	HA	3.98001	0.410001	Inf	3.17642	4.7836	Bcin01g00010
01_04_02	HA	5.26489	0.404833	Inf	4.47143	6.05835	Bcin01g00010
01_04_04	HA	5.63727	0.404389	Inf	4.84468	6.42986	Bcin01g00010
01_04_12	HA	7.09839	0.402474	Inf	6.30955	7.88722	Bcin01g00010
01_04_15	HA	6.49395	0.402921	Inf	5.70424	7.28366	Bcin01g00010
01_04_17	HA	4.90119	0.407475	Inf	4.10255	5.69983	Bcin01g00010
01_04_20	HA	5.24998	0.405674	Inf	4.45488	6.04509	Bcin01g00010
01_04_21	HA	2.65644	0.430792	Inf	1.8121	3.50077	Bcin01g00010
01_04_25	HA	5.40047	0.404098	Inf	4.60845	6.19249	Bcin01g00010
01_05_04	HA	6.87962	0.402505	Inf	6.09072	7.66851	Bcin01g00010
01_05_11	HA	6.69302	0.402548	Inf	5.90404	7.482	Bcin01g00010
01_05_14	HA	5.51051	0.403766	Inf	4.71914	6.30187	Bcin01g00010
01_05_16	HA	6.51518	0.402911	Inf	5.72549	7.30487	Bcin01g00010
01_05_17	HA	3.98622	0.409625	Inf	3.18337	4.78907	Bcin01g00010
01_05_22	HA	5.53397	0.404758	Inf	4.74066	6.32729	Bcin01g00010
01_05_24	HA	7.06177	0.402407	Inf	6.27307	7.85047	Bcin01g00010
02_04_11	HA	1.70408	0.471505	Inf	0.779948	2.62821	Bcin01g00010
02_04_12	HA	6.43235	0.403555	Inf	5.6414	7.22331	Bcin01g00010
02_04_14	HA	2.25999	0.441193	Inf	1.39527	3.12472	Bcin01g00010
2004	HA	5.30563	0.413117	Inf	4.49594	6.11533	Bcin01g00010
94_1	HA	5.44696	0.404062	Inf	4.65501	6.23891	Bcin01g00010
94_4	HA	5.42992	0.403879	Inf	4.63833	6.22151	Bcin01g00010
Acacia	HA	6.77989	0.404808	Inf	5.98649	7.5733	Bcin01g00010
Apple404	HA	5.74426	0.403669	Inf	4.95308	6.53543	Bcin01g00010
Apple517	HA	1.8093	0.474548	Inf	0.879208	2.7394	Bcin01g00010
Ausubel	HA	7.03841	0.402827	Inf	6.24889	7.82794	Bcin01g00010
B05_10	HA	6.71812	0.405225	Inf	5.9239	7.51235	Bcin01g00010
BMM	HA	6.30136	0.404787	Inf	5.50799	7.09473	Bcin01g00010
BPA1	HA	6.445	0.4032	Inf	5.65474	7.23525	Bcin01g00010
DavisNavel	HA	6.16619	0.40317	Inf	5.37599	6.95639	Bcin01g00010
EsparatoFresa	HA	7.01785	0.403082	Inf	6.22782	7.80787	Bcin01g00010
Fd1	HA	7.39941	0.402356	Inf	6.61081	8.18802	Bcin01g00010
Fd2	HA	3.86437	0.412128	Inf	3.05661	4.67212	Bcin01g00010
Fresa525	HA	6.22155	0.403692	Inf	5.43033	7.01277	Bcin01g00010
FresaSD	HA	2.76177	0.427249	Inf	1.92438	3.59916	Bcin01g00010
Gallo1	HA	5.09408	0.405285	Inf	4.29973	5.88842	Bcin01g00010
Gallo2	HA	4.84331	0.405848	Inf	4.04787	5.63876	Bcin01g00010
Geranium	HA	4.20133	0.408492	Inf	3.4007	5.00196	Bcin01g00010
Grape	HA	7.29979	0.402466	Inf	6.51097	8.0886	Bcin01g00010
KatieTomato	HA	5.3204	0.404304	Inf	4.52798	6.11282	Bcin01g00010
KernA2	HA	6.35531	0.403244	Inf	5.56497	7.14565	Bcin01g00010
KernB1	HA	5.58059	0.40433	Inf	4.78812	6.37306	Bcin01g00010
KernB2	HA	7.41642	0.403953	Inf	6.62468	8.20815	Bcin01g00010
KGB1	HA	6.42122	0.40356	Inf	5.63025	7.21218	Bcin01g00010
KGB2	HA	7.0038	0.40338	Inf	6.21319	7.79441	Bcin01g00010
MEAP6G	HA	6.41767	0.404584	Inf	5.6247	7.21064	Bcin01g00010
Mex03	HA	6.55975	0.402645	Inf	5.77058	7.34892	Bcin01g00010
Mock_48HAI	HA	3.64169	0.413198	Inf	2.83184	4.45155	Bcin01g00010
Molly	HA	5.91693	0.403543	Inf	5.126	6.70786	Bcin01g00010
Navel	HA	6.07263	0.403645	Inf	5.2815	6.86376	Bcin01g00010
NobleRot	HA	2.41582	0.436863	Inf	1.55958	3.27206	Bcin01g00010
Peachy	HA	5.2398	0.409214	Inf	4.43775	6.04184	Bcin01g00010
Pepper	HA	6.58511	0.403515	Inf	5.79423	7.37598	Bcin01g00010
PepperSub	HA	6.79789	0.403201	Inf	6.00763	7.58815	Bcin01g00010
PhiloMenlo	HA	5.30553	0.407445	Inf	4.50696	6.10411	Bcin01g00010
Rasp	HA	6.0922	0.405234	Inf	5.29795	6.88644	Bcin01g00010
Rose	HA	2.84789	0.424891	Inf	2.01512	3.68066	Bcin01g00010
Supersteak	HA	6.51258	0.405453	Inf	5.7179	7.30725	Bcin01g00010
Triple3	HA	6.01827	0.40384	Inf	5.22676	6.80979	Bcin01g00010
Triple7	HA	4.22409	0.408478	Inf	3.42349	5.02469	Bcin01g00010
UKRazz	HA	6.99082	0.402498	Inf	6.20194	7.7797	Bcin01g00010
01_01_04	IT	5.31612	0.405254	Inf	4.52183	6.1104	Bcin01g00010
01_01_15	IT	6.21799	0.404279	Inf	5.42561	7.01036	Bcin01g00010
01_02_01	IT	5.88121	0.404277	Inf	5.08884	6.67358	Bcin01g00010
01_02_15	IT	6.02671	0.49373	Inf	5.05902	6.99441	Bcin01g00010
01_02_16	IT	5.00199	0.405548	Inf	4.20713	5.79685	Bcin01g00010
01_02_18	IT	3.723	0.412124	Inf	2.91525	4.53075	Bcin01g00010
01_02_20	IT	5.36385	0.404794	Inf	4.57047	6.15723	Bcin01g00010
01_03_04	IT	6.48597	0.404345	Inf	5.69347	7.27847	Bcin01g00010
01_03_18	IT	6.68857	0.492834	Inf	5.72263	7.65451	Bcin01g00010
01_03_19	IT	2.36057	0.441841	Inf	1.49458	3.22656	Bcin01g00010
01_03_20	IT	5.12025	0.405727	Inf	4.32504	5.91546	Bcin01g00010
01_03_22	IT	5.12975	0.406381	Inf	4.33326	5.92624	Bcin01g00010
01_04_01	IT	5.85519	0.404582	Inf	5.06222	6.64815	Bcin01g00010
01_04_02	IT	2.94733	0.42528	Inf	2.1138	3.78087	Bcin01g00010
01_04_04	IT	5.50623	0.406039	Inf	4.71041	6.30205	Bcin01g00010
01_04_12	IT	6.85266	0.403301	Inf	6.06221	7.64312	Bcin01g00010
01_04_15	IT	6.34252	0.403365	Inf	5.55194	7.1331	Bcin01g00010
01_04_17	IT	4.29406	0.408814	Inf	3.4928	5.09533	Bcin01g00010
01_04_20	IT	4.69363	0.40875	Inf	3.89249	5.49476	Bcin01g00010
01_04_21	IT	3.27524	0.417979	Inf	2.45602	4.09447	Bcin01g00010
01_04_25	IT	4.72938	0.408557	Inf	3.92863	5.53014	Bcin01g00010
01_05_04	IT	6.25939	0.402873	Inf	5.46977	7.04901	Bcin01g00010
01_05_11	IT	6.20463	0.403174	Inf	5.41442	6.99484	Bcin01g00010
01_05_14	IT	6.18418	0.403723	Inf	5.3929	6.97546	Bcin01g00010
01_05_16	IT	6.43557	0.403723	Inf	5.64429	7.22685	Bcin01g00010
01_05_17	IT	2.78537	0.42843	Inf	1.94566	3.62508	Bcin01g00010
01_05_22	IT	4.61765	0.406562	Inf	3.8208	5.41449	Bcin01g00010
01_05_24	IT	6.63962	0.402633	Inf	5.85048	7.42877	Bcin01g00010
02_04_11	IT	1.48897	0.485942	Inf	0.536537	2.4414	Bcin01g00010
02_04_12	IT	6.45059	0.406326	Inf	5.65421	7.24698	Bcin01g00010
02_04_14	IT	1.51143	0.483037	Inf	0.5647	2.45817	Bcin01g00010
2004	IT	5.6628	0.406756	Inf	4.86558	6.46003	Bcin01g00010
94_1	IT	6.01676	0.403168	Inf	5.22657	6.80696	Bcin01g00010
94_4	IT	2.80915	0.425282	Inf	1.97562	3.64269	Bcin01g00010
Acacia	IT	5.04269	0.407493	Inf	4.24402	5.84137	Bcin01g00010
Apple404	IT	6.80143	0.402635	Inf	6.01228	7.59058	Bcin01g00010
Apple517	IT	0.420646	0.621282	Inf	-0.797044	1.63834	Bcin01g00010
Ausubel	IT	6.58955	0.403066	Inf	5.79955	7.37954	Bcin01g00010
B05_10	IT	6.8677	0.403629	Inf	6.0766	7.6588	Bcin01g00010
BMM	IT	5.80532	0.404056	Inf	5.01338	6.59725	Bcin01g00010
BPA1	IT	5.49311	0.405153	Inf	4.69902	6.28719	Bcin01g00010
DavisNavel	IT	2.07054	0.454989	Inf	1.17878	2.9623	Bcin01g00010
EsparatoFresa	IT	6.33614	0.403228	Inf	5.54583	7.12645	Bcin01g00010
Fd1	IT	6.74609	0.403034	Inf	5.95616	7.53602	Bcin01g00010
Fd2	IT	6.24855	0.403896	Inf	5.45692	7.04017	Bcin01g00010
Fresa525	IT	6.07375	0.403129	Inf	5.28363	6.86387	Bcin01g00010
FresaSD	IT	5.55333	0.404191	Inf	4.76113	6.34553	Bcin01g00010
Gallo1	IT	6.11624	0.403392	Inf	5.32561	6.90688	Bcin01g00010
Gallo2	IT	3.01554	0.425732	Inf	2.18112	3.84996	Bcin01g00010
Geranium	IT	6.06663	0.405362	Inf	5.27213	6.86113	Bcin01g00010
Grape	IT	5.81268	0.404902	Inf	5.01909	6.60627	Bcin01g00010
KatieTomato	IT	2.5799	0.432657	Inf	1.73191	3.42789	Bcin01g00010
KernA2	IT	6.22493	0.403288	Inf	5.4345	7.01536	Bcin01g00010
KernB1	IT	5.93223	0.403616	Inf	5.14115	6.7233	Bcin01g00010
KernB2	IT	6.8654	0.402592	Inf	6.07634	7.65447	Bcin01g00010
KGB1	IT	5.47649	0.406009	Inf	4.68073	6.27226	Bcin01g00010
KGB2	IT	6.23962	0.403216	Inf	5.44933	7.02991	Bcin01g00010
MEAP6G	IT	5.65592	0.40377	Inf	4.86455	6.4473	Bcin01g00010
Mex03	IT	5.5337	0.404328	Inf	4.74123	6.32617	Bcin01g00010
Mock_48HAI	IT	2.52054	0.539511	Inf	1.46311	3.57796	Bcin01g00010
Molly	IT	5.06404	0.405621	Inf	4.26904	5.85904	Bcin01g00010
Navel	IT	5.30788	0.408391	Inf	4.50745	6.10831	Bcin01g00010
NobleRot	IT	4.6312	0.406288	Inf	3.83489	5.42751	Bcin01g00010
Peachy	IT	4.60651	0.406445	Inf	3.8099	5.40313	Bcin01g00010
Pepper	IT	5.57498	0.404674	Inf	4.78183	6.36813	Bcin01g00010
PepperSub	IT	5.63647	0.404525	Inf	4.84361	6.42932	Bcin01g00010
PhiloMenlo	IT	5.08592	0.405103	Inf	4.29193	5.87991	Bcin01g00010
Rasp	IT	6.25188	0.403106	Inf	5.46181	7.04196	Bcin01g00010
Rose	IT	2.52654	0.435006	Inf	1.67394	3.37913	Bcin01g00010
Supersteak	IT	5.39622	0.404877	Inf	4.60267	6.18976	Bcin01g00010
Triple3	IT	6.0497	0.404897	Inf	5.25612	6.84328	Bcin01g00010
Triple7	IT	5.50051	0.40556	Inf	4.70563	6.29539	Bcin01g00010
UKRazz	IT	4.58317	0.409602	Inf	3.78037	5.38598	Bcin01g00010
01_01_04	Ls	5.45189	0.403855	Inf	4.66035	6.24343	Bcin01g00010
01_01_15	Ls	6.07885	0.402978	Inf	5.28903	6.86868	Bcin01g00010
01_02_01	Ls	6.11258	0.403683	Inf	5.32138	6.90379	Bcin01g00010
01_02_15	Ls	6.71657	0.402802	Inf	5.92709	7.50605	Bcin01g00010
01_02_16	Ls	5.38124	0.404043	Inf	4.58933	6.17315	Bcin01g00010
01_02_18	Ls	4.60104	0.406695	Inf	3.80393	5.39815	Bcin01g00010
01_02_20	Ls	5.89298	0.403498	Inf	5.10214	6.68383	Bcin01g00010
01_03_04	Ls	7.11745	0.402394	Inf	6.32877	7.90613	Bcin01g00010
01_03_18	Ls	6.51086	0.405012	Inf	5.71705	7.30467	Bcin01g00010
01_03_19	Ls	5.13649	0.404856	Inf	4.34298	5.92999	Bcin01g00010
01_03_20	Ls	5.81107	0.403488	Inf	5.02025	6.60189	Bcin01g00010
01_03_22	Ls	6.17496	0.402904	Inf	5.38528	6.96463	Bcin01g00010
01_04_01	Ls	3.4705	0.414436	Inf	2.65822	4.28278	Bcin01g00010
01_04_02	Ls	5.68076	0.404285	Inf	4.88838	6.47314	Bcin01g00010
01_04_04	Ls	6.5381	0.402912	Inf	5.74841	7.32779	Bcin01g00010
01_04_12	Ls	6.38495	0.402723	Inf	5.59563	7.17427	Bcin01g00010
01_04_15	Ls	6.65498	0.402837	Inf	5.86544	7.44453	Bcin01g00010
01_04_17	Ls	6.00266	0.403151	Inf	5.2125	6.79282	Bcin01g00010
01_04_20	Ls	6.1113	0.402951	Inf	5.32153	6.90107	Bcin01g00010
01_04_21	Ls	4.21665	0.408608	Inf	3.4158	5.01751	Bcin01g00010
01_04_25	Ls	5.83261	0.403505	Inf	5.04176	6.62347	Bcin01g00010
01_05_04	Ls	6.60082	0.402688	Inf	5.81156	7.39007	Bcin01g00010
01_05_11	Ls	6.65006	0.402567	Inf	5.86104	7.43907	Bcin01g00010
01_05_14	Ls	6.03794	0.403007	Inf	5.24806	6.82782	Bcin01g00010
01_05_16	Ls	5.90052	0.403358	Inf	5.10996	6.69109	Bcin01g00010
01_05_17	Ls	5.39983	0.404621	Inf	4.60678	6.19287	Bcin01g00010
01_05_22	Ls	5.98792	0.405388	Inf	5.19337	6.78246	Bcin01g00010
01_05_24	Ls	6.84226	0.402481	Inf	6.05341	7.63111	Bcin01g00010
02_04_11	Ls	2.61069	0.432759	Inf	1.76249	3.45888	Bcin01g00010
02_04_12	Ls	6.54211	0.402661	Inf	5.75291	7.33131	Bcin01g00010
02_04_14	Ls	5.67077	0.40366	Inf	4.87961	6.46193	Bcin01g00010
2004	Ls	6.25916	0.405552	Inf	5.46429	7.05403	Bcin01g00010
94_1	Ls	6.22463	0.403119	Inf	5.43453	7.01473	Bcin01g00010
94_4	Ls	5.93187	0.40314	Inf	5.14173	6.72201	Bcin01g00010
Acacia	Ls	5.8893	0.405039	Inf	5.09544	6.68316	Bcin01g00010
Apple404	Ls	6.56177	0.402605	Inf	5.77267	7.35086	Bcin01g00010
Apple517	Ls	4.21445	0.409172	Inf	3.41249	5.01642	Bcin01g00010
Ausubel	Ls	7.0693	0.402681	Inf	6.28006	7.85854	Bcin01g00010
B05_10	Ls	7.07653	0.402962	Inf	6.28674	7.86632	Bcin01g00010
BMM	Ls	6.82186	0.402474	Inf	6.03302	7.61069	Bcin01g00010
BPA1	Ls	6.15594	0.403213	Inf	5.36566	6.94622	Bcin01g00010
DavisNavel	Ls	5.83826	0.403221	Inf	5.04796	6.62856	Bcin01g00010
EsparatoFresa	Ls	7.09231	0.402958	Inf	6.30253	7.88209	Bcin01g00010
Fd1	Ls	7.03626	0.402373	Inf	6.24762	7.8249	Bcin01g00010
Fd2	Ls	6.71089	0.403216	Inf	5.9206	7.50118	Bcin01g00010
Fresa525	Ls	6.86945	0.403076	Inf	6.07943	7.65946	Bcin01g00010
FresaSD	Ls	4.25666	0.407989	Inf	3.45701	5.0563	Bcin01g00010
Gallo1	Ls	6.09711	0.403266	Inf	5.30673	6.8875	Bcin01g00010
Gallo2	Ls	4.53954	0.40646	Inf	3.74289	5.33619	Bcin01g00010
Geranium	Ls	6.69555	0.402955	Inf	5.90577	7.48532	Bcin01g00010
Grape	Ls	6.34259	0.403097	Inf	5.55254	7.13265	Bcin01g00010
KatieTomato	Ls	4.09995	0.408803	Inf	3.29871	4.90119	Bcin01g00010
KernA2	Ls	6.40628	0.402674	Inf	5.61706	7.19551	Bcin01g00010
KernB1	Ls	6.42276	0.402765	Inf	5.63335	7.21216	Bcin01g00010
KernB2	Ls	6.9159	0.403447	Inf	6.12516	7.70664	Bcin01g00010
KGB1	Ls	5.89012	0.403258	Inf	5.09975	6.68049	Bcin01g00010
KGB2	Ls	6.58815	0.403307	Inf	5.79769	7.37862	Bcin01g00010
MEAP6G	Ls	5.45126	0.404516	Inf	4.65842	6.2441	Bcin01g00010
Mex03	Ls	6.19521	0.402885	Inf	5.40557	6.98485	Bcin01g00010
Mock_48HAI	Ls	4.2999	0.40776	Inf	3.50071	5.0991	Bcin01g00010
Molly	Ls	6.05201	0.403249	Inf	5.26166	6.84237	Bcin01g00010
Navel	Ls	6.45915	0.402879	Inf	5.66952	7.24878	Bcin01g00010
NobleRot	Ls	6.16417	0.403249	Inf	5.37382	6.95453	Bcin01g00010
Peachy	Ls	5.90284	0.405464	Inf	5.10815	6.69754	Bcin01g00010
Pepper	Ls	6.22541	0.402841	Inf	5.43585	7.01496	Bcin01g00010
PepperSub	Ls	6.9654	0.402397	Inf	6.17672	7.75408	Bcin01g00010
PhiloMenlo	Ls	4.54432	0.410035	Inf	3.74066	5.34797	Bcin01g00010
Rasp	Ls	6.54093	0.402822	Inf	5.75142	7.33045	Bcin01g00010
Rose	Ls	1.80294	0.463893	Inf	0.893728	2.71216	Bcin01g00010
Supersteak	Ls	5.47343	0.403764	Inf	4.68207	6.2648	Bcin01g00010
Triple3	Ls	6.02975	0.403194	Inf	5.23951	6.82	Bcin01g00010
Triple7	Ls	5.83544	0.40329	Inf	5.04501	6.62587	Bcin01g00010
UKRazz	Ls	5.6424	0.403923	Inf	4.85072	6.43407	Bcin01g00010
01_01_04	Sl	4.72533	0.405664	Inf	3.93024	5.52042	Bcin01g00010
01_01_15	Sl	4.53018	0.407121	Inf	3.73223	5.32812	Bcin01g00010
01_02_01	Sl	4.89964	0.405562	Inf	4.10475	5.69453	Bcin01g00010
01_02_15	Sl	5.31153	0.404554	Inf	4.51862	6.10444	Bcin01g00010
01_02_16	Sl	3.61197	0.413353	Inf	2.80181	4.42213	Bcin01g00010
01_02_18	Sl	5.21918	0.40421	Inf	4.42695	6.01142	Bcin01g00010
01_02_20	Sl	4.84706	0.406186	Inf	4.05095	5.64317	Bcin01g00010
01_03_04	Sl	5.64327	0.403921	Inf	4.8516	6.43494	Bcin01g00010
01_03_18	Sl	5.60523	0.40367	Inf	4.81405	6.39641	Bcin01g00010
01_03_19	Sl	3.39097	0.417515	Inf	2.57265	4.20928	Bcin01g00010
01_03_20	Sl	4.43371	0.406909	Inf	3.63619	5.23124	Bcin01g00010
01_03_22	Sl	4.73766	0.407028	Inf	3.9399	5.53542	Bcin01g00010
01_04_01	Sl	5.70434	0.404026	Inf	4.91246	6.49622	Bcin01g00010
01_04_02	Sl	3.74724	0.413122	Inf	2.93753	4.55694	Bcin01g00010
01_04_04	Sl	5.22962	0.405079	Inf	4.43568	6.02356	Bcin01g00010
01_04_12	Sl	6.15936	0.403086	Inf	5.36933	6.94939	Bcin01g00010
01_04_15	Sl	5.41217	0.404401	Inf	4.61956	6.20478	Bcin01g00010
01_04_17	Sl	4.7141	0.40572	Inf	3.9189	5.50929	Bcin01g00010
01_04_20	Sl	4.61635	0.407189	Inf	3.81828	5.41443	Bcin01g00010
01_04_21	Sl	3.99456	0.40992	Inf	3.19113	4.79799	Bcin01g00010
01_04_25	Sl	4.90502	0.405554	Inf	4.11015	5.6999	Bcin01g00010
01_05_04	Sl	4.94092	0.406285	Inf	4.14461	5.73722	Bcin01g00010
01_05_11	Sl	5.24518	0.40482	Inf	4.45175	6.03861	Bcin01g00010
01_05_14	Sl	4.8037	0.405427	Inf	4.00908	5.59832	Bcin01g00010
01_05_16	Sl	5.59948	0.404298	Inf	4.80708	6.39189	Bcin01g00010
01_05_17	Sl	3.31579	0.417296	Inf	2.49791	4.13368	Bcin01g00010
01_05_22	Sl	5.43853	0.404698	Inf	4.64533	6.23172	Bcin01g00010
01_05_24	Sl	6.56708	0.402586	Inf	5.77803	7.35613	Bcin01g00010
02_04_11	Sl	2.06137	0.447547	Inf	1.18419	2.93854	Bcin01g00010
02_04_12	Sl	5.32109	0.404231	Inf	4.52881	6.11337	Bcin01g00010
02_04_14	Sl	1.24704	0.497882	Inf	0.271205	2.22287	Bcin01g00010
2004	Sl	5.45339	0.403784	Inf	4.66198	6.24479	Bcin01g00010
94_1	Sl	5.43367	0.404346	Inf	4.64117	6.22617	Bcin01g00010
94_4	Sl	3.20254	0.419912	Inf	2.37953	4.02556	Bcin01g00010
Acacia	Sl	4.49044	0.406807	Inf	3.69311	5.28777	Bcin01g00010
Apple404	Sl	5.77981	0.4045	Inf	4.98701	6.57262	Bcin01g00010
Apple517	Sl	1.80834	0.466896	Inf	0.893242	2.72344	Bcin01g00010
Ausubel	Sl	6.34548	0.402648	Inf	5.55631	7.13466	Bcin01g00010
B05_10	Sl	5.16271	0.407614	Inf	4.3638	5.96162	Bcin01g00010
BMM	Sl	4.91854	0.407026	Inf	4.12079	5.7163	Bcin01g00010
BPA1	Sl	5.0951	0.406668	Inf	4.29804	5.89215	Bcin01g00010
DavisNavel	Sl	4.29062	0.407936	Inf	3.49108	5.09016	Bcin01g00010
EsparatoFresa	Sl	3.78872	0.412404	Inf	2.98043	4.59702	Bcin01g00010
Fd1	Sl	6.44302	0.402883	Inf	5.65339	7.23266	Bcin01g00010
Fd2	Sl	4.61657	0.407166	Inf	3.81854	5.4146	Bcin01g00010
Fresa525	Sl	3.76929	0.413752	Inf	2.95835	4.58023	Bcin01g00010
FresaSD	Sl	3.62407	0.414382	Inf	2.81189	4.43624	Bcin01g00010
Gallo1	Sl	5.67374	0.40436	Inf	4.88121	6.46627	Bcin01g00010
Gallo2	Sl	3.66655	0.412398	Inf	2.85826	4.47483	Bcin01g00010
Geranium	Sl	5.41254	0.404414	Inf	4.6199	6.20518	Bcin01g00010
Grape	Sl	5.88937	0.40381	Inf	5.09792	6.68083	Bcin01g00010
KatieTomato	Sl	3.73558	0.411851	Inf	2.92837	4.5428	Bcin01g00010
KernA2	Sl	4.95799	0.405095	Inf	4.16402	5.75196	Bcin01g00010
KernB1	Sl	5.04577	0.404701	Inf	4.25257	5.83897	Bcin01g00010
KernB2	Sl	5.71535	0.404518	Inf	4.92251	6.50819	Bcin01g00010
KGB1	Sl	5.36845	0.403953	Inf	4.57671	6.16018	Bcin01g00010
KGB2	Sl	4.96963	0.406072	Inf	4.17374	5.76552	Bcin01g00010
MEAP6G	Sl	5.18802	0.406111	Inf	4.39205	5.98398	Bcin01g00010
Mex03	Sl	5.08872	0.404749	Inf	4.29542	5.88201	Bcin01g00010
Mock_48HAI	Sl	3.66808	0.412358	Inf	2.85987	4.47629	Bcin01g00010
Molly	Sl	3.57444	0.415576	Inf	2.75993	4.38896	Bcin01g00010
Navel	Sl	5.04109	0.40563	Inf	4.24607	5.83611	Bcin01g00010
NobleRot	Sl	3.83623	0.411861	Inf	3.029	4.64346	Bcin01g00010
Peachy	Sl	4.60276	0.407297	Inf	3.80447	5.40104	Bcin01g00010
Pepper	Sl	4.99149	0.405559	Inf	4.19661	5.78637	Bcin01g00010
PepperSub	Sl	6.24536	0.40297	Inf	5.45556	7.03517	Bcin01g00010
PhiloMenlo	Sl	4.64808	0.40612	Inf	3.8521	5.44406	Bcin01g00010
Rasp	Sl	5.56185	0.404259	Inf	4.76951	6.35418	Bcin01g00010
Rose	Sl	2.07894	0.45144	Inf	1.19414	2.96375	Bcin01g00010
Supersteak	Sl	4.70174	0.405825	Inf	3.90634	5.49714	Bcin01g00010
Triple3	Sl	5.37346	0.404506	Inf	4.58064	6.16627	Bcin01g00010
Triple7	Sl	4.88805	0.405415	Inf	4.09345	5.68264	Bcin01g00010
UKRazz	Sl	4.53258	0.406835	Inf	3.7352	5.32996	Bcin01g00010
01_01_04	So	4.1606	0.409079	Inf	3.35882	4.96238	Bcin01g00010
01_01_15	So	5.01403	0.405469	Inf	4.21932	5.80873	Bcin01g00010
01_02_01	So	4.77062	0.405731	Inf	3.9754	5.56584	Bcin01g00010
01_02_15	So	4.59032	0.406253	Inf	3.79408	5.38656	Bcin01g00010
01_02_16	So	3.15145	0.419619	Inf	2.32901	3.97389	Bcin01g00010
01_02_18	So	4.45438	0.407293	Inf	3.6561	5.25266	Bcin01g00010
01_02_20	So	4.86456	0.405238	Inf	4.0703	5.65881	Bcin01g00010
01_03_04	So	5.68591	0.403571	Inf	4.89493	6.4769	Bcin01g00010
01_03_18	So	5.62164	0.403916	Inf	4.82998	6.4133	Bcin01g00010
01_03_19	So	4.21177	0.408573	Inf	3.41098	5.01255	Bcin01g00010
01_03_20	So	4.62452	0.406011	Inf	3.82875	5.42029	Bcin01g00010
01_03_22	So	4.80696	0.405906	Inf	4.0114	5.60253	Bcin01g00010
01_04_01	So	4.92531	0.405254	Inf	4.13103	5.7196	Bcin01g00010
01_04_02	So	3.61866	0.413138	Inf	2.80892	4.42839	Bcin01g00010
01_04_04	So	4.53044	0.406475	Inf	3.73376	5.32712	Bcin01g00010
01_04_12	So	5.33119	0.404296	Inf	4.53878	6.12359	Bcin01g00010
01_04_15	So	4.92052	0.40501	Inf	4.12672	5.71433	Bcin01g00010
01_04_17	So	4.62006	0.406679	Inf	3.82298	5.41714	Bcin01g00010
01_04_20	So	4.05481	0.409406	Inf	3.25239	4.85723	Bcin01g00010
01_04_21	So	4.53898	0.406698	Inf	3.74187	5.33609	Bcin01g00010
01_04_25	So	3.07119	0.420488	Inf	2.24705	3.89533	Bcin01g00010
01_05_04	So	5.6376	0.404046	Inf	4.84569	6.42952	Bcin01g00010
01_05_11	So	4.52968	0.406936	Inf	3.7321	5.32726	Bcin01g00010
01_05_14	So	4.54236	0.406782	Inf	3.74509	5.33964	Bcin01g00010
01_05_16	So	4.17333	0.409203	Inf	3.3713	4.97535	Bcin01g00010
01_05_17	So	3.31487	0.416988	Inf	2.49759	4.13216	Bcin01g00010
01_05_22	So	4.55244	0.406513	Inf	3.75569	5.34919	Bcin01g00010
01_05_24	So	5.68479	0.403661	Inf	4.89362	6.47595	Bcin01g00010
02_04_11	So	1.98407	0.455227	Inf	1.09185	2.8763	Bcin01g00010
02_04_12	So	4.79326	0.405673	Inf	3.99815	5.58836	Bcin01g00010
02_04_14	So	2.52139	0.435248	Inf	1.66832	3.37446	Bcin01g00010
2004	So	6.20783	0.402773	Inf	5.41841	6.99725	Bcin01g00010
94_1	So	4.94868	0.404926	Inf	4.15504	5.74232	Bcin01g00010
94_4	So	5.54378	0.404212	Inf	4.75154	6.33602	Bcin01g00010
Acacia	So	5.8851	0.403132	Inf	5.09497	6.67522	Bcin01g00010
Apple404	So	5.44792	0.404396	Inf	4.65532	6.24052	Bcin01g00010
Apple517	So	2.09246	0.4513	Inf	1.20792	2.97699	Bcin01g00010
Ausubel	So	6.31961	0.402733	Inf	5.53027	7.10895	Bcin01g00010
B05_10	So	5.62884	0.404084	Inf	4.83685	6.42083	Bcin01g00010
BMM	So	4.88349	0.405925	Inf	4.08789	5.67909	Bcin01g00010
BPA1	So	4.8654	0.40521	Inf	4.07121	5.6596	Bcin01g00010
DavisNavel	So	3.58434	0.413448	Inf	2.774	4.39468	Bcin01g00010
EsparatoFresa	So	6.1533	0.402866	Inf	5.36369	6.9429	Bcin01g00010
Fd1	So	5.59176	0.403878	Inf	4.80017	6.38334	Bcin01g00010
Fd2	So	4.94062	0.405512	Inf	4.14583	5.7354	Bcin01g00010
Fresa525	So	4.55691	0.407577	Inf	3.75807	5.35574	Bcin01g00010
FresaSD	So	4.45161	0.408063	Inf	3.65183	5.2514	Bcin01g00010
Gallo1	So	5.02244	0.404991	Inf	4.22867	5.8162	Bcin01g00010
Gallo2	So	4.10848	0.409217	Inf	3.30643	4.91053	Bcin01g00010
Geranium	So	5.25994	0.405791	Inf	4.46461	6.05528	Bcin01g00010
Grape	So	6.10627	0.403205	Inf	5.316	6.89654	Bcin01g00010
KatieTomato	So	4.88654	0.405437	Inf	4.0919	5.68118	Bcin01g00010
KernA2	So	4.75824	0.40576	Inf	3.96296	5.55351	Bcin01g00010
KernB1	So	5.10318	0.405092	Inf	4.30922	5.89715	Bcin01g00010
KernB2	So	5.70092	0.403654	Inf	4.90977	6.49207	Bcin01g00010
KGB1	So	5.33905	0.404027	Inf	4.54717	6.13092	Bcin01g00010
KGB2	So	5.19739	0.404311	Inf	4.40496	5.98983	Bcin01g00010
MEAP6G	So	5.57513	0.404443	Inf	4.78244	6.36783	Bcin01g00010
Mex03	So	5.04624	0.405237	Inf	4.25199	5.84049	Bcin01g00010
Mock_48HAI	So	5.12732	0.404676	Inf	4.33417	5.92047	Bcin01g00010
Molly	So	4.37079	0.40747	Inf	3.57216	5.16942	Bcin01g00010
Navel	So	5.24682	0.404825	Inf	4.45338	6.04026	Bcin01g00010
NobleRot	So	4.27392	0.408138	Inf	3.47398	5.07386	Bcin01g00010
Peachy	So	3.80393	0.411479	Inf	2.99744	4.61041	Bcin01g00010
Pepper	So	5.06531	0.405131	Inf	4.27127	5.85936	Bcin01g00010
PepperSub	So	6.14043	0.403063	Inf	5.35044	6.93042	Bcin01g00010
PhiloMenlo	So	4.75617	0.405799	Inf	3.96082	5.55153	Bcin01g00010
Rasp	So	5.38053	0.404525	Inf	4.58767	6.17338	Bcin01g00010
Rose	So	3.23677	0.418776	Inf	2.41599	4.05756	Bcin01g00010
Supersteak	So	4.75201	0.405889	Inf	3.95648	5.54754	Bcin01g00010
Triple3	So	5.66676	0.403825	Inf	4.87527	6.45824	Bcin01g00010
Triple7	So	5.35789	0.40413	Inf	4.56581	6.14997	Bcin01g00010
UKRazz	So	6.21985	0.403218	Inf	5.42956	7.01014	Bcin01g00010
01_01_04	UCC	4.73616	0.406769	Inf	3.93891	5.53341	Bcin01g00010
01_01_15	UCC	5.31771	0.404499	Inf	4.52491	6.11052	Bcin01g00010
01_02_01	UCC	5.14389	0.408129	Inf	4.34398	5.94381	Bcin01g00010
01_02_15	UCC	6.14802	0.403101	Inf	5.35796	6.93808	Bcin01g00010
01_02_16	UCC	4.97553	0.405095	Inf	4.18155	5.7695	Bcin01g00010
01_02_18	UCC	2.55846	0.432652	Inf	1.71048	3.40645	Bcin01g00010
01_02_20	UCC	5.65564	0.404682	Inf	4.86248	6.4488	Bcin01g00010
01_03_04	UCC	6.58363	0.403938	Inf	5.79193	7.37534	Bcin01g00010
01_03_18	UCC	5.88803	0.405001	Inf	5.09424	6.68181	Bcin01g00010
01_03_19	UCC	2.18498	0.548929	Inf	1.1091	3.26086	Bcin01g00010
01_03_20	UCC	4.58909	0.40713	Inf	3.79113	5.38705	Bcin01g00010
01_03_22	UCC	5.1664	0.406283	Inf	4.3701	5.9627	Bcin01g00010
01_04_01	UCC	5.61654	0.403682	Inf	4.82534	6.40774	Bcin01g00010
01_04_02	UCC	3.89562	0.412471	Inf	3.08719	4.70405	Bcin01g00010
01_04_04	UCC	6.19752	0.402846	Inf	5.40796	6.98708	Bcin01g00010
01_04_12	UCC	5.93392	0.403666	Inf	5.14275	6.72509	Bcin01g00010
01_04_15	UCC	6.22311	0.403516	Inf	5.43223	7.01399	Bcin01g00010
01_04_17	UCC	5.41892	0.404243	Inf	4.62662	6.21122	Bcin01g00010
01_04_20	UCC	5.59703	0.404941	Inf	4.80336	6.3907	Bcin01g00010
01_04_21	UCC	2.41548	0.436123	Inf	1.5607	3.27027	Bcin01g00010
01_04_25	UCC	4.84331	0.40525	Inf	4.04903	5.63758	Bcin01g00010
01_05_04	UCC	5.58498	0.405257	Inf	4.79069	6.37927	Bcin01g00010
01_05_11	UCC	5.64377	0.40381	Inf	4.85232	6.43522	Bcin01g00010
01_05_14	UCC	5.44454	0.406426	Inf	4.64796	6.24112	Bcin01g00010
01_05_16	UCC	5.94886	0.403375	Inf	5.15826	6.73946	Bcin01g00010
01_05_17	UCC	2.89618	0.426353	Inf	2.06054	3.73181	Bcin01g00010
01_05_22	UCC	5.03732	0.406064	Inf	4.24145	5.83319	Bcin01g00010
01_05_24	UCC	6.80686	0.402681	Inf	6.01762	7.5961	Bcin01g00010
02_04_11	UCC	1.36225	0.4931	Inf	0.395786	2.3287	Bcin01g00010
02_04_12	UCC	6.82082	0.402782	Inf	6.03138	7.61026	Bcin01g00010
02_04_14	UCC	1.29928	0.5012	Inf	0.316947	2.28162	Bcin01g00010
2004	UCC	5.70197	0.40337	Inf	4.91138	6.49256	Bcin01g00010
94_1	UCC	5.54913	0.40431	Inf	4.7567	6.34156	Bcin01g00010
94_4	UCC	1.13607	0.527795	Inf	0.101607	2.17052	Bcin01g00010
Acacia	UCC	5.75139	0.403299	Inf	4.96094	6.54184	Bcin01g00010
Apple404	UCC	6.63629	0.403204	Inf	5.84602	7.42655	Bcin01g00010
Apple517	UCC	0.2473	0.64269	Inf	-1.01235	1.50695	Bcin01g00010
Ausubel	UCC	6.35103	0.403419	Inf	5.56034	7.14171	Bcin01g00010
B05_10	UCC	6.84525	0.402668	Inf	6.05604	7.63447	Bcin01g00010
BMM	UCC	6.0604	0.404264	Inf	5.26806	6.85274	Bcin01g00010
BPA1	UCC	6.01228	0.403262	Inf	5.2219	6.80266	Bcin01g00010
DavisNavel	UCC	3.92646	0.411313	Inf	3.1203	4.73261	Bcin01g00010
EsparatoFresa	UCC	6.13001	0.403746	Inf	5.33868	6.92133	Bcin01g00010
Fd1	UCC	6.46463	0.403522	Inf	5.67374	7.25552	Bcin01g00010
Fd2	UCC	-0.720213	0.911919	Inf	-2.50754	1.06712	Bcin01g00010
Fresa525	UCC	2.65535	0.431821	Inf	1.809	3.5017	Bcin01g00010
FresaSD	UCC	2.23211	0.448005	Inf	1.35404	3.11019	Bcin01g00010
Gallo1	UCC	5.26486	0.405422	Inf	4.47025	6.05947	Bcin01g00010
Gallo2	UCC	1.90494	0.458093	Inf	1.00709	2.80278	Bcin01g00010
Geranium	UCC	5.83781	0.403592	Inf	5.04678	6.62884	Bcin01g00010
Grape	UCC	5.81142	0.403095	Inf	5.02137	6.60147	Bcin01g00010
KatieTomato	UCC	2.49777	0.435912	Inf	1.64339	3.35214	Bcin01g00010
KernA2	UCC	6.30196	0.404009	Inf	5.51012	7.0938	Bcin01g00010
KernB1	UCC	5.62752	0.494876	Inf	4.65758	6.59746	Bcin01g00010
KernB2	UCC	6.44795	0.402902	Inf	5.65828	7.23763	Bcin01g00010
KGB1	UCC	5.11812	0.407334	Inf	4.31976	5.91648	Bcin01g00010
KGB2	UCC	6.56433	0.402989	Inf	5.77449	7.35417	Bcin01g00010
MEAP6G	UCC	5.74726	0.403685	Inf	4.95605	6.53847	Bcin01g00010
Mex03	UCC	6.05675	0.494387	Inf	5.08777	7.02573	Bcin01g00010
Mock_48HAI	UCC	1.02248	0.532086	Inf	-0.0203865	2.06535	Bcin01g00010
Molly	UCC	5.99298	0.403931	Inf	5.20129	6.78467	Bcin01g00010
Navel	UCC	5.49475	0.403783	Inf	4.70335	6.28615	Bcin01g00010
NobleRot	UCC	5.19854	0.404578	Inf	4.40558	5.99149	Bcin01g00010
Peachy	UCC	4.74956	0.407235	Inf	3.95139	5.54773	Bcin01g00010
Pepper	UCC	5.11947	0.405094	Inf	4.3255	5.91344	Bcin01g00010
PepperSub	UCC	6.47319	0.402782	Inf	5.68375	7.26263	Bcin01g00010
PhiloMenlo	UCC	5.35821	0.49435	Inf	4.3893	6.32712	Bcin01g00010
Rasp	UCC	6.16389	0.403096	Inf	5.37383	6.95394	Bcin01g00010
Rose	UCC	1.42315	0.4917	Inf	0.459436	2.38686	Bcin01g00010
Supersteak	UCC	4.52242	0.408997	Inf	3.7208	5.32404	Bcin01g00010
Triple3	UCC	5.20403	0.40504	Inf	4.41017	5.9979	Bcin01g00010
Triple7	UCC	4.73697	0.405932	Inf	3.94136	5.53259	Bcin01g00010
UKRazz	UCC	4.69503	0.408656	Inf	3.89408	5.49598	Bcin01g00010
01_01_04	ZE	5.3675	0.404583	Inf	4.57454	6.16047	Bcin01g00010
01_01_15	ZE	5.47981	0.403915	Inf	4.68815	6.27147	Bcin01g00010
01_02_01	ZE	5.83627	0.404269	Inf	5.04392	6.62862	Bcin01g00010
01_02_15	ZE	5.4299	0.40445	Inf	4.63719	6.2226	Bcin01g00010
01_02_16	ZE	4.30803	0.409473	Inf	3.50547	5.11058	Bcin01g00010
01_02_18	ZE	3.36724	0.418019	Inf	2.54794	4.18655	Bcin01g00010
01_02_20	ZE	5.87375	0.403809	Inf	5.0823	6.6652	Bcin01g00010
01_03_04	ZE	5.91529	0.40392	Inf	5.12362	6.70696	Bcin01g00010
01_03_18	ZE	6.3669	0.402889	Inf	5.57725	7.15655	Bcin01g00010
01_03_19	ZE	4.11546	0.409143	Inf	3.31355	4.91736	Bcin01g00010
01_03_20	ZE	4.6413	0.407735	Inf	3.84215	5.44045	Bcin01g00010
01_03_22	ZE	5.98686	0.40344	Inf	5.19613	6.77758	Bcin01g00010
01_04_01	ZE	5.98059	0.403244	Inf	5.19025	6.77094	Bcin01g00010
01_04_02	ZE	3.50661	0.416337	Inf	2.6906	4.32262	Bcin01g00010
01_04_04	ZE	5.63238	0.403909	Inf	4.84073	6.42403	Bcin01g00010
01_04_12	ZE	4.80697	0.405474	Inf	4.01226	5.60169	Bcin01g00010
01_04_15	ZE	6.12219	0.493004	Inf	5.15592	7.08846	Bcin01g00010
01_04_17	ZE	5.53147	0.404277	Inf	4.7391	6.32384	Bcin01g00010
01_04_20	ZE	5.12048	0.405419	Inf	4.32587	5.91509	Bcin01g00010
01_04_21	ZE	3.14216	0.419727	Inf	2.31951	3.96481	Bcin01g00010
01_04_25	ZE	5.25145	0.404873	Inf	4.45792	6.04499	Bcin01g00010
01_05_04	ZE	6.09874	0.403476	Inf	5.30794	6.88954	Bcin01g00010
01_05_11	ZE	5.93114	0.403888	Inf	5.13953	6.72274	Bcin01g00010
01_05_14	ZE	5.21754	0.404961	Inf	4.42383	6.01125	Bcin01g00010
01_05_16	ZE	5.64269	0.403934	Inf	4.85099	6.43438	Bcin01g00010
01_05_17	ZE	3.3864	0.510614	Inf	2.38562	4.38719	Bcin01g00010
01_05_22	ZE	6.18825	0.49352	Inf	5.22097	7.15554	Bcin01g00010
01_05_24	ZE	6.92998	0.4024	Inf	6.14129	7.71867	Bcin01g00010
02_04_11	ZE	0.752381	0.554139	Inf	-0.333711	1.83847	Bcin01g00010
02_04_12	ZE	5.7142	0.404454	Inf	4.92148	6.50691	Bcin01g00010
02_04_14	ZE	1.62185	0.476139	Inf	0.688639	2.55507	Bcin01g00010
2004	ZE	5.85244	0.403782	Inf	5.06104	6.64384	Bcin01g00010
94_1	ZE	6.09346	0.403313	Inf	5.30298	6.88394	Bcin01g00010
94_4	ZE	4.33259	0.409141	Inf	3.53069	5.13449	Bcin01g00010
Acacia	ZE	5.15419	0.406933	Inf	4.35661	5.95176	Bcin01g00010
Apple404	ZE	6.4608	0.403424	Inf	5.67011	7.2515	Bcin01g00010
Apple517	ZE	1.24258	0.514684	Inf	0.233818	2.25134	Bcin01g00010
Ausubel	ZE	5.67874	0.403869	Inf	4.88718	6.47031	Bcin01g00010
B05_10	ZE	6.18189	0.493086	Inf	5.21546	7.14832	Bcin01g00010
BMM	ZE	5.99112	0.403351	Inf	5.20056	6.78167	Bcin01g00010
BPA1	ZE	5.94962	0.494089	Inf	4.98122	6.91801	Bcin01g00010
DavisNavel	ZE	2.95781	0.422766	Inf	2.12921	3.78642	Bcin01g00010
EsparatoFresa	ZE	6.66814	0.403157	Inf	5.87797	7.45832	Bcin01g00010
Fd1	ZE	6.70955	0.403865	Inf	5.91799	7.50112	Bcin01g00010
Fd2	ZE	5.88748	0.403463	Inf	5.09671	6.67825	Bcin01g00010
Fresa525	ZE	5.45235	0.40459	Inf	4.65937	6.24533	Bcin01g00010
FresaSD	ZE	2.31667	0.438918	Inf	1.45641	3.17694	Bcin01g00010
Gallo1	ZE	5.76187	0.403707	Inf	4.97062	6.55312	Bcin01g00010
Gallo2	ZE	2.9583	0.424085	Inf	2.12711	3.78949	Bcin01g00010
Geranium	ZE	5.98535	0.403592	Inf	5.19432	6.77637	Bcin01g00010
Grape	ZE	6.14356	0.40338	Inf	5.35295	6.93417	Bcin01g00010
KatieTomato	ZE	3.06525	0.422761	Inf	2.23665	3.89385	Bcin01g00010
KernA2	ZE	5.70541	0.403952	Inf	4.91368	6.49714	Bcin01g00010
KernB1	ZE	5.43635	0.404231	Inf	4.64408	6.22863	Bcin01g00010
KernB2	ZE	6.48402	0.404335	Inf	5.69154	7.27651	Bcin01g00010
KGB1	ZE	5.5611	0.403856	Inf	4.76956	6.35264	Bcin01g00010
KGB2	ZE	6.31272	0.403586	Inf	5.5217	7.10373	Bcin01g00010
MEAP6G	ZE	6.35942	0.402857	Inf	5.56984	7.14901	Bcin01g00010
Mex03	ZE	5.90986	0.40434	Inf	5.11737	6.70236	Bcin01g00010
Mock_48HAI	ZE	3.53513	0.41394	Inf	2.72383	4.34644	Bcin01g00010
Molly	ZE	5.52811	0.403837	Inf	4.7366	6.31961	Bcin01g00010
Navel	ZE	5.65385	0.403975	Inf	4.86208	6.44563	Bcin01g00010
NobleRot	ZE	4.94679	0.405774	Inf	4.15149	5.7421	Bcin01g00010
Peachy	ZE	5.32509	0.405629	Inf	4.53007	6.12011	Bcin01g00010
Pepper	ZE	5.55908	0.404755	Inf	4.76578	6.35238	Bcin01g00010
PepperSub	ZE	6.42954	0.404256	Inf	5.63721	7.22187	Bcin01g00010
PhiloMenlo	ZE	3.3649	0.415306	Inf	2.55092	4.17889	Bcin01g00010
Rasp	ZE	5.82171	0.40411	Inf	5.02967	6.61375	Bcin01g00010
Rose	ZE	1.06497	0.531683	Inf	0.0228913	2.10705	Bcin01g00010
Supersteak	ZE	5.21092	0.404267	Inf	4.41858	6.00327	Bcin01g00010
Triple3	ZE	5.90336	0.404354	Inf	5.11084	6.69588	Bcin01g00010
Triple7	ZE	5.76892	0.403605	Inf	4.97787	6.55998	Bcin01g00010
UKRazz	ZE	6.47964	0.403067	Inf	5.68964	7.26964	Bcin01g00010
01_01_04	Bos	4.34514	0.344857	Inf	3.66923	5.02105	Bcin01g00020
01_01_15	Bos	4.85424	0.418862	Inf	4.03328	5.67519	Bcin01g00020
01_02_01	Bos	4.44993	0.344084	Inf	3.77554	5.12433	Bcin01g00020
01_02_15	Bos	3.82285	0.348986	Inf	3.13885	4.50685	Bcin01g00020
01_02_16	Bos	4.09299	0.346578	Inf	3.41371	4.77227	Bcin01g00020
01_02_18	Bos	2.04582	0.483663	Inf	1.09786	2.99378	Bcin01g00020
01_02_20	Bos	4.64671	0.34318	Inf	3.97409	5.31933	Bcin01g00020
01_03_04	Bos	5.04984	0.341535	Inf	4.38044	5.71924	Bcin01g00020
01_03_18	Bos	4.51461	0.343734	Inf	3.84091	5.18832	Bcin01g00020
01_03_19	Bos	2.72223	0.36971	Inf	1.99761	3.44685	Bcin01g00020
01_03_20	Bos	2.97864	0.362672	Inf	2.26781	3.68946	Bcin01g00020
01_03_22	Bos	4.69096	0.342884	Inf	4.01891	5.363	Bcin01g00020
01_04_01	Bos	4.50353	0.420736	Inf	3.6789	5.32815	Bcin01g00020
01_04_02	Bos	1.86664	0.407006	Inf	1.06892	2.66436	Bcin01g00020
01_04_04	Bos	3.88476	0.348294	Inf	3.20211	4.5674	Bcin01g00020
01_04_12	Bos	3.26614	0.356916	Inf	2.5666	3.96569	Bcin01g00020
01_04_15	Bos	4.90514	0.342081	Inf	4.23468	5.57561	Bcin01g00020
01_04_17	Bos	2.62789	0.372309	Inf	1.89818	3.3576	Bcin01g00020
01_04_20	Bos	2.44146	0.378031	Inf	1.70054	3.18239	Bcin01g00020
01_04_21	Bos	1.69053	0.418542	Inf	0.870202	2.51086	Bcin01g00020
01_04_25	Bos	2.0862	0.394307	Inf	1.31338	2.85903	Bcin01g00020
01_05_04	Bos	4.48389	0.343907	Inf	3.80985	5.15794	Bcin01g00020
01_05_11	Bos	4.97018	0.341803	Inf	4.30026	5.6401	Bcin01g00020
01_05_14	Bos	2.73898	0.368811	Inf	2.01612	3.46184	Bcin01g00020
01_05_16	Bos	4.73242	0.342848	Inf	4.06045	5.40439	Bcin01g00020
01_05_17	Bos	2.23645	0.387136	Inf	1.47768	2.99522	Bcin01g00020
01_05_22	Bos	4.28215	0.345286	Inf	3.60541	4.9589	Bcin01g00020
01_05_24	Bos	5.31541	0.340818	Inf	4.64742	5.9834	Bcin01g00020
02_04_11	Bos	-0.0198143	0.672246	Inf	-1.33739	1.29776	Bcin01g00020
02_04_12	Bos	5.23243	0.341016	Inf	4.56405	5.9008	Bcin01g00020
02_04_14	Bos	0.738701	0.522091	Inf	-0.284577	1.76198	Bcin01g00020
2004	Bos	5.01638	0.341645	Inf	4.34677	5.686	Bcin01g00020
94_1	Bos	4.7118	0.342895	Inf	4.03973	5.38386	Bcin01g00020
94_4	Bos	3.23609	0.357189	Inf	2.53601	3.93617	Bcin01g00020
Acacia	Bos	3.96356	0.347653	Inf	3.28217	4.64495	Bcin01g00020
Apple404	Bos	5.25431	0.340963	Inf	4.58604	5.92259	Bcin01g00020
Apple517	Bos	0.638089	0.537768	Inf	-0.415917	1.69209	Bcin01g00020
Ausubel	Bos	3.81634	0.349353	Inf	3.13162	4.50106	Bcin01g00020
B05_10	Bos	4.49509	0.343983	Inf	3.82089	5.16928	Bcin01g00020
BMM	Bos	4.56216	0.343688	Inf	3.88855	5.23578	Bcin01g00020
BPA1	Bos	4.01268	0.347276	Inf	3.33203	4.69333	Bcin01g00020
DavisNavel	Bos	3.20161	0.358491	Inf	2.49898	3.90424	Bcin01g00020
EsparatoFresa	Bos	4.54466	0.343576	Inf	3.87127	5.21806	Bcin01g00020
Fd1	Bos	5.06952	0.341503	Inf	4.40019	5.73885	Bcin01g00020
Fd2	Bos	4.29339	0.345149	Inf	3.61692	4.96987	Bcin01g00020
Fresa525	Bos	4.70674	0.342866	Inf	4.03473	5.37874	Bcin01g00020
FresaSD	Bos	2.22535	0.389011	Inf	1.4629	2.9878	Bcin01g00020
Gallo1	Bos	4.85221	0.342243	Inf	4.18143	5.523	Bcin01g00020
Gallo2	Bos	1.68875	0.420219	Inf	0.865135	2.51236	Bcin01g00020
Geranium	Bos	4.97687	0.418158	Inf	4.15729	5.79644	Bcin01g00020
Grape	Bos	3.65032	0.350857	Inf	2.96266	4.33799	Bcin01g00020
KatieTomato	Bos	3.62904	0.351251	Inf	2.94061	4.31748	Bcin01g00020
KernA2	Bos	4.56272	0.34348	Inf	3.88951	5.23593	Bcin01g00020
KernB1	Bos	3.77279	0.349597	Inf	3.08759	4.45799	Bcin01g00020
KernB2	Bos	5.22037	0.341042	Inf	4.55193	5.8888	Bcin01g00020
KGB1	Bos	4.22589	0.345513	Inf	3.54869	4.90308	Bcin01g00020
KGB2	Bos	5.39843	0.340613	Inf	4.73084	6.06602	Bcin01g00020
MEAP6G	Bos	3.36	0.354895	Inf	2.66442	4.05559	Bcin01g00020
Mex03	Bos	4.75979	0.342582	Inf	4.08835	5.43124	Bcin01g00020
Mock_48HAI	Bos	1.8317	0.409559	Inf	1.02898	2.63442	Bcin01g00020
Molly	Bos	4.19688	0.345681	Inf	3.51936	4.87441	Bcin01g00020
Navel	Bos	4.85227	0.342259	Inf	4.18145	5.52309	Bcin01g00020
NobleRot	Bos	4.35819	0.344615	Inf	3.68275	5.03362	Bcin01g00020
Peachy	Bos	2.64785	0.372527	Inf	1.91771	3.37799	Bcin01g00020
Pepper	Bos	4.19163	0.345933	Inf	3.51361	4.86965	Bcin01g00020
PepperSub	Bos	3.87401	0.348431	Inf	3.1911	4.55692	Bcin01g00020
PhiloMenlo	Bos	3.15413	0.358537	Inf	2.45141	3.85685	Bcin01g00020
Rasp	Bos	5.0553	0.341557	Inf	4.38586	5.72474	Bcin01g00020
Rose	Bos	1.41351	0.442069	Inf	0.547072	2.27995	Bcin01g00020
Supersteak	Bos	4.52249	0.343679	Inf	3.84889	5.19609	Bcin01g00020
Triple3	Bos	4.46612	0.344032	Inf	3.79183	5.14041	Bcin01g00020
Triple7	Bos	4.23585	0.345548	Inf	3.55859	4.91311	Bcin01g00020
UKRazz	Bos	2.12127	0.391851	Inf	1.35325	2.88928	Bcin01g00020
01_01_04	Bv	3.95853	0.347754	Inf	3.27695	4.64012	Bcin01g00020
01_01_15	Bv	3.86784	0.348532	Inf	3.18473	4.55095	Bcin01g00020
01_02_01	Bv	4.39635	0.344502	Inf	3.72114	5.07156	Bcin01g00020
01_02_15	Bv	3.55011	0.352209	Inf	2.85979	4.24043	Bcin01g00020
01_02_16	Bv	2.09424	0.393874	Inf	1.32226	2.86622	Bcin01g00020
01_02_18	Bv	2.2483	0.386792	Inf	1.4902	3.0064	Bcin01g00020
01_02_20	Bv	4.08317	0.346658	Inf	3.40373	4.7626	Bcin01g00020
01_03_04	Bv	5.02791	0.341607	Inf	4.35837	5.69744	Bcin01g00020
01_03_18	Bv	4.94223	0.341888	Inf	4.27214	5.61232	Bcin01g00020
01_03_19	Bv	4.18016	0.345795	Inf	3.50241	4.8579	Bcin01g00020
01_03_20	Bv	3.5515	0.352239	Inf	2.86112	4.24188	Bcin01g00020
01_03_22	Bv	4.9102	0.342012	Inf	4.23987	5.58053	Bcin01g00020
01_04_01	Bv	5.11443	0.341335	Inf	4.44543	5.78344	Bcin01g00020
01_04_02	Bv	3.15839	0.358779	Inf	2.45519	3.86158	Bcin01g00020
01_04_04	Bv	4.2233	0.345543	Inf	3.54604	4.90055	Bcin01g00020
01_04_12	Bv	3.75283	0.349842	Inf	3.06716	4.43851	Bcin01g00020
01_04_15	Bv	4.40128	0.344426	Inf	3.72622	5.07634	Bcin01g00020
01_04_17	Bv	3.5771	0.351761	Inf	2.88766	4.26654	Bcin01g00020
01_04_20	Bv	3.4706	0.353391	Inf	2.77796	4.16323	Bcin01g00020
01_04_21	Bv	3.06258	0.360575	Inf	2.35586	3.76929	Bcin01g00020
01_04_25	Bv	3.16103	0.358563	Inf	2.45826	3.8638	Bcin01g00020
01_05_04	Bv	5.05323	0.341526	Inf	4.38386	5.72261	Bcin01g00020
01_05_11	Bv	4.98973	0.341732	Inf	4.31995	5.65951	Bcin01g00020
01_05_14	Bv	2.94645	0.363407	Inf	2.23419	3.65872	Bcin01g00020
01_05_16	Bv	4.93316	0.341923	Inf	4.263	5.60331	Bcin01g00020
01_05_17	Bv	1.49409	0.435876	Inf	0.639787	2.34839	Bcin01g00020
01_05_22	Bv	5.10399	0.3414	Inf	4.43486	5.77312	Bcin01g00020
01_05_24	Bv	5.22513	0.34103	Inf	4.55672	5.89354	Bcin01g00020
02_04_11	Bv	1.94271	0.403322	Inf	1.15221	2.7332	Bcin01g00020
02_04_12	Bv	5.38783	0.340635	Inf	4.72019	6.05546	Bcin01g00020
02_04_14	Bv	0.881735	0.501104	Inf	-0.10041	1.86388	Bcin01g00020
2004	Bv	5.23342	0.341013	Inf	4.56504	5.90179	Bcin01g00020
94_1	Bv	3.65809	0.350939	Inf	2.97026	4.34592	Bcin01g00020
94_4	Bv	4.85784	0.342212	Inf	4.18712	5.52857	Bcin01g00020
Acacia	Bv	4.78495	0.342495	Inf	4.11368	5.45623	Bcin01g00020
Apple404	Bv	5.31667	0.340805	Inf	4.6487	5.98463	Bcin01g00020
Apple517	Bv	1.8905	0.406087	Inf	1.09458	2.68642	Bcin01g00020
Ausubel	Bv	5.16238	0.341207	Inf	4.49363	5.83113	Bcin01g00020
B05_10	Bv	4.87869	0.342159	Inf	4.20807	5.54931	Bcin01g00020
BMM	Bv	5.07166	0.341473	Inf	4.40239	5.74093	Bcin01g00020
BPA1	Bv	4.80555	0.342408	Inf	4.13444	5.47666	Bcin01g00020
DavisNavel	Bv	3.45961	0.353466	Inf	2.76683	4.15239	Bcin01g00020
EsparatoFresa	Bv	5.26349	0.340937	Inf	4.59527	5.93171	Bcin01g00020
Fd1	Bv	5.56809	0.340268	Inf	4.90117	6.235	Bcin01g00020
Fd2	Bv	4.28783	0.345101	Inf	3.61144	4.96421	Bcin01g00020
Fresa525	Bv	4.78713	0.342473	Inf	4.1159	5.45837	Bcin01g00020
FresaSD	Bv	4.50835	0.34379	Inf	3.83454	5.18217	Bcin01g00020
Gallo1	Bv	5.01381	0.341759	Inf	4.34398	5.68365	Bcin01g00020
Gallo2	Bv	3.56936	0.351952	Inf	2.87955	4.25917	Bcin01g00020
Geranium	Bv	4.30077	0.344997	Inf	3.62458	4.97695	Bcin01g00020
Grape	Bv	4.57277	0.34344	Inf	3.89964	5.2459	Bcin01g00020
KatieTomato	Bv	2.72909	0.368896	Inf	2.00606	3.45211	Bcin01g00020
KernA2	Bv	4.77088	0.342545	Inf	4.0995	5.44226	Bcin01g00020
KernB1	Bv	5.02281	0.341667	Inf	4.35315	5.69247	Bcin01g00020
KernB2	Bv	4.34028	0.34478	Inf	3.66452	5.01603	Bcin01g00020
KGB1	Bv	4.47601	0.34398	Inf	3.80182	5.1502	Bcin01g00020
KGB2	Bv	5.07467	0.341452	Inf	4.40543	5.7439	Bcin01g00020
MEAP6G	Bv	4.51287	0.343744	Inf	3.83914	5.1866	Bcin01g00020
Mex03	Bv	4.65636	0.343034	Inf	3.98403	5.3287	Bcin01g00020
Mock_48HAI	Bv	3.13029	0.359483	Inf	2.42571	3.83486	Bcin01g00020
Molly	Bv	4.99841	0.341703	Inf	4.32869	5.66814	Bcin01g00020
Navel	Bv	4.51549	0.34377	Inf	3.84172	5.18927	Bcin01g00020
NobleRot	Bv	4.36759	0.344666	Inf	3.69206	5.04313	Bcin01g00020
Peachy	Bv	2.98893	0.362281	Inf	2.27887	3.69899	Bcin01g00020
Pepper	Bv	4.85335	0.342209	Inf	4.18264	5.52407	Bcin01g00020
PepperSub	Bv	5.26507	0.340936	Inf	4.59685	5.9333	Bcin01g00020
PhiloMenlo	Bv	2.7953	0.367069	Inf	2.07586	3.51475	Bcin01g00020
Rasp	Bv	5.23235	0.341022	Inf	4.56396	5.90074	Bcin01g00020
Rose	Bv	1.55752	0.428453	Inf	0.71777	2.39728	Bcin01g00020
Supersteak	Bv	4.85754	0.342208	Inf	4.18682	5.52825	Bcin01g00020
Triple3	Bv	4.4174	0.344274	Inf	3.74264	5.09217	Bcin01g00020
Triple7	Bv	4.96882	0.341808	Inf	4.29889	5.63875	Bcin01g00020
UKRazz	Bv	5.49366	0.340412	Inf	4.82646	6.16085	Bcin01g00020
01_01_04	Ca	2.86458	0.364975	Inf	2.14924	3.57991	Bcin01g00020
01_01_15	Ca	2.83039	0.365704	Inf	2.11362	3.54715	Bcin01g00020
01_02_01	Ca	1.83111	0.408721	Inf	1.03003	2.63219	Bcin01g00020
01_02_15	Ca	1.53455	0.431811	Inf	0.688212	2.38088	Bcin01g00020
01_02_16	Ca	1.23161	0.458727	Inf	0.332522	2.1307	Bcin01g00020
01_02_18	Ca	2.66546	0.370867	Inf	1.93857	3.39234	Bcin01g00020
01_02_20	Ca	3.26958	0.356345	Inf	2.57115	3.968	Bcin01g00020
01_03_04	Ca	2.77202	0.367283	Inf	2.05216	3.49188	Bcin01g00020
01_03_18	Ca	3.66991	0.350898	Inf	2.98216	4.35765	Bcin01g00020
01_03_19	Ca	1.43101	0.440729	Inf	0.567203	2.29483	Bcin01g00020
01_03_20	Ca	2.69711	0.369536	Inf	1.97284	3.42139	Bcin01g00020
01_03_22	Ca	3.30533	0.35611	Inf	2.60736	4.00329	Bcin01g00020
01_04_01	Ca	2.46997	0.377017	Inf	1.73103	3.20891	Bcin01g00020
01_04_02	Ca	2.16886	0.389631	Inf	1.4052	2.93252	Bcin01g00020
01_04_04	Ca	3.14619	0.35858	Inf	2.44339	3.849	Bcin01g00020
01_04_12	Ca	3.15489	0.358478	Inf	2.45229	3.8575	Bcin01g00020
01_04_15	Ca	3.63287	0.351034	Inf	2.94485	4.32088	Bcin01g00020
01_04_17	Ca	0.188597	0.625213	Inf	-1.0368	1.41399	Bcin01g00020
01_04_20	Ca	0.808222	0.512912	Inf	-0.197066	1.81351	Bcin01g00020
01_04_21	Ca	2.85943	0.366635	Inf	2.14084	3.57802	Bcin01g00020
01_04_25	Ca	0.562326	0.54969	Inf	-0.515046	1.6397	Bcin01g00020
01_05_04	Ca	1.77678	0.413224	Inf	0.966879	2.58669	Bcin01g00020
01_05_11	Ca	2.59511	0.372702	Inf	1.86462	3.32559	Bcin01g00020
01_05_14	Ca	1.35941	0.448918	Inf	0.479542	2.23927	Bcin01g00020
01_05_16	Ca	3.97695	0.347439	Inf	3.29599	4.65792	Bcin01g00020
01_05_17	Ca	2.43436	0.378324	Inf	1.69286	3.17586	Bcin01g00020
01_05_22	Ca	3.19156	0.357779	Inf	2.49033	3.8928	Bcin01g00020
01_05_24	Ca	4.05242	0.346815	Inf	3.37268	4.73217	Bcin01g00020
02_04_11	Ca	1.07675	0.477434	Inf	0.140999	2.01251	Bcin01g00020
02_04_12	Ca	2.07607	0.396659	Inf	1.29863	2.85351	Bcin01g00020
02_04_14	Ca	0.647311	0.536222	Inf	-0.403664	1.69829	Bcin01g00020
2004	Ca	3.95875	0.347821	Inf	3.27703	4.64047	Bcin01g00020
94_1	Ca	2.69271	0.370473	Inf	1.9666	3.41882	Bcin01g00020
94_4	Ca	1.04127	0.479642	Inf	0.10119	1.98135	Bcin01g00020
Acacia	Ca	2.36126	0.384112	Inf	1.60842	3.11411	Bcin01g00020
Apple404	Ca	3.14105	0.358839	Inf	2.43774	3.84436	Bcin01g00020
Apple517	Ca	0.0810243	0.649016	Inf	-1.19102	1.35307	Bcin01g00020
Ausubel	Ca	2.97509	0.363441	Inf	2.26275	3.68742	Bcin01g00020
B05_10	Ca	3.59295	0.352179	Inf	2.90269	4.2832	Bcin01g00020
BMM	Ca	3.61298	0.35139	Inf	2.92427	4.30169	Bcin01g00020
BPA1	Ca	3.15198	0.358464	Inf	2.44941	3.85456	Bcin01g00020
DavisNavel	Ca	2.02511	0.397012	Inf	1.24698	2.80324	Bcin01g00020
EsparatoFresa	Ca	3.21474	0.357475	Inf	2.5141	3.91538	Bcin01g00020
Fd1	Ca	3.46597	0.353271	Inf	2.77357	4.15837	Bcin01g00020
Fd2	Ca	-0.432125	0.792007	Inf	-1.98443	1.12018	Bcin01g00020
Fresa525	Ca	3.52276	0.352466	Inf	2.83194	4.21358	Bcin01g00020
FresaSD	Ca	2.79177	0.366808	Inf	2.07284	3.5107	Bcin01g00020
Gallo1	Ca	3.23415	0.357063	Inf	2.53432	3.93399	Bcin01g00020
Gallo2	Ca	1.24241	0.456983	Inf	0.346736	2.13808	Bcin01g00020
Geranium	Ca	3.49082	0.353	Inf	2.79895	4.18269	Bcin01g00020
Grape	Ca	2.774	0.367659	Inf	2.0534	3.4946	Bcin01g00020
KatieTomato	Ca	1.38117	0.445224	Inf	0.508544	2.25379	Bcin01g00020
KernA2	Ca	1.65193	0.425041	Inf	0.818865	2.48499	Bcin01g00020
KernB1	Ca	3.70117	0.350349	Inf	3.01449	4.38784	Bcin01g00020
KernB2	Ca	4.69015	0.342886	Inf	4.0181	5.36219	Bcin01g00020
KGB1	Ca	2.01785	0.39891	Inf	1.236	2.7997	Bcin01g00020
KGB2	Ca	4.60222	0.343373	Inf	3.92922	5.27521	Bcin01g00020
MEAP6G	Ca	3.35664	0.354969	Inf	2.66091	4.05236	Bcin01g00020
Mex03	Ca	2.77548	0.368179	Inf	2.05387	3.4971	Bcin01g00020
Mock_48HAI	Ca	1.75619	0.41378	Inf	0.945195	2.56718	Bcin01g00020
Molly	Ca	3.63772	0.351019	Inf	2.94974	4.32571	Bcin01g00020
Navel	Ca	3.11638	0.359425	Inf	2.41192	3.82084	Bcin01g00020
NobleRot	Ca	2.42013	0.378763	Inf	1.67777	3.16249	Bcin01g00020
Peachy	Ca	0.80387	0.516114	Inf	-0.207695	1.81544	Bcin01g00020
Pepper	Ca	3.01706	0.36134	Inf	2.30884	3.72527	Bcin01g00020
PepperSub	Ca	3.48993	0.353244	Inf	2.79758	4.18227	Bcin01g00020
PhiloMenlo	Ca	3.09978	0.359641	Inf	2.3949	3.80466	Bcin01g00020
Rasp	Ca	2.44856	0.380469	Inf	1.70285	3.19427	Bcin01g00020
Rose	Ca	1.73858	0.414942	Inf	0.925307	2.55185	Bcin01g00020
Supersteak	Ca	2.29491	0.383794	Inf	1.54269	3.04714	Bcin01g00020
Triple3	Ca	2.57421	0.373795	Inf	1.84159	3.30684	Bcin01g00020
Triple7	Ca	2.79175	0.366727	Inf	2.07298	3.51052	Bcin01g00020
UKRazz	Ca	1.66647	0.420665	Inf	0.841985	2.49096	Bcin01g00020
01_01_04	HA	4.40784	0.344463	Inf	3.7327	5.08297	Bcin01g00020
01_01_15	HA	4.97128	0.341792	Inf	4.30138	5.64118	Bcin01g00020
01_02_01	HA	5.18367	0.341225	Inf	4.51488	5.85246	Bcin01g00020
01_02_15	HA	3.88619	0.34891	Inf	3.20234	4.57004	Bcin01g00020
01_02_16	HA	3.79124	0.349701	Inf	3.10584	4.47664	Bcin01g00020
01_02_18	HA	4.42744	0.344813	Inf	3.75162	5.10326	Bcin01g00020
01_02_20	HA	3.5312	0.352574	Inf	2.84017	4.22224	Bcin01g00020
01_03_04	HA	5.82319	0.340229	Inf	5.15635	6.49003	Bcin01g00020
01_03_18	HA	5.0034	0.341679	Inf	4.33372	5.67308	Bcin01g00020
01_03_19	HA	1.597	0.429319	Inf	0.755552	2.43845	Bcin01g00020
01_03_20	HA	3.92229	0.348107	Inf	3.24002	4.60457	Bcin01g00020
01_03_22	HA	4.90766	0.342137	Inf	4.23708	5.57824	Bcin01g00020
01_04_01	HA	1.73258	0.415546	Inf	0.918126	2.54704	Bcin01g00020
01_04_02	HA	3.11772	0.359378	Inf	2.41336	3.82209	Bcin01g00020
01_04_04	HA	4.17475	0.345954	Inf	3.49669	4.8528	Bcin01g00020
01_04_12	HA	4.82497	0.342319	Inf	4.15404	5.4959	Bcin01g00020
01_04_15	HA	4.72778	0.342728	Inf	4.05605	5.39952	Bcin01g00020
01_04_17	HA	3.83187	0.348856	Inf	3.14812	4.51561	Bcin01g00020
01_04_20	HA	2.96526	0.363316	Inf	2.25318	3.67735	Bcin01g00020
01_04_21	HA	2.08907	0.39343	Inf	1.31796	2.86018	Bcin01g00020
01_04_25	HA	2.84569	0.365815	Inf	2.1287	3.56267	Bcin01g00020
01_05_04	HA	5.09745	0.34139	Inf	4.42834	5.76657	Bcin01g00020
01_05_11	HA	4.9355	0.341926	Inf	4.26533	5.60566	Bcin01g00020
01_05_14	HA	3.58662	0.351672	Inf	2.89735	4.27588	Bcin01g00020
01_05_16	HA	5.18138	0.341148	Inf	4.51274	5.85002	Bcin01g00020
01_05_17	HA	3.22913	0.357067	Inf	2.52929	3.92897	Bcin01g00020
01_05_22	HA	3.96716	0.347725	Inf	3.28564	4.64869	Bcin01g00020
01_05_24	HA	5.73862	0.340033	Inf	5.07217	6.40508	Bcin01g00020
02_04_11	HA	1.68555	0.418278	Inf	0.865737	2.50536	Bcin01g00020
02_04_12	HA	4.94048	0.341961	Inf	4.27025	5.61071	Bcin01g00020
02_04_14	HA	2.44013	0.378556	Inf	1.69817	3.18209	Bcin01g00020
2004	HA	3.45691	0.353689	Inf	2.7637	4.15013	Bcin01g00020
94_1	HA	4.58424	0.343377	Inf	3.91123	5.25724	Bcin01g00020
94_4	HA	3.93036	0.34806	Inf	3.24817	4.61254	Bcin01g00020
Acacia	HA	5.56692	0.340282	Inf	4.89998	6.23386	Bcin01g00020
Apple404	HA	4.63426	0.343236	Inf	3.96153	5.30699	Bcin01g00020
Apple517	HA	1.40032	0.441973	Inf	0.534069	2.26657	Bcin01g00020
Ausubel	HA	5.78189	0.339909	Inf	5.11568	6.4481	Bcin01g00020
B05_10	HA	5.3389	0.34076	Inf	4.67102	6.00677	Bcin01g00020
BMM	HA	5.20606	0.341331	Inf	4.53706	5.87506	Bcin01g00020
BPA1	HA	5.79984	0.339913	Inf	5.13362	6.46605	Bcin01g00020
DavisNavel	HA	4.44525	0.344195	Inf	3.77064	5.11986	Bcin01g00020
EsparatoFresa	HA	5.17385	0.341196	Inf	4.50512	5.84259	Bcin01g00020
Fd1	HA	5.5864	0.340235	Inf	4.91955	6.25325	Bcin01g00020
Fd2	HA	2.99895	0.362003	Inf	2.28944	3.70846	Bcin01g00020
Fresa525	HA	5.11096	0.341367	Inf	4.4419	5.78003	Bcin01g00020
FresaSD	HA	3.01738	0.361816	Inf	2.30824	3.72653	Bcin01g00020
Gallo1	HA	3.89753	0.348154	Inf	3.21516	4.5799	Bcin01g00020
Gallo2	HA	3.47342	0.353651	Inf	2.78028	4.16657	Bcin01g00020
Geranium	HA	3.92517	0.34814	Inf	3.24283	4.60752	Bcin01g00020
Grape	HA	5.13525	0.341289	Inf	4.46634	5.80417	Bcin01g00020
KatieTomato	HA	3.6326	0.351057	Inf	2.94454	4.32066	Bcin01g00020
KernA2	HA	5.10046	0.341399	Inf	4.43133	5.76959	Bcin01g00020
KernB1	HA	3.59777	0.351916	Inf	2.90803	4.28752	Bcin01g00020
KernB2	HA	5.89412	0.339851	Inf	5.22802	6.56021	Bcin01g00020
KGB1	HA	5.24184	0.34124	Inf	4.57302	5.91066	Bcin01g00020
KGB2	HA	5.86682	0.339832	Inf	5.20076	6.53288	Bcin01g00020
MEAP6G	HA	4.8376	0.342557	Inf	4.1662	5.509	Bcin01g00020
Mex03	HA	5.18705	0.341134	Inf	4.51844	5.85566	Bcin01g00020
Mock_48HAI	HA	-0.697678	0.883976	Inf	-2.43024	1.03488	Bcin01g00020
Molly	HA	4.65907	0.343251	Inf	3.98631	5.33183	Bcin01g00020
Navel	HA	4.64028	0.343279	Inf	3.96746	5.31309	Bcin01g00020
NobleRot	HA	1.41788	0.442667	Inf	0.550267	2.28549	Bcin01g00020
Peachy	HA	3.60379	0.352078	Inf	2.91373	4.29385	Bcin01g00020
Pepper	HA	5.30403	0.340977	Inf	4.63572	5.97233	Bcin01g00020
PepperSub	HA	4.98934	0.341868	Inf	4.31929	5.65939	Bcin01g00020
PhiloMenlo	HA	4.11112	0.346345	Inf	3.43229	4.78994	Bcin01g00020
Rasp	HA	4.37881	0.344885	Inf	3.70284	5.05477	Bcin01g00020
Rose	HA	0.957784	0.490978	Inf	-0.00451457	1.92008	Bcin01g00020
Supersteak	HA	5.40145	0.340787	Inf	4.73352	6.06938	Bcin01g00020
Triple3	HA	4.75919	0.342652	Inf	4.0876	5.43077	Bcin01g00020
Triple7	HA	3.77122	0.34945	Inf	3.08631	4.45613	Bcin01g00020
UKRazz	HA	5.26881	0.340934	Inf	4.60059	5.93702	Bcin01g00020
01_01_04	IT	5.01868	0.341701	Inf	4.34896	5.6884	Bcin01g00020
01_01_15	IT	5.17026	0.341188	Inf	4.50154	5.83897	Bcin01g00020
01_02_01	IT	5.14976	0.341367	Inf	4.4807	5.81883	Bcin01g00020
01_02_15	IT	4.92261	0.418514	Inf	4.10234	5.74288	Bcin01g00020
01_02_16	IT	4.78204	0.342503	Inf	4.11075	5.45333	Bcin01g00020
01_02_18	IT	4.13632	0.346185	Inf	3.45781	4.81483	Bcin01g00020
01_02_20	IT	4.9487	0.341945	Inf	4.2785	5.6189	Bcin01g00020
01_03_04	IT	5.69306	0.340051	Inf	5.02657	6.35954	Bcin01g00020
01_03_18	IT	5.86199	0.415855	Inf	5.04693	6.67705	Bcin01g00020
01_03_19	IT	3.44608	0.354266	Inf	2.75173	4.14042	Bcin01g00020
01_03_20	IT	4.0894	0.346488	Inf	3.41029	4.7685	Bcin01g00020
01_03_22	IT	3.94765	0.348524	Inf	3.26456	4.63075	Bcin01g00020
01_04_01	IT	4.99656	0.341765	Inf	4.32671	5.66641	Bcin01g00020
01_04_02	IT	3.56296	0.352578	Inf	2.87192	4.254	Bcin01g00020
01_04_04	IT	4.85117	0.342307	Inf	4.18026	5.52207	Bcin01g00020
01_04_12	IT	5.12145	0.341365	Inf	4.45238	5.79051	Bcin01g00020
01_04_15	IT	5.48833	0.340442	Inf	4.82108	6.15559	Bcin01g00020
01_04_17	IT	3.22208	0.357238	Inf	2.5219	3.92225	Bcin01g00020
01_04_20	IT	4.20948	0.3456	Inf	3.53212	4.88684	Bcin01g00020
01_04_21	IT	3.68609	0.350429	Inf	2.99926	4.37292	Bcin01g00020
01_04_25	IT	4.25096	0.345415	Inf	3.57396	4.92796	Bcin01g00020
01_05_04	IT	5.34539	0.340754	Inf	4.67752	6.01325	Bcin01g00020
01_05_11	IT	5.54797	0.340307	Inf	4.88098	6.21496	Bcin01g00020
01_05_14	IT	4.14391	0.346554	Inf	3.46468	4.82314	Bcin01g00020
01_05_16	IT	5.61547	0.340192	Inf	4.9487	6.28223	Bcin01g00020
01_05_17	IT	3.27452	0.356887	Inf	2.57503	3.974	Bcin01g00020
01_05_22	IT	4.47413	0.344007	Inf	3.79989	5.14837	Bcin01g00020
01_05_24	IT	5.50873	0.340406	Inf	4.84154	6.17591	Bcin01g00020
02_04_11	IT	3.7302	0.349935	Inf	3.04434	4.41606	Bcin01g00020
02_04_12	IT	5.30797	0.340918	Inf	4.63979	5.97616	Bcin01g00020
02_04_14	IT	4.27693	0.345484	Inf	3.5998	4.95407	Bcin01g00020
2004	IT	4.63007	0.343294	Inf	3.95722	5.30291	Bcin01g00020
94_1	IT	5.39712	0.34062	Inf	4.72951	6.06472	Bcin01g00020
94_4	IT	3.72821	0.350207	Inf	3.04181	4.4146	Bcin01g00020
Acacia	IT	4.1858	0.345768	Inf	3.50811	4.86349	Bcin01g00020
Apple404	IT	5.72477	0.340056	Inf	5.05827	6.39126	Bcin01g00020
Apple517	IT	3.41447	0.354036	Inf	2.72057	4.10837	Bcin01g00020
Ausubel	IT	5.22858	0.341035	Inf	4.56017	5.897	Bcin01g00020
B05_10	IT	5.39024	0.340635	Inf	4.72261	6.05787	Bcin01g00020
BMM	IT	5.34503	0.340872	Inf	4.67693	6.01312	Bcin01g00020
BPA1	IT	4.86998	0.342248	Inf	4.19919	5.54077	Bcin01g00020
DavisNavel	IT	3.67042	0.3506	Inf	2.98325	4.35758	Bcin01g00020
EsparatoFresa	IT	5.49006	0.34044	Inf	4.82281	6.15731	Bcin01g00020
Fd1	IT	5.42123	0.341164	Inf	4.75256	6.0899	Bcin01g00020
Fd2	IT	5.50858	0.340439	Inf	4.84133	6.17583	Bcin01g00020
Fresa525	IT	5.38682	0.340658	Inf	4.71915	6.0545	Bcin01g00020
FresaSD	IT	4.9803	0.341768	Inf	4.31044	5.65015	Bcin01g00020
Gallo1	IT	5.48249	0.340449	Inf	4.81522	6.14976	Bcin01g00020
Gallo2	IT	5.19798	0.342885	Inf	4.52594	5.87002	Bcin01g00020
Geranium	IT	5.29891	0.340892	Inf	4.63077	5.96705	Bcin01g00020
Grape	IT	4.82115	0.34255	Inf	4.14977	5.49254	Bcin01g00020
KatieTomato	IT	2.87769	0.365393	Inf	2.16153	3.59385	Bcin01g00020
KernA2	IT	5.28125	0.340887	Inf	4.61313	5.94938	Bcin01g00020
KernB1	IT	4.93964	0.341996	Inf	4.26934	5.60994	Bcin01g00020
KernB2	IT	5.39067	0.34067	Inf	4.72297	6.05837	Bcin01g00020
KGB1	IT	4.86775	0.342384	Inf	4.19669	5.53881	Bcin01g00020
KGB2	IT	5.32846	0.340815	Inf	4.66047	5.99644	Bcin01g00020
MEAP6G	IT	4.70372	0.342853	Inf	4.03174	5.3757	Bcin01g00020
Mex03	IT	5.06244	0.341603	Inf	4.3929	5.73197	Bcin01g00020
Mock_48HAI	IT	3.98943	0.424866	Inf	3.15671	4.82215	Bcin01g00020
Molly	IT	4.70209	0.342942	Inf	4.02993	5.37424	Bcin01g00020
Navel	IT	4.3726	0.344584	Inf	3.69723	5.04797	Bcin01g00020
NobleRot	IT	4.5763	0.343415	Inf	3.90322	5.24938	Bcin01g00020
Peachy	IT	4.25776	0.345291	Inf	3.581	4.93452	Bcin01g00020
Pepper	IT	4.88883	0.342182	Inf	4.21817	5.5595	Bcin01g00020
PepperSub	IT	4.96499	0.341881	Inf	4.29492	5.63507	Bcin01g00020
PhiloMenlo	IT	4.97232	0.341799	Inf	4.3024	5.64223	Bcin01g00020
Rasp	IT	5.33646	0.340783	Inf	4.66853	6.00438	Bcin01g00020
Rose	IT	3.96943	0.347603	Inf	3.28814	4.65072	Bcin01g00020
Supersteak	IT	5.02304	0.341694	Inf	4.35333	5.69275	Bcin01g00020
Triple3	IT	5.31002	0.340816	Inf	4.64203	5.97801	Bcin01g00020
Triple7	IT	4.74896	0.342707	Inf	4.07727	5.42065	Bcin01g00020
UKRazz	IT	4.27939	0.345286	Inf	3.60265	4.95614	Bcin01g00020
01_01_04	Ls	4.48637	0.343914	Inf	3.81231	5.16043	Bcin01g00020
01_01_15	Ls	4.89864	0.342045	Inf	4.22824	5.56903	Bcin01g00020
01_02_01	Ls	4.7639	0.342679	Inf	4.09226	5.43554	Bcin01g00020
01_02_15	Ls	4.35547	0.344652	Inf	3.67996	5.03097	Bcin01g00020
01_02_16	Ls	4.44864	0.344111	Inf	3.77419	5.12309	Bcin01g00020
01_02_18	Ls	3.75553	0.349903	Inf	3.06974	4.44133	Bcin01g00020
01_02_20	Ls	4.42533	0.344239	Inf	3.75063	5.10002	Bcin01g00020
01_03_04	Ls	5.96664	0.339652	Inf	5.30093	6.63234	Bcin01g00020
01_03_18	Ls	5.3375	0.34076	Inf	4.66962	6.00538	Bcin01g00020
01_03_19	Ls	3.71511	0.350411	Inf	3.02832	4.4019	Bcin01g00020
01_03_20	Ls	3.694	0.35038	Inf	3.00727	4.38073	Bcin01g00020
01_03_22	Ls	5.00743	0.341668	Inf	4.33778	5.67709	Bcin01g00020
01_04_01	Ls	2.36992	0.381901	Inf	1.62141	3.11844	Bcin01g00020
01_04_02	Ls	3.08247	0.36024	Inf	2.37641	3.78853	Bcin01g00020
01_04_04	Ls	4.40268	0.34438	Inf	3.72771	5.07765	Bcin01g00020
01_04_12	Ls	4.08454	0.346573	Inf	3.40527	4.76381	Bcin01g00020
01_04_15	Ls	5.20358	0.341088	Inf	4.53506	5.8721	Bcin01g00020
01_04_17	Ls	3.04857	0.360976	Inf	2.34107	3.75607	Bcin01g00020
01_04_20	Ls	3.32347	0.355604	Inf	2.6265	4.02044	Bcin01g00020
01_04_21	Ls	3.43468	0.353831	Inf	2.74118	4.12818	Bcin01g00020
01_04_25	Ls	2.97927	0.362533	Inf	2.26872	3.68982	Bcin01g00020
01_05_04	Ls	5.29533	0.340866	Inf	4.62725	5.96342	Bcin01g00020
01_05_11	Ls	5.36435	0.340693	Inf	4.6966	6.0321	Bcin01g00020
01_05_14	Ls	4.69309	0.342869	Inf	4.02108	5.3651	Bcin01g00020
01_05_16	Ls	4.80998	0.342384	Inf	4.13891	5.48104	Bcin01g00020
01_05_17	Ls	3.35206	0.355425	Inf	2.65544	4.04868	Bcin01g00020
01_05_22	Ls	4.83638	0.342371	Inf	4.16534	5.50741	Bcin01g00020
01_05_24	Ls	5.50669	0.340389	Inf	4.83954	6.17384	Bcin01g00020
02_04_11	Ls	1.43252	0.439436	Inf	0.571241	2.2938	Bcin01g00020
02_04_12	Ls	5.14146	0.341259	Inf	4.4726	5.81031	Bcin01g00020
02_04_14	Ls	4.57961	0.343416	Inf	3.90653	5.2527	Bcin01g00020
2004	Ls	5.03032	0.341596	Inf	4.36081	5.69984	Bcin01g00020
94_1	Ls	5.04409	0.341549	Inf	4.37466	5.71351	Bcin01g00020
94_4	Ls	4.94371	0.34189	Inf	4.27362	5.61381	Bcin01g00020
Acacia	Ls	4.48365	0.343918	Inf	3.80958	5.15771	Bcin01g00020
Apple404	Ls	5.2504	0.340973	Inf	4.58211	5.9187	Bcin01g00020
Apple517	Ls	3.11584	0.359864	Inf	2.41052	3.82116	Bcin01g00020
Ausubel	Ls	5.60564	0.34022	Inf	4.93882	6.27246	Bcin01g00020
B05_10	Ls	5.53371	0.340349	Inf	4.86663	6.20078	Bcin01g00020
BMM	Ls	5.66384	0.340097	Inf	4.99727	6.33042	Bcin01g00020
BPA1	Ls	5.04772	0.341543	Inf	4.37831	5.71713	Bcin01g00020
DavisNavel	Ls	4.7569	0.342597	Inf	4.08542	5.42838	Bcin01g00020
EsparatoFresa	Ls	5.43173	0.34055	Inf	4.76426	6.09919	Bcin01g00020
Fd1	Ls	5.54381	0.340314	Inf	4.87681	6.21081	Bcin01g00020
Fd2	Ls	5.53521	0.340348	Inf	4.86813	6.20228	Bcin01g00020
Fresa525	Ls	5.82447	0.339852	Inf	5.15837	6.49056	Bcin01g00020
FresaSD	Ls	3.55284	0.352105	Inf	2.86273	4.24295	Bcin01g00020
Gallo1	Ls	4.99803	0.341702	Inf	4.32831	5.66775	Bcin01g00020
Gallo2	Ls	3.1815	0.358285	Inf	2.47928	3.88373	Bcin01g00020
Geranium	Ls	5.44912	0.340505	Inf	4.78174	6.11649	Bcin01g00020
Grape	Ls	4.60048	0.343301	Inf	3.92763	5.27334	Bcin01g00020
KatieTomato	Ls	3.26486	0.356653	Inf	2.56583	3.96388	Bcin01g00020
KernA2	Ls	5.19802	0.341108	Inf	4.52946	5.86658	Bcin01g00020
KernB1	Ls	5.51866	0.340363	Inf	4.85156	6.18576	Bcin01g00020
KernB2	Ls	5.58089	0.340243	Inf	4.91402	6.24775	Bcin01g00020
KGB1	Ls	4.92734	0.341942	Inf	4.25715	5.59754	Bcin01g00020
KGB2	Ls	5.56546	0.340272	Inf	4.89854	6.23238	Bcin01g00020
MEAP6G	Ls	4.59506	0.343473	Inf	3.92187	5.26826	Bcin01g00020
Mex03	Ls	4.89375	0.34206	Inf	4.22332	5.56417	Bcin01g00020
Mock_48HAI	Ls	3.31062	0.356035	Inf	2.6128	4.00843	Bcin01g00020
Molly	Ls	5.17386	0.34117	Inf	4.50518	5.84254	Bcin01g00020
Navel	Ls	5.20471	0.341085	Inf	4.53619	5.87322	Bcin01g00020
NobleRot	Ls	4.99364	0.341718	Inf	4.32388	5.66339	Bcin01g00020
Peachy	Ls	3.55266	0.352186	Inf	2.86239	4.24294	Bcin01g00020
Pepper	Ls	5.33392	0.340764	Inf	4.66603	6.0018	Bcin01g00020
PepperSub	Ls	5.35689	0.340713	Inf	4.6891	6.02467	Bcin01g00020
PhiloMenlo	Ls	3.59256	0.351619	Inf	2.9034	4.28172	Bcin01g00020
Rasp	Ls	5.61321	0.340188	Inf	4.94646	6.27997	Bcin01g00020
Rose	Ls	1.28041	0.455354	Inf	0.387935	2.17289	Bcin01g00020
Supersteak	Ls	4.81083	0.342411	Inf	4.13971	5.48194	Bcin01g00020
Triple3	Ls	5.13727	0.341276	Inf	4.46838	5.80616	Bcin01g00020
Triple7	Ls	5.05341	0.341526	Inf	4.38403	5.72278	Bcin01g00020
UKRazz	Ls	4.56226	0.343487	Inf	3.88904	5.23548	Bcin01g00020
01_01_04	Sl	3.53741	0.35236	Inf	2.84679	4.22802	Bcin01g00020
01_01_15	Sl	3.31334	0.355658	Inf	2.61627	4.01042	Bcin01g00020
01_02_01	Sl	3.75562	0.349672	Inf	3.07027	4.44096	Bcin01g00020
01_02_15	Sl	3.19118	0.358091	Inf	2.48934	3.89303	Bcin01g00020
01_02_16	Sl	2.39673	0.379671	Inf	1.65259	3.14087	Bcin01g00020
01_02_18	Sl	3.81116	0.349197	Inf	3.12675	4.49557	Bcin01g00020
01_02_20	Sl	3.49825	0.352836	Inf	2.80671	4.1898	Bcin01g00020
01_03_04	Sl	4.32245	0.344918	Inf	3.64643	4.99848	Bcin01g00020
01_03_18	Sl	3.89508	0.348194	Inf	3.21263	4.57753	Bcin01g00020
01_03_19	Sl	2.53694	0.375895	Inf	1.8002	3.27368	Bcin01g00020
01_03_20	Sl	2.63096	0.37143	Inf	1.90297	3.35895	Bcin01g00020
01_03_22	Sl	3.62088	0.351159	Inf	2.93263	4.30914	Bcin01g00020
01_04_01	Sl	4.34521	0.344702	Inf	3.6696	5.02081	Bcin01g00020
01_04_02	Sl	2.39499	0.380043	Inf	1.65012	3.13986	Bcin01g00020
01_04_04	Sl	2.84536	0.365386	Inf	2.12922	3.56151	Bcin01g00020
01_04_12	Sl	3.97295	0.347619	Inf	3.29163	4.65427	Bcin01g00020
01_04_15	Sl	4.32596	0.344837	Inf	3.65009	5.00183	Bcin01g00020
01_04_17	Sl	2.39278	0.380236	Inf	1.64753	3.13803	Bcin01g00020
01_04_20	Sl	1.65412	0.420946	Inf	0.829084	2.47916	Bcin01g00020
01_04_21	Sl	2.83861	0.365713	Inf	2.12183	3.5554	Bcin01g00020
01_04_25	Sl	2.60422	0.372919	Inf	1.87331	3.33512	Bcin01g00020
01_05_04	Sl	3.88396	0.34844	Inf	3.20103	4.56689	Bcin01g00020
01_05_11	Sl	4.31769	0.345023	Inf	3.64146	4.99393	Bcin01g00020
01_05_14	Sl	2.30315	0.384595	Inf	1.54936	3.05694	Bcin01g00020
01_05_16	Sl	4.46131	0.344047	Inf	3.78699	5.13563	Bcin01g00020
01_05_17	Sl	1.91513	0.403832	Inf	1.12364	2.70663	Bcin01g00020
01_05_22	Sl	4.01722	0.34709	Inf	3.33693	4.6975	Bcin01g00020
01_05_24	Sl	5.02245	0.341675	Inf	4.35278	5.69212	Bcin01g00020
02_04_11	Sl	1.40678	0.440973	Inf	0.542487	2.27107	Bcin01g00020
02_04_12	Sl	3.63569	0.351097	Inf	2.94755	4.32382	Bcin01g00020
02_04_14	Sl	1.49279	0.433902	Inf	0.642358	2.34322	Bcin01g00020
2004	Sl	4.42525	0.344234	Inf	3.75057	5.09994	Bcin01g00020
94_1	Sl	4.14564	0.346081	Inf	3.46733	4.82394	Bcin01g00020
94_4	Sl	2.28221	0.38478	Inf	1.52806	3.03637	Bcin01g00020
Acacia	Sl	2.68135	0.370347	Inf	1.95549	3.40722	Bcin01g00020
Apple404	Sl	4.19521	0.345717	Inf	3.51762	4.8728	Bcin01g00020
Apple517	Sl	0.77732	0.515376	Inf	-0.232798	1.78744	Bcin01g00020
Ausubel	Sl	4.62575	0.343175	Inf	3.95314	5.29836	Bcin01g00020
B05_10	Sl	3.6316	0.351159	Inf	2.94334	4.31986	Bcin01g00020
BMM	Sl	3.96859	0.347628	Inf	3.28725	4.64993	Bcin01g00020
BPA1	Sl	4.26276	0.345597	Inf	3.5854	4.94012	Bcin01g00020
DavisNavel	Sl	2.94422	0.362939	Inf	2.23288	3.65557	Bcin01g00020
EsparatoFresa	Sl	3.15332	0.359259	Inf	2.44919	3.85746	Bcin01g00020
Fd1	Sl	5.05942	0.341504	Inf	4.39008	5.72875	Bcin01g00020
Fd2	Sl	3.26559	0.356507	Inf	2.56685	3.96433	Bcin01g00020
Fresa525	Sl	2.57721	0.373379	Inf	1.8454	3.30902	Bcin01g00020
FresaSD	Sl	2.40067	0.379493	Inf	1.65688	3.14447	Bcin01g00020
Gallo1	Sl	4.65947	0.34302	Inf	3.98716	5.33177	Bcin01g00020
Gallo2	Sl	2.76387	0.367916	Inf	2.04277	3.48497	Bcin01g00020
Geranium	Sl	4.29075	0.345103	Inf	3.61436	4.96714	Bcin01g00020
Grape	Sl	4.22109	0.345564	Inf	3.5438	4.89838	Bcin01g00020
KatieTomato	Sl	3.07385	0.360357	Inf	2.36757	3.78014	Bcin01g00020
KernA2	Sl	4.27372	0.345153	Inf	3.59724	4.95021	Bcin01g00020
KernB1	Sl	3.95112	0.347709	Inf	3.26962	4.63261	Bcin01g00020
KernB2	Sl	4.1736	0.345886	Inf	3.49568	4.85152	Bcin01g00020
KGB1	Sl	4.57329	0.343425	Inf	3.90019	5.24639	Bcin01g00020
KGB2	Sl	3.96163	0.347568	Inf	3.28041	4.64285	Bcin01g00020
MEAP6G	Sl	3.82361	0.348977	Inf	3.13963	4.50759	Bcin01g00020
Mex03	Sl	3.97403	0.347591	Inf	3.29277	4.6553	Bcin01g00020
Mock_48HAI	Sl	2.58695	0.373147	Inf	1.8556	3.31831	Bcin01g00020
Molly	Sl	2.81003	0.36637	Inf	2.09196	3.52811	Bcin01g00020
Navel	Sl	4.36091	0.34462	Inf	3.68547	5.03635	Bcin01g00020
NobleRot	Sl	3.02804	0.361382	Inf	2.31975	3.73634	Bcin01g00020
Peachy	Sl	2.69648	0.370066	Inf	1.97116	3.4218	Bcin01g00020
Pepper	Sl	4.17978	0.345799	Inf	3.50203	4.85754	Bcin01g00020
PepperSub	Sl	4.9132	0.342004	Inf	4.24288	5.58351	Bcin01g00020
PhiloMenlo	Sl	3.86879	0.348503	Inf	3.18574	4.55185	Bcin01g00020
Rasp	Sl	4.13668	0.346185	Inf	3.45817	4.81519	Bcin01g00020
Rose	Sl	0.46604	0.566941	Inf	-0.645143	1.57722	Bcin01g00020
Supersteak	Sl	3.97012	0.347625	Inf	3.28878	4.65145	Bcin01g00020
Triple3	Sl	4.3734	0.344561	Inf	3.69807	5.04873	Bcin01g00020
Triple7	Sl	4.21644	0.345603	Inf	3.53907	4.89381	Bcin01g00020
UKRazz	Sl	3.26454	0.356523	Inf	2.56577	3.96331	Bcin01g00020
01_01_04	So	3.48862	0.35305	Inf	2.79665	4.18059	Bcin01g00020
01_01_15	So	3.93645	0.347868	Inf	3.25464	4.61826	Bcin01g00020
01_02_01	So	3.60503	0.351526	Inf	2.91605	4.29401	Bcin01g00020
01_02_15	So	2.88369	0.36489	Inf	2.16852	3.59886	Bcin01g00020
01_02_16	So	2.69185	0.370106	Inf	1.96646	3.41725	Bcin01g00020
01_02_18	So	3.12817	0.359011	Inf	2.42452	3.83182	Bcin01g00020
01_02_20	So	3.8077	0.349245	Inf	3.12319	4.4922	Bcin01g00020
01_03_04	So	4.46009	0.344083	Inf	3.7857	5.13448	Bcin01g00020
01_03_18	So	4.19531	0.345733	Inf	3.51769	4.87293	Bcin01g00020
01_03_19	So	3.12169	0.359342	Inf	2.41739	3.82599	Bcin01g00020
01_03_20	So	2.88661	0.364763	Inf	2.17169	3.60154	Bcin01g00020
01_03_22	So	3.93896	0.347784	Inf	3.25731	4.6206	Bcin01g00020
01_04_01	So	3.9424	0.347803	Inf	3.26072	4.62408	Bcin01g00020
01_04_02	So	1.71866	0.417439	Inf	0.900492	2.53682	Bcin01g00020
01_04_04	So	2.45795	0.377816	Inf	1.71744	3.19845	Bcin01g00020
01_04_12	So	3.53809	0.352257	Inf	2.84767	4.2285	Bcin01g00020
01_04_15	So	3.90964	0.348095	Inf	3.22739	4.59189	Bcin01g00020
01_04_17	So	2.37078	0.38152	Inf	1.62301	3.11854	Bcin01g00020
01_04_20	So	1.59822	0.427597	Inf	0.760147	2.4363	Bcin01g00020
01_04_21	So	2.6911	0.370032	Inf	1.96585	3.41635	Bcin01g00020
01_04_25	So	0.833251	0.508763	Inf	-0.163905	1.83041	Bcin01g00020
01_05_04	So	4.36678	0.344607	Inf	3.69136	5.04219	Bcin01g00020
01_05_11	So	3.66206	0.350865	Inf	2.97438	4.34975	Bcin01g00020
01_05_14	So	2.41952	0.380197	Inf	1.67435	3.16469	Bcin01g00020
01_05_16	So	3.22808	0.357487	Inf	2.52741	3.92874	Bcin01g00020
01_05_17	So	1.93619	0.403065	Inf	1.1462	2.72618	Bcin01g00020
01_05_22	So	3.84242	0.348927	Inf	3.15854	4.52631	Bcin01g00020
01_05_24	So	4.07176	0.346677	Inf	3.39229	4.75124	Bcin01g00020
02_04_11	So	0.461516	0.570376	Inf	-0.656402	1.57943	Bcin01g00020
02_04_12	So	3.38972	0.354439	Inf	2.69503	4.0844	Bcin01g00020
02_04_14	So	1.08632	0.475112	Inf	0.155121	2.01752	Bcin01g00020
2004	So	4.79937	0.342419	Inf	4.12824	5.4705	Bcin01g00020
94_1	So	4.46268	0.344033	Inf	3.78838	5.13697	Bcin01g00020
94_4	So	4.61548	0.343331	Inf	3.94256	5.28839	Bcin01g00020
Acacia	So	4.135	0.346158	Inf	3.45654	4.81345	Bcin01g00020
Apple404	So	3.91738	0.347997	Inf	3.23532	4.59944	Bcin01g00020
Apple517	So	0.296102	0.600076	Inf	-0.880024	1.47223	Bcin01g00020
Ausubel	So	4.60844	0.343252	Inf	3.93568	5.2812	Bcin01g00020
B05_10	So	4.35596	0.34472	Inf	3.68032	5.0316	Bcin01g00020
BMM	So	4.08225	0.346619	Inf	3.40289	4.76161	Bcin01g00020
BPA1	So	3.60141	0.351532	Inf	2.91242	4.2904	Bcin01g00020
DavisNavel	So	2.54806	0.374867	Inf	1.81334	3.28279	Bcin01g00020
EsparatoFresa	So	4.6924	0.342873	Inf	4.02038	5.36442	Bcin01g00020
Fd1	So	3.99681	0.347351	Inf	3.31601	4.6776	Bcin01g00020
Fd2	So	3.78626	0.349381	Inf	3.10149	4.47103	Bcin01g00020
Fresa525	So	3.91737	0.348228	Inf	3.23485	4.59988	Bcin01g00020
FresaSD	So	3.53025	0.352788	Inf	2.8388	4.2217	Bcin01g00020
Gallo1	So	3.97571	0.34745	Inf	3.29472	4.6567	Bcin01g00020
Gallo2	So	2.10125	0.394703	Inf	1.32765	2.87486	Bcin01g00020
Geranium	So	4.20443	0.345967	Inf	3.52635	4.88251	Bcin01g00020
Grape	So	4.51845	0.343723	Inf	3.84476	5.19213	Bcin01g00020
KatieTomato	So	4.10676	0.346481	Inf	3.42767	4.78585	Bcin01g00020
KernA2	So	3.77598	0.349396	Inf	3.09118	4.46078	Bcin01g00020
KernB1	So	4.1769	0.345853	Inf	3.49904	4.85475	Bcin01g00020
KernB2	So	4.0196	0.347224	Inf	3.33905	4.70014	Bcin01g00020
KGB1	So	4.80682	0.342454	Inf	4.13562	5.47802	Bcin01g00020
KGB2	So	4.05212	0.346856	Inf	3.37229	4.73195	Bcin01g00020
MEAP6G	So	4.20459	0.34565	Inf	3.52713	4.88206	Bcin01g00020
Mex03	So	3.94464	0.347716	Inf	3.26313	4.62615	Bcin01g00020
Mock_48HAI	So	2.02746	0.398462	Inf	1.24649	2.80843	Bcin01g00020
Molly	So	3.23608	0.357343	Inf	2.5357	3.93646	Bcin01g00020
Navel	So	4.17299	0.345881	Inf	3.49507	4.8509	Bcin01g00020
NobleRot	So	3.35257	0.355001	Inf	2.65678	4.04836	Bcin01g00020
Peachy	So	1.91717	0.404407	Inf	1.12455	2.70979	Bcin01g00020
Pepper	So	4.02126	0.347075	Inf	3.341	4.70151	Bcin01g00020
PepperSub	So	4.40804	0.344323	Inf	3.73318	5.0829	Bcin01g00020
PhiloMenlo	So	3.67372	0.350679	Inf	2.9864	4.36104	Bcin01g00020
Rasp	So	4.0046	0.347247	Inf	3.32401	4.68519	Bcin01g00020
Rose	So	1.85721	0.407064	Inf	1.05938	2.65504	Bcin01g00020
Supersteak	So	3.68303	0.350633	Inf	2.9958	4.37026	Bcin01g00020
Triple3	So	4.61304	0.343299	Inf	3.94019	5.2859	Bcin01g00020
Triple7	So	4.63344	0.34318	Inf	3.96082	5.30605	Bcin01g00020
UKRazz	So	4.8908	0.342147	Inf	4.2202	5.5614	Bcin01g00020
01_01_04	UCC	3.95478	0.347778	Inf	3.27315	4.63641	Bcin01g00020
01_01_15	UCC	4.65948	0.343204	Inf	3.98681	5.33215	Bcin01g00020
01_02_01	UCC	4.35367	0.34481	Inf	3.67785	5.02948	Bcin01g00020
01_02_15	UCC	4.11789	0.34634	Inf	3.43908	4.7967	Bcin01g00020
01_02_16	UCC	4.47109	0.344011	Inf	3.79684	5.14533	Bcin01g00020
01_02_18	UCC	2.86542	0.365262	Inf	2.14952	3.58132	Bcin01g00020
01_02_20	UCC	4.52342	0.343766	Inf	3.84965	5.19719	Bcin01g00020
01_03_04	UCC	5.22027	0.341047	Inf	4.55183	5.88872	Bcin01g00020
01_03_18	UCC	4.70875	0.342882	Inf	4.03672	5.38079	Bcin01g00020
01_03_19	UCC	3.04021	0.442263	Inf	2.17339	3.90703	Bcin01g00020
01_03_20	UCC	3.33463	0.35532	Inf	2.63822	4.03104	Bcin01g00020
01_03_22	UCC	4.41541	0.344424	Inf	3.74035	5.09047	Bcin01g00020
01_04_01	UCC	4.76957	0.342592	Inf	4.0981	5.44104	Bcin01g00020
01_04_02	UCC	2.28389	0.385975	Inf	1.5274	3.04039	Bcin01g00020
01_04_04	UCC	4.23486	0.345494	Inf	3.5577	4.91201	Bcin01g00020
01_04_12	UCC	4.0418	0.34694	Inf	3.36181	4.72179	Bcin01g00020
01_04_15	UCC	4.99009	0.341774	Inf	4.32022	5.65995	Bcin01g00020
01_04_17	UCC	3.36392	0.35505	Inf	2.66804	4.05981	Bcin01g00020
01_04_20	UCC	3.44344	0.353784	Inf	2.75003	4.13684	Bcin01g00020
01_04_21	UCC	2.97517	0.362466	Inf	2.26475	3.6856	Bcin01g00020
01_04_25	UCC	2.98904	0.362418	Inf	2.27871	3.69936	Bcin01g00020
01_05_04	UCC	4.57347	0.343639	Inf	3.89995	5.24699	Bcin01g00020
01_05_11	UCC	4.67806	0.342814	Inf	4.00616	5.34997	Bcin01g00020
01_05_14	UCC	3.50227	0.352757	Inf	2.81088	4.19366	Bcin01g00020
01_05_16	UCC	5.11811	0.341451	Inf	4.44888	5.78734	Bcin01g00020
01_05_17	UCC	2.68807	0.371089	Inf	1.96075	3.41539	Bcin01g00020
01_05_22	UCC	4.02307	0.347251	Inf	3.34247	4.70367	Bcin01g00020
01_05_24	UCC	5.42537	0.340579	Inf	4.75784	6.09289	Bcin01g00020
02_04_11	UCC	2.474	0.376909	Inf	1.73527	3.21273	Bcin01g00020
02_04_12	UCC	5.35164	0.340813	Inf	4.68366	6.01962	Bcin01g00020
02_04_14	UCC	2.08062	0.395045	Inf	1.30635	2.85489	Bcin01g00020
2004	UCC	4.82134	0.342354	Inf	4.15034	5.49234	Bcin01g00020
94_1	UCC	4.79376	0.342437	Inf	4.1226	5.46493	Bcin01g00020
94_4	UCC	3.08439	0.360126	Inf	2.37856	3.79022	Bcin01g00020
Acacia	UCC	4.3749	0.344592	Inf	3.69952	5.05029	Bcin01g00020
Apple404	UCC	5.20368	0.341093	Inf	4.53515	5.87221	Bcin01g00020
Apple517	UCC	2.22877	0.388505	Inf	1.46732	2.99023	Bcin01g00020
Ausubel	UCC	4.92554	0.341954	Inf	4.25533	5.59576	Bcin01g00020
B05_10	UCC	5.30156	0.340941	Inf	4.63333	5.96979	Bcin01g00020
BMM	UCC	5.05554	0.341522	Inf	4.38617	5.72491	Bcin01g00020
BPA1	UCC	4.97813	0.341617	Inf	4.30858	5.64769	Bcin01g00020
DavisNavel	UCC	3.57498	0.351905	Inf	2.88526	4.2647	Bcin01g00020
EsparatoFresa	UCC	4.61825	0.343227	Inf	3.94554	5.29096	Bcin01g00020
Fd1	UCC	4.92544	0.341883	Inf	4.25536	5.59552	Bcin01g00020
Fd2	UCC	3.11816	0.359263	Inf	2.41402	3.82231	Bcin01g00020
Fresa525	UCC	3.78308	0.349502	Inf	3.09807	4.46809	Bcin01g00020
FresaSD	UCC	3.46127	0.353479	Inf	2.76846	4.15408	Bcin01g00020
Gallo1	UCC	4.12402	0.346337	Inf	3.44522	4.80283	Bcin01g00020
Gallo2	UCC	2.91454	0.363737	Inf	2.20163	3.62745	Bcin01g00020
Geranium	UCC	4.9219	0.341885	Inf	4.25181	5.59198	Bcin01g00020
Grape	UCC	4.27383	0.345175	Inf	3.5973	4.95037	Bcin01g00020
KatieTomato	UCC	2.30338	0.385625	Inf	1.54757	3.05919	Bcin01g00020
KernA2	UCC	4.96633	0.341852	Inf	4.29632	5.63635	Bcin01g00020
KernB1	UCC	4.67602	0.419916	Inf	3.853	5.49904	Bcin01g00020
KernB2	UCC	5.02783	0.341618	Inf	4.35827	5.69739	Bcin01g00020
KGB1	UCC	4.18974	0.345818	Inf	3.51195	4.86753	Bcin01g00020
KGB2	UCC	5.50477	0.3404	Inf	4.83759	6.17194	Bcin01g00020
MEAP6G	UCC	4.08152	0.346552	Inf	3.40229	4.76075	Bcin01g00020
Mex03	UCC	5.04877	0.418348	Inf	4.22882	5.86871	Bcin01g00020
Mock_48HAI	UCC	4.00742	0.347226	Inf	3.32686	4.68797	Bcin01g00020
Molly	UCC	4.9698	0.341904	Inf	4.29968	5.63992	Bcin01g00020
Navel	UCC	4.42117	0.344301	Inf	3.74635	5.09599	Bcin01g00020
NobleRot	UCC	4.57335	0.343422	Inf	3.90025	5.24644	Bcin01g00020
Peachy	UCC	3.54288	0.352499	Inf	2.852	4.23377	Bcin01g00020
Pepper	UCC	4.37065	0.344565	Inf	3.69531	5.04598	Bcin01g00020
PepperSub	UCC	4.97455	0.341865	Inf	4.30451	5.6446	Bcin01g00020
PhiloMenlo	UCC	4.38395	0.421781	Inf	3.55727	5.21062	Bcin01g00020
Rasp	UCC	4.87894	0.342403	Inf	4.20784	5.55004	Bcin01g00020
Rose	UCC	1.9197	0.40348	Inf	1.12889	2.71051	Bcin01g00020
Supersteak	UCC	3.72753	0.350813	Inf	3.03995	4.41511	Bcin01g00020
Triple3	UCC	4.18351	0.346047	Inf	3.50527	4.86175	Bcin01g00020
Triple7	UCC	3.64785	0.351281	Inf	2.95936	4.33635	Bcin01g00020
UKRazz	UCC	3.56077	0.35244	Inf	2.87	4.25154	Bcin01g00020
01_01_04	ZE	4.48132	0.34384	Inf	3.8074	5.15523	Bcin01g00020
01_01_15	ZE	4.53159	0.343666	Inf	3.85801	5.20516	Bcin01g00020
01_02_01	ZE	4.69213	0.342929	Inf	4.02	5.36426	Bcin01g00020
01_02_15	ZE	3.45382	0.353804	Inf	2.76038	4.14726	Bcin01g00020
01_02_16	ZE	3.4293	0.35489	Inf	2.73373	4.12488	Bcin01g00020
01_02_18	ZE	3.74441	0.349974	Inf	3.05847	4.43035	Bcin01g00020
01_02_20	ZE	4.73953	0.342663	Inf	4.06792	5.41114	Bcin01g00020
01_03_04	ZE	4.83473	0.342378	Inf	4.16368	5.50577	Bcin01g00020
01_03_18	ZE	5.06291	0.341588	Inf	4.39341	5.73241	Bcin01g00020
01_03_19	ZE	3.89068	0.348521	Inf	3.20759	4.57377	Bcin01g00020
01_03_20	ZE	2.92679	0.36394	Inf	2.21348	3.6401	Bcin01g00020
01_03_22	ZE	4.80785	0.342387	Inf	4.13678	5.47891	Bcin01g00020
01_04_01	ZE	4.9323	0.341939	Inf	4.26212	5.60249	Bcin01g00020
01_04_02	ZE	1.33555	0.449544	Inf	0.454455	2.21663	Bcin01g00020
01_04_04	ZE	3.65795	0.350804	Inf	2.97038	4.34551	Bcin01g00020
01_04_12	ZE	2.7834	0.367733	Inf	2.06265	3.50414	Bcin01g00020
01_04_15	ZE	4.79391	0.419095	Inf	3.9725	5.61532	Bcin01g00020
01_04_17	ZE	2.80126	0.367616	Inf	2.08074	3.52177	Bcin01g00020
01_04_20	ZE	2.60985	0.373248	Inf	1.8783	3.34141	Bcin01g00020
01_04_21	ZE	4.53796	0.343722	Inf	3.86428	5.21164	Bcin01g00020
01_04_25	ZE	2.9809	0.362836	Inf	2.26976	3.69205	Bcin01g00020
01_05_04	ZE	4.96947	0.341812	Inf	4.29953	5.63941	Bcin01g00020
01_05_11	ZE	4.60082	0.343377	Inf	3.92782	5.27383	Bcin01g00020
01_05_14	ZE	2.62982	0.372453	Inf	1.89982	3.35981	Bcin01g00020
01_05_16	ZE	4.58105	0.343443	Inf	3.90792	5.25419	Bcin01g00020
01_05_17	ZE	2.47234	0.463862	Inf	1.56319	3.3815	Bcin01g00020
01_05_22	ZE	5.05527	0.417945	Inf	4.23611	5.87443	Bcin01g00020
01_05_24	ZE	5.48181	0.340454	Inf	4.81453	6.14909	Bcin01g00020
02_04_11	ZE	0.254415	0.609759	Inf	-0.94069	1.44952	Bcin01g00020
02_04_12	ZE	4.34706	0.345144	Inf	3.67059	5.02353	Bcin01g00020
02_04_14	ZE	1.30361	0.453308	Inf	0.41514	2.19207	Bcin01g00020
2004	ZE	4.66089	0.3431	Inf	3.98843	5.33336	Bcin01g00020
94_1	ZE	4.97818	0.341762	Inf	4.30833	5.64802	Bcin01g00020
94_4	ZE	3.88578	0.348415	Inf	3.2029	4.56866	Bcin01g00020
Acacia	ZE	3.85784	0.348537	Inf	3.17472	4.54096	Bcin01g00020
Apple404	ZE	4.987	0.341958	Inf	4.31677	5.65723	Bcin01g00020
Apple517	ZE	0.39661	0.581407	Inf	-0.742928	1.53615	Bcin01g00020
Ausubel	ZE	3.89133	0.348345	Inf	3.20859	4.57407	Bcin01g00020
B05_10	ZE	4.94589	0.418368	Inf	4.1259	5.76587	Bcin01g00020
BMM	ZE	4.99762	0.341706	Inf	4.32789	5.66735	Bcin01g00020
BPA1	ZE	4.9187	0.418493	Inf	4.09847	5.73894	Bcin01g00020
DavisNavel	ZE	2.67319	0.371573	Inf	1.94492	3.40146	Bcin01g00020
EsparatoFresa	ZE	5.04431	0.341657	Inf	4.37467	5.71394	Bcin01g00020
Fd1	ZE	5.21851	0.341053	Inf	4.55006	5.88696	Bcin01g00020
Fd2	ZE	4.91297	0.342011	Inf	4.24264	5.5833	Bcin01g00020
Fresa525	ZE	4.52319	0.34372	Inf	3.84951	5.19686	Bcin01g00020
FresaSD	ZE	3.40786	0.354231	Inf	2.71358	4.10214	Bcin01g00020
Gallo1	ZE	4.68306	0.34301	Inf	4.01077	5.35534	Bcin01g00020
Gallo2	ZE	3.66484	0.350797	Inf	2.97729	4.35239	Bcin01g00020
Geranium	ZE	4.871	0.342147	Inf	4.2004	5.54159	Bcin01g00020
Grape	ZE	4.55539	0.343594	Inf	3.88196	5.22882	Bcin01g00020
KatieTomato	ZE	3.6546	0.351611	Inf	2.96545	4.34374	Bcin01g00020
KernA2	ZE	4.71312	0.342798	Inf	4.04125	5.38499	Bcin01g00020
KernB1	ZE	4.47756	0.344004	Inf	3.80332	5.15179	Bcin01g00020
KernB2	ZE	4.95114	0.341985	Inf	4.28086	5.62142	Bcin01g00020
KGB1	ZE	4.76342	0.342578	Inf	4.09198	5.43486	Bcin01g00020
KGB2	ZE	5.05271	0.341636	Inf	4.38311	5.7223	Bcin01g00020
MEAP6G	ZE	4.64459	0.343105	Inf	3.97212	5.31707	Bcin01g00020
Mex03	ZE	4.85203	0.342226	Inf	4.18128	5.52278	Bcin01g00020
Mock_48HAI	ZE	4.39003	0.344518	Inf	3.71479	5.06527	Bcin01g00020
Molly	ZE	4.63475	0.34317	Inf	3.96215	5.30735	Bcin01g00020
Navel	ZE	4.53701	0.343663	Inf	3.86344	5.21058	Bcin01g00020
NobleRot	ZE	4.10036	0.34649	Inf	3.42125	4.77946	Bcin01g00020
Peachy	ZE	2.79987	0.366856	Inf	2.08084	3.51889	Bcin01g00020
Pepper	ZE	4.71528	0.342653	Inf	4.04369	5.38687	Bcin01g00020
PepperSub	ZE	4.82964	0.34229	Inf	4.15876	5.50051	Bcin01g00020
PhiloMenlo	ZE	2.93661	0.362898	Inf	2.22534	3.64787	Bcin01g00020
Rasp	ZE	4.8575	0.342362	Inf	4.18648	5.52851	Bcin01g00020
Rose	ZE	0.679401	0.53277	Inf	-0.364809	1.72361	Bcin01g00020
Supersteak	ZE	4.19046	0.345774	Inf	3.51275	4.86816	Bcin01g00020
Triple3	ZE	4.94543	0.341986	Inf	4.27515	5.61571	Bcin01g00020
Triple7	ZE	4.741	0.342673	Inf	4.06937	5.41263	Bcin01g00020
UKRazz	ZE	5.43434	0.340579	Inf	4.76681	6.10186	Bcin01g00020
01_01_04	Bos	6.30293	0.395972	Inf	5.52684	7.07902	Bcin01g00030
01_01_15	Bos	6.80518	0.481799	Inf	5.86087	7.74949	Bcin01g00030
01_02_01	Bos	6.68663	0.396276	Inf	5.90994	7.46332	Bcin01g00030
01_02_15	Bos	6.82283	0.393622	Inf	6.05135	7.59432	Bcin01g00030
01_02_16	Bos	5.9799	0.394018	Inf	5.20764	6.75216	Bcin01g00030
01_02_18	Bos	3.78674	0.49532	Inf	2.81593	4.75755	Bcin01g00030
01_02_20	Bos	6.76972	0.394864	Inf	5.9958	7.54364	Bcin01g00030
01_03_04	Bos	6.42964	0.393712	Inf	5.65798	7.2013	Bcin01g00030
01_03_18	Bos	5.92965	0.394086	Inf	5.15726	6.70204	Bcin01g00030
01_03_19	Bos	3.77564	0.405614	Inf	2.98066	4.57063	Bcin01g00030
01_03_20	Bos	5.13904	0.399322	Inf	4.35639	5.9217	Bcin01g00030
01_03_22	Bos	6.53366	0.393632	Inf	5.76216	7.30517	Bcin01g00030
01_04_01	Bos	6.4516	0.48214	Inf	5.50662	7.39658	Bcin01g00030
01_04_02	Bos	5.29676	0.395246	Inf	4.52209	6.07143	Bcin01g00030
01_04_04	Bos	6.81585	0.393997	Inf	6.04363	7.58807	Bcin01g00030
01_04_12	Bos	6.26538	0.396066	Inf	5.48911	7.04166	Bcin01g00030
01_04_15	Bos	6.97672	0.394819	Inf	6.20289	7.75055	Bcin01g00030
01_04_17	Bos	5.99813	0.394763	Inf	5.22441	6.77185	Bcin01g00030
01_04_20	Bos	5.6652	0.395287	Inf	4.89045	6.43995	Bcin01g00030
01_04_21	Bos	4.52364	0.398338	Inf	3.74291	5.30437	Bcin01g00030
01_04_25	Bos	6.3034	0.393692	Inf	5.53178	7.07502	Bcin01g00030
01_05_04	Bos	6.59686	0.393882	Inf	5.82486	7.36885	Bcin01g00030
01_05_11	Bos	6.67619	0.394971	Inf	5.90206	7.45032	Bcin01g00030
01_05_14	Bos	6.5766	0.394103	Inf	5.80417	7.34903	Bcin01g00030
01_05_16	Bos	6.48903	0.39515	Inf	5.71455	7.26351	Bcin01g00030
01_05_17	Bos	3.41851	0.411909	Inf	2.61118	4.22583	Bcin01g00030
01_05_22	Bos	6.18671	0.394216	Inf	5.41406	6.95936	Bcin01g00030
01_05_24	Bos	7.08386	0.39422	Inf	6.31121	7.85652	Bcin01g00030
02_04_11	Bos	1.52132	0.475596	Inf	0.589171	2.45347	Bcin01g00030
02_04_12	Bos	6.91756	0.393815	Inf	6.1457	7.68943	Bcin01g00030
02_04_14	Bos	2.01368	0.442669	Inf	1.14607	2.8813	Bcin01g00030
2004	Bos	6.97048	0.394303	Inf	6.19766	7.7433	Bcin01g00030
94_1	Bos	6.72118	0.394569	Inf	5.94784	7.49452	Bcin01g00030
94_4	Bos	4.9237	0.396641	Inf	4.1463	5.70111	Bcin01g00030
Acacia	Bos	5.95633	0.394021	Inf	5.18406	6.72859	Bcin01g00030
Apple404	Bos	7.22994	0.394299	Inf	6.45712	8.00275	Bcin01g00030
Apple517	Bos	1.59325	0.47302	Inf	0.666145	2.52035	Bcin01g00030
Ausubel	Bos	5.64982	0.394849	Inf	4.87593	6.42371	Bcin01g00030
B05_10	Bos	6.3908	0.399633	Inf	5.60753	7.17407	Bcin01g00030
BMM	Bos	5.98619	0.395	Inf	5.212	6.76037	Bcin01g00030
BPA1	Bos	5.80587	0.394617	Inf	5.03243	6.5793	Bcin01g00030
DavisNavel	Bos	4.55054	0.398338	Inf	3.76981	5.33126	Bcin01g00030
EsparatoFresa	Bos	6.44431	0.393634	Inf	5.6728	7.21582	Bcin01g00030
Fd1	Bos	7.01738	0.393324	Inf	6.24648	7.78828	Bcin01g00030
Fd2	Bos	6.13313	0.394432	Inf	5.36006	6.9062	Bcin01g00030
Fresa525	Bos	6.44008	0.394272	Inf	5.66732	7.21284	Bcin01g00030
FresaSD	Bos	4.52793	0.398535	Inf	3.74681	5.30904	Bcin01g00030
Gallo1	Bos	6.78315	0.393623	Inf	6.01166	7.55464	Bcin01g00030
Gallo2	Bos	2.6264	0.422272	Inf	1.79876	3.45404	Bcin01g00030
Geranium	Bos	6.71327	0.48137	Inf	5.76981	7.65674	Bcin01g00030
Grape	Bos	5.77636	0.394237	Inf	5.00367	6.54905	Bcin01g00030
KatieTomato	Bos	5.36428	0.396668	Inf	4.58683	6.14174	Bcin01g00030
KernA2	Bos	6.24025	0.393963	Inf	5.46809	7.0124	Bcin01g00030
KernB1	Bos	5.46239	0.394884	Inf	4.68843	6.23635	Bcin01g00030
KernB2	Bos	6.99329	0.393611	Inf	6.22183	7.76475	Bcin01g00030
KGB1	Bos	5.94718	0.394371	Inf	5.17422	6.72013	Bcin01g00030
KGB2	Bos	7.20174	0.393241	Inf	6.431	7.97248	Bcin01g00030
MEAP6G	Bos	5.27155	0.396746	Inf	4.49394	6.04915	Bcin01g00030
Mex03	Bos	6.7292	0.395245	Inf	5.95454	7.50387	Bcin01g00030
Mock_48HAI	Bos	3.70741	0.403808	Inf	2.91596	4.49886	Bcin01g00030
Molly	Bos	6.18532	0.394198	Inf	5.41271	6.95793	Bcin01g00030
Navel	Bos	6.6412	0.394656	Inf	5.86769	7.41471	Bcin01g00030
NobleRot	Bos	6.22074	0.394462	Inf	5.44761	6.99387	Bcin01g00030
Peachy	Bos	6.15717	0.394097	Inf	5.38475	6.92958	Bcin01g00030
Pepper	Bos	5.89639	0.394589	Inf	5.12301	6.66977	Bcin01g00030
PepperSub	Bos	5.99209	0.393947	Inf	5.21997	6.76421	Bcin01g00030
PhiloMenlo	Bos	4.55094	0.399544	Inf	3.76784	5.33403	Bcin01g00030
Rasp	Bos	6.87623	0.394327	Inf	6.10336	7.6491	Bcin01g00030
Rose	Bos	2.16625	0.44261	Inf	1.29875	3.03375	Bcin01g00030
Supersteak	Bos	6.1233	0.395718	Inf	5.3477	6.89889	Bcin01g00030
Triple3	Bos	6.35213	0.393932	Inf	5.58003	7.12422	Bcin01g00030
Triple7	Bos	6.45777	0.393831	Inf	5.68588	7.22967	Bcin01g00030
UKRazz	Bos	3.46769	0.4063	Inf	2.67136	4.26402	Bcin01g00030
01_01_04	Bv	6.12996	0.393784	Inf	5.35815	6.90176	Bcin01g00030
01_01_15	Bv	6.22004	0.393913	Inf	5.44798	6.9921	Bcin01g00030
01_02_01	Bv	6.91578	0.393439	Inf	6.14465	7.68691	Bcin01g00030
01_02_15	Bv	6.48889	0.394098	Inf	5.71647	7.2613	Bcin01g00030
01_02_16	Bv	4.50687	0.397903	Inf	3.727	5.28675	Bcin01g00030
01_02_18	Bv	3.72319	0.403005	Inf	2.93331	4.51306	Bcin01g00030
01_02_20	Bv	5.96055	0.394597	Inf	5.18715	6.73394	Bcin01g00030
01_03_04	Bv	6.68846	0.393535	Inf	5.91715	7.45977	Bcin01g00030
01_03_18	Bv	6.5354	0.395904	Inf	5.75944	7.31135	Bcin01g00030
01_03_19	Bv	6.15878	0.394594	Inf	5.38539	6.93217	Bcin01g00030
01_03_20	Bv	6.42997	0.393513	Inf	5.6587	7.20125	Bcin01g00030
01_03_22	Bv	7.10765	0.393284	Inf	6.33682	7.87847	Bcin01g00030
01_04_01	Bv	7.34851	0.393134	Inf	6.57798	8.11904	Bcin01g00030
01_04_02	Bv	5.63993	0.395203	Inf	4.86535	6.41452	Bcin01g00030
01_04_04	Bv	7.32785	0.393663	Inf	6.55628	8.09942	Bcin01g00030
01_04_12	Bv	6.97903	0.393362	Inf	6.20805	7.75	Bcin01g00030
01_04_15	Bv	6.55757	0.394053	Inf	5.78524	7.3299	Bcin01g00030
01_04_17	Bv	6.91106	0.393623	Inf	6.13957	7.68255	Bcin01g00030
01_04_20	Bv	6.64779	0.393506	Inf	5.87653	7.41905	Bcin01g00030
01_04_21	Bv	5.39372	0.395361	Inf	4.61883	6.16861	Bcin01g00030
01_04_25	Bv	6.85361	0.393379	Inf	6.0826	7.62462	Bcin01g00030
01_05_04	Bv	7.05853	0.393384	Inf	6.28751	7.82955	Bcin01g00030
01_05_11	Bv	7.19117	0.393249	Inf	6.42041	7.96192	Bcin01g00030
01_05_14	Bv	6.0944	0.393836	Inf	5.3225	6.86631	Bcin01g00030
01_05_16	Bv	7.01021	0.393225	Inf	6.2395	7.78091	Bcin01g00030
01_05_17	Bv	4.03992	0.400037	Inf	3.25586	4.82397	Bcin01g00030
01_05_22	Bv	7.23506	0.394037	Inf	6.46276	8.00736	Bcin01g00030
01_05_24	Bv	7.38954	0.393115	Inf	6.61905	8.16003	Bcin01g00030
02_04_11	Bv	3.27365	0.40919	Inf	2.47166	4.07565	Bcin01g00030
02_04_12	Bv	7.54523	0.39321	Inf	6.77456	8.31591	Bcin01g00030
02_04_14	Bv	3.38133	0.406506	Inf	2.58459	4.17807	Bcin01g00030
2004	Bv	7.39684	0.394311	Inf	6.62401	8.16968	Bcin01g00030
94_1	Bv	5.65471	0.394384	Inf	4.88173	6.42769	Bcin01g00030
94_4	Bv	6.69293	0.393522	Inf	5.92164	7.46422	Bcin01g00030
Acacia	Bv	6.77173	0.39399	Inf	5.99952	7.54393	Bcin01g00030
Apple404	Bv	7.55362	0.393173	Inf	6.78302	8.32423	Bcin01g00030
Apple517	Bv	3.90909	0.402868	Inf	3.11948	4.6987	Bcin01g00030
Ausubel	Bv	7.08931	0.393256	Inf	6.31854	7.86008	Bcin01g00030
B05_10	Bv	7.09405	0.394081	Inf	6.32166	7.86643	Bcin01g00030
BMM	Bv	7.10964	0.393291	Inf	6.33881	7.88048	Bcin01g00030
BPA1	Bv	6.63931	0.393994	Inf	5.86709	7.41152	Bcin01g00030
DavisNavel	Bv	5.47812	0.394746	Inf	4.70443	6.25181	Bcin01g00030
EsparatoFresa	Bv	7.56143	0.393847	Inf	6.78951	8.33336	Bcin01g00030
Fd1	Bv	7.24861	0.393181	Inf	6.47799	8.01923	Bcin01g00030
Fd2	Bv	6.51761	0.393887	Inf	5.7456	7.28961	Bcin01g00030
Fresa525	Bv	6.59601	0.394221	Inf	5.82335	7.36867	Bcin01g00030
FresaSD	Bv	6.32817	0.393801	Inf	5.55634	7.10001	Bcin01g00030
Gallo1	Bv	7.24195	0.393562	Inf	6.47058	8.01332	Bcin01g00030
Gallo2	Bv	5.53746	0.394665	Inf	4.76393	6.31099	Bcin01g00030
Geranium	Bv	6.60699	0.393887	Inf	5.83498	7.37899	Bcin01g00030
Grape	Bv	6.72131	0.393876	Inf	5.94933	7.4933	Bcin01g00030
KatieTomato	Bv	4.66012	0.39685	Inf	3.8823	5.43793	Bcin01g00030
KernA2	Bv	6.69226	0.393404	Inf	5.92121	7.46332	Bcin01g00030
KernB1	Bv	7.26409	0.393266	Inf	6.4933	8.03488	Bcin01g00030
KernB2	Bv	6.6426	0.394218	Inf	5.86995	7.41526	Bcin01g00030
KGB1	Bv	6.3241	0.393643	Inf	5.55258	7.09563	Bcin01g00030
KGB2	Bv	7.36065	0.393896	Inf	6.58863	8.13267	Bcin01g00030
MEAP6G	Bv	6.83408	0.39331	Inf	6.0632	7.60495	Bcin01g00030
Mex03	Bv	6.60084	0.393535	Inf	5.82952	7.37215	Bcin01g00030
Mock_48HAI	Bv	4.07893	0.400993	Inf	3.293	4.86486	Bcin01g00030
Molly	Bv	7.34719	0.393611	Inf	6.57572	8.11865	Bcin01g00030
Navel	Bv	6.58364	0.393517	Inf	5.81236	7.35492	Bcin01g00030
NobleRot	Bv	6.48598	0.39498	Inf	5.71184	7.26013	Bcin01g00030
Peachy	Bv	6.39554	0.394193	Inf	5.62294	7.16815	Bcin01g00030
Pepper	Bv	7.03045	0.393312	Inf	6.25957	7.80132	Bcin01g00030
PepperSub	Bv	7.18737	0.393215	Inf	6.41668	7.95805	Bcin01g00030
PhiloMenlo	Bv	4.13715	0.402181	Inf	3.34889	4.92541	Bcin01g00030
Rasp	Bv	7.11415	0.393193	Inf	6.34351	7.8848	Bcin01g00030
Rose	Bv	2.51667	0.430624	Inf	1.67266	3.36068	Bcin01g00030
Supersteak	Bv	6.73492	0.393396	Inf	5.96388	7.50596	Bcin01g00030
Triple3	Bv	6.38851	0.393554	Inf	5.61715	7.15986	Bcin01g00030
Triple7	Bv	7.15354	0.393228	Inf	6.38283	7.92425	Bcin01g00030
UKRazz	Bv	7.08551	0.393568	Inf	6.31413	7.85689	Bcin01g00030
01_01_04	Ca	4.30171	0.399036	Inf	3.51961	5.08381	Bcin01g00030
01_01_15	Ca	5.07896	0.399664	Inf	4.29563	5.86229	Bcin01g00030
01_02_01	Ca	4.08722	0.401936	Inf	3.29944	4.875	Bcin01g00030
01_02_15	Ca	4.52714	0.399363	Inf	3.7444	5.30987	Bcin01g00030
01_02_16	Ca	2.61559	0.421692	Inf	1.78909	3.44209	Bcin01g00030
01_02_18	Ca	4.08423	0.401767	Inf	3.29678	4.87168	Bcin01g00030
01_02_20	Ca	4.97779	0.396119	Inf	4.20141	5.75417	Bcin01g00030
01_03_04	Ca	4.94065	0.397381	Inf	4.1618	5.7195	Bcin01g00030
01_03_18	Ca	5.64126	0.394754	Inf	4.86756	6.41496	Bcin01g00030
01_03_19	Ca	2.40236	0.430633	Inf	1.55833	3.24638	Bcin01g00030
01_03_20	Ca	4.76655	0.398418	Inf	3.98567	5.54744	Bcin01g00030
01_03_22	Ca	5.27783	0.39552	Inf	4.50263	6.05304	Bcin01g00030
01_04_01	Ca	5.47665	0.396486	Inf	4.69955	6.25375	Bcin01g00030
01_04_02	Ca	3.6721	0.403867	Inf	2.88053	4.46366	Bcin01g00030
01_04_04	Ca	4.98629	0.396313	Inf	4.20953	5.76304	Bcin01g00030
01_04_12	Ca	5.40047	0.399332	Inf	4.61779	6.18314	Bcin01g00030
01_04_15	Ca	5.33141	0.395111	Inf	4.557	6.10581	Bcin01g00030
01_04_17	Ca	3.76883	0.402756	Inf	2.97945	4.55822	Bcin01g00030
01_04_20	Ca	3.58358	0.404123	Inf	2.79152	4.37565	Bcin01g00030
01_04_21	Ca	3.63667	0.404544	Inf	2.84378	4.42956	Bcin01g00030
01_04_25	Ca	4.21158	0.399363	Inf	3.42884	4.99432	Bcin01g00030
01_05_04	Ca	3.04386	0.420252	Inf	2.22018	3.86754	Bcin01g00030
01_05_11	Ca	4.57228	0.398345	Inf	3.79153	5.35302	Bcin01g00030
01_05_14	Ca	2.06132	0.445702	Inf	1.18776	2.93488	Bcin01g00030
01_05_16	Ca	6.18634	0.395945	Inf	5.4103	6.96238	Bcin01g00030
01_05_17	Ca	3.56388	0.405689	Inf	2.76875	4.35902	Bcin01g00030
01_05_22	Ca	4.42641	0.398386	Inf	3.64559	5.20723	Bcin01g00030
01_05_24	Ca	5.90108	0.395405	Inf	5.1261	6.67606	Bcin01g00030
02_04_11	Ca	1.52389	0.476136	Inf	0.590681	2.4571	Bcin01g00030
02_04_12	Ca	3.42864	0.407931	Inf	2.62911	4.22817	Bcin01g00030
02_04_14	Ca	2.20118	0.440324	Inf	1.33816	3.0642	Bcin01g00030
2004	Ca	6.01608	0.395925	Inf	5.24008	6.79208	Bcin01g00030
94_1	Ca	4.98171	0.395864	Inf	4.20583	5.75758	Bcin01g00030
94_4	Ca	1.60068	0.476643	Inf	0.666482	2.53489	Bcin01g00030
Acacia	Ca	5.08212	0.39742	Inf	4.30319	5.86105	Bcin01g00030
Apple404	Ca	5.05952	0.395752	Inf	4.28387	5.83518	Bcin01g00030
Apple517	Ca	1.56046	0.474383	Inf	0.630687	2.49024	Bcin01g00030
Ausubel	Ca	5.4351	0.396126	Inf	4.65871	6.2115	Bcin01g00030
B05_10	Ca	5.40294	0.395992	Inf	4.62681	6.17907	Bcin01g00030
BMM	Ca	6.14552	0.395062	Inf	5.37121	6.91983	Bcin01g00030
BPA1	Ca	5.10434	0.396868	Inf	4.32649	5.88219	Bcin01g00030
DavisNavel	Ca	3.84762	0.409483	Inf	3.04505	4.65019	Bcin01g00030
EsparatoFresa	Ca	5.59603	0.394791	Inf	4.82225	6.3698	Bcin01g00030
Fd1	Ca	5.33746	0.396866	Inf	4.55962	6.11531	Bcin01g00030
Fd2	Ca	4.97421	0.39628	Inf	4.19752	5.7509	Bcin01g00030
Fresa525	Ca	5.97699	0.394138	Inf	5.20449	6.74948	Bcin01g00030
FresaSD	Ca	4.7685	0.406379	Inf	3.97201	5.56499	Bcin01g00030
Gallo1	Ca	5.42127	0.396525	Inf	4.64409	6.19844	Bcin01g00030
Gallo2	Ca	4.23875	0.398759	Inf	3.4572	5.0203	Bcin01g00030
Geranium	Ca	5.4236	0.395906	Inf	4.64764	6.19956	Bcin01g00030
Grape	Ca	3.255	0.410219	Inf	2.45099	4.05902	Bcin01g00030
KatieTomato	Ca	2.47719	0.429126	Inf	1.63612	3.31826	Bcin01g00030
KernA2	Ca	3.13804	0.422893	Inf	2.30919	3.9669	Bcin01g00030
KernB1	Ca	6.0119	0.393912	Inf	5.23984	6.78395	Bcin01g00030
KernB2	Ca	6.60485	0.393531	Inf	5.83354	7.37616	Bcin01g00030
KGB1	Ca	3.85845	0.402811	Inf	3.06895	4.64794	Bcin01g00030
KGB2	Ca	6.86504	0.393887	Inf	6.09303	7.63704	Bcin01g00030
MEAP6G	Ca	5.88959	0.395335	Inf	5.11474	6.66443	Bcin01g00030
Mex03	Ca	3.73164	0.402625	Inf	2.94251	4.52077	Bcin01g00030
Mock_48HAI	Ca	2.54428	0.423896	Inf	1.71346	3.37511	Bcin01g00030
Molly	Ca	5.95272	0.394493	Inf	5.17953	6.72591	Bcin01g00030
Navel	Ca	5.0772	0.396676	Inf	4.29973	5.85467	Bcin01g00030
NobleRot	Ca	3.2237	0.410594	Inf	2.41895	4.02845	Bcin01g00030
Peachy	Ca	4.1553	0.401123	Inf	3.36911	4.94148	Bcin01g00030
Pepper	Ca	4.90088	0.397383	Inf	4.12202	5.67974	Bcin01g00030
PepperSub	Ca	5.93137	0.394824	Inf	5.15753	6.70521	Bcin01g00030
PhiloMenlo	Ca	3.93529	0.402334	Inf	3.14673	4.72386	Bcin01g00030
Rasp	Ca	4.97008	0.39614	Inf	4.19366	5.7465	Bcin01g00030
Rose	Ca	2.91976	0.41665	Inf	2.10314	3.73638	Bcin01g00030
Supersteak	Ca	4.01213	0.401995	Inf	3.22423	4.80002	Bcin01g00030
Triple3	Ca	4.59218	0.398515	Inf	3.8111	5.37325	Bcin01g00030
Triple7	Ca	5.28317	0.398155	Inf	4.5028	6.06354	Bcin01g00030
UKRazz	Ca	3.47081	0.40585	Inf	2.67536	4.26626	Bcin01g00030
01_01_04	HA	6.71595	0.393421	Inf	5.94486	7.48704	Bcin01g00030
01_01_15	HA	7.70521	0.393275	Inf	6.93441	8.47601	Bcin01g00030
01_02_01	HA	7.31693	0.39373	Inf	6.54523	8.08862	Bcin01g00030
01_02_15	HA	7.15471	0.394634	Inf	6.38125	7.92818	Bcin01g00030
01_02_16	HA	6.08656	0.394074	Inf	5.31419	6.85893	Bcin01g00030
01_02_18	HA	6.75604	0.39364	Inf	5.98452	7.52756	Bcin01g00030
01_02_20	HA	6.10306	0.394467	Inf	5.32992	6.8762	Bcin01g00030
01_03_04	HA	7.46454	0.394484	Inf	6.69136	8.23771	Bcin01g00030
01_03_18	HA	6.9331	0.394789	Inf	6.15933	7.70688	Bcin01g00030
01_03_19	HA	4.45902	0.399266	Inf	3.67647	5.24156	Bcin01g00030
01_03_20	HA	6.92799	0.393491	Inf	6.15676	7.69922	Bcin01g00030
01_03_22	HA	7.30381	0.393559	Inf	6.53245	8.07517	Bcin01g00030
01_04_01	HA	4.91745	0.396632	Inf	4.14007	5.69484	Bcin01g00030
01_04_02	HA	6.15973	0.394519	Inf	5.38649	6.93298	Bcin01g00030
01_04_04	HA	6.79174	0.394535	Inf	6.01847	7.56502	Bcin01g00030
01_04_12	HA	8.08006	0.392997	Inf	7.3098	8.85032	Bcin01g00030
01_04_15	HA	7.24631	0.393178	Inf	6.47569	8.01692	Bcin01g00030
01_04_17	HA	6.34713	0.39636	Inf	5.57028	7.12398	Bcin01g00030
01_04_20	HA	6.29405	0.39588	Inf	5.51814	7.06997	Bcin01g00030
01_04_21	HA	4.44533	0.398524	Inf	3.66424	5.22642	Bcin01g00030
01_04_25	HA	6.6407	0.393447	Inf	5.86956	7.41184	Bcin01g00030
01_05_04	HA	7.56769	0.39327	Inf	6.7969	8.33849	Bcin01g00030
01_05_11	HA	7.49313	0.393284	Inf	6.7223	8.26395	Bcin01g00030
01_05_14	HA	6.28856	0.39364	Inf	5.51704	7.06008	Bcin01g00030
01_05_16	HA	7.88946	0.392989	Inf	7.11922	8.65971	Bcin01g00030
01_05_17	HA	5.0505	0.395707	Inf	4.27493	5.82607	Bcin01g00030
01_05_22	HA	6.3779	0.395313	Inf	5.6031	7.1527	Bcin01g00030
01_05_24	HA	7.72764	0.393042	Inf	6.95729	8.49799	Bcin01g00030
02_04_11	HA	1.73824	0.464655	Inf	0.827537	2.64895	Bcin01g00030
02_04_12	HA	7.01344	0.394216	Inf	6.2408	7.78609	Bcin01g00030
02_04_14	HA	2.26503	0.432115	Inf	1.4181	3.11196	Bcin01g00030
2004	HA	6.4794	0.401487	Inf	5.6925	7.2663	Bcin01g00030
94_1	HA	6.72307	0.393413	Inf	5.952	7.49415	Bcin01g00030
94_4	HA	6.26624	0.393894	Inf	5.49422	7.03826	Bcin01g00030
Acacia	HA	7.65197	0.394027	Inf	6.87969	8.42425	Bcin01g00030
Apple404	HA	6.47597	0.393856	Inf	5.70402	7.24791	Bcin01g00030
Apple517	HA	2.50589	0.429008	Inf	1.66505	3.34673	Bcin01g00030
Ausubel	HA	7.87317	0.393031	Inf	7.10285	8.6435	Bcin01g00030
B05_10	HA	7.30578	0.395053	Inf	6.53149	8.08007	Bcin01g00030
BMM	HA	7.50759	0.394733	Inf	6.73393	8.28125	Bcin01g00030
BPA1	HA	7.83247	0.393419	Inf	7.06139	8.60356	Bcin01g00030
DavisNavel	HA	6.8604	0.393571	Inf	6.08902	7.63178	Bcin01g00030
EsparatoFresa	HA	7.81125	0.393878	Inf	7.03926	8.58323	Bcin01g00030
Fd1	HA	8.01088	0.393048	Inf	7.24052	8.78124	Bcin01g00030
Fd2	HA	4.54903	0.397415	Inf	3.77011	5.32795	Bcin01g00030
Fresa525	HA	7.54716	0.393841	Inf	6.77524	8.31907	Bcin01g00030
FresaSD	HA	3.85539	0.401913	Inf	3.06765	4.64312	Bcin01g00030
Gallo1	HA	6.49858	0.393993	Inf	5.72636	7.27079	Bcin01g00030
Gallo2	HA	5.56844	0.394763	Inf	4.79472	6.34216	Bcin01g00030
Geranium	HA	6.0375	0.394698	Inf	5.26391	6.8111	Bcin01g00030
Grape	HA	7.75589	0.393389	Inf	6.98486	8.52692	Bcin01g00030
KatieTomato	HA	6.03675	0.394091	Inf	5.26434	6.80915	Bcin01g00030
KernA2	HA	7.58558	0.393314	Inf	6.81469	8.35646	Bcin01g00030
KernB1	HA	6.4956	0.394177	Inf	5.72302	7.26817	Bcin01g00030
KernB2	HA	8.10851	0.394557	Inf	7.33519	8.88183	Bcin01g00030
KGB1	HA	7.38073	0.393481	Inf	6.60952	8.15194	Bcin01g00030
KGB2	HA	7.96876	0.393919	Inf	7.19669	8.74083	Bcin01g00030
MEAP6G	HA	7.18086	0.394424	Inf	6.4078	7.95392	Bcin01g00030
Mex03	HA	7.5666	0.393214	Inf	6.79592	8.33729	Bcin01g00030
Mock_48HAI	HA	4.49483	0.398374	Inf	3.71403	5.27563	Bcin01g00030
Molly	HA	7.08822	0.393877	Inf	6.31624	7.86021	Bcin01g00030
Navel	HA	7.37565	0.393701	Inf	6.60401	8.14729	Bcin01g00030
NobleRot	HA	3.09377	0.411634	Inf	2.28698	3.90056	Bcin01g00030
Peachy	HA	6.41477	0.399286	Inf	5.63218	7.19735	Bcin01g00030
Pepper	HA	7.60054	0.393953	Inf	6.82841	8.37268	Bcin01g00030
PepperSub	HA	7.46725	0.393668	Inf	6.69567	8.23882	Bcin01g00030
PhiloMenlo	HA	6.57523	0.397084	Inf	5.79696	7.3535	Bcin01g00030
Rasp	HA	6.81906	0.394747	Inf	6.04537	7.59275	Bcin01g00030
Rose	HA	1.7933	0.459257	Inf	0.893169	2.69342	Bcin01g00030
Supersteak	HA	7.42431	0.394981	Inf	6.65016	8.19845	Bcin01g00030
Triple3	HA	6.93485	0.394051	Inf	6.16252	7.70717	Bcin01g00030
Triple7	HA	5.8181	0.396035	Inf	5.04189	6.59432	Bcin01g00030
UKRazz	HA	7.68077	0.393495	Inf	6.90953	8.452	Bcin01g00030
01_01_04	IT	6.40074	0.395087	Inf	5.62639	7.1751	Bcin01g00030
01_01_15	IT	6.95125	0.39508	Inf	6.17691	7.7256	Bcin01g00030
01_02_01	IT	6.62763	0.394302	Inf	5.85481	7.40045	Bcin01g00030
01_02_15	IT	6.71572	0.481848	Inf	5.77131	7.66012	Bcin01g00030
01_02_16	IT	6.02527	0.39431	Inf	5.25244	6.79811	Bcin01g00030
01_02_18	IT	3.5276	0.404898	Inf	2.73401	4.32118	Bcin01g00030
01_02_20	IT	6.12363	0.39428	Inf	5.35086	6.89641	Bcin01g00030
01_03_04	IT	6.59595	0.394283	Inf	5.82317	7.36873	Bcin01g00030
01_03_18	IT	6.67799	0.482076	Inf	5.73314	7.62284	Bcin01g00030
01_03_19	IT	2.75583	0.41966	Inf	1.93331	3.57834	Bcin01g00030
01_03_20	IT	5.64553	0.395877	Inf	4.86962	6.42143	Bcin01g00030
01_03_22	IT	5.87511	0.39563	Inf	5.09969	6.65053	Bcin01g00030
01_04_01	IT	6.49692	0.394198	Inf	5.72431	7.26954	Bcin01g00030
01_04_02	IT	3.65249	0.406734	Inf	2.8553	4.44967	Bcin01g00030
01_04_04	IT	6.24303	0.39608	Inf	5.46673	7.01933	Bcin01g00030
01_04_12	IT	7.97003	0.393285	Inf	7.19921	8.74085	Bcin01g00030
01_04_15	IT	6.99547	0.393681	Inf	6.22387	7.76707	Bcin01g00030
01_04_17	IT	4.90593	0.396789	Inf	4.12824	5.68362	Bcin01g00030
01_04_20	IT	5.4482	0.396513	Inf	4.67105	6.22535	Bcin01g00030
01_04_21	IT	4.40142	0.398327	Inf	3.62071	5.18213	Bcin01g00030
01_04_25	IT	5.94961	0.397701	Inf	5.17013	6.72909	Bcin01g00030
01_05_04	IT	6.80751	0.393551	Inf	6.03617	7.57886	Bcin01g00030
01_05_11	IT	6.84767	0.393375	Inf	6.07667	7.61867	Bcin01g00030
01_05_14	IT	6.65946	0.394312	Inf	5.88662	7.4323	Bcin01g00030
01_05_16	IT	7.14971	0.394104	Inf	6.37728	7.92214	Bcin01g00030
01_05_17	IT	3.69036	0.404327	Inf	2.8979	4.48283	Bcin01g00030
01_05_22	IT	5.35389	0.395371	Inf	4.57898	6.12881	Bcin01g00030
01_05_24	IT	6.74197	0.393382	Inf	5.97096	7.51299	Bcin01g00030
02_04_11	IT	1.97906	0.447727	Inf	1.10153	2.85659	Bcin01g00030
02_04_12	IT	6.82331	0.396678	Inf	6.04584	7.60079	Bcin01g00030
02_04_14	IT	1.48337	0.476099	Inf	0.55023	2.4165	Bcin01g00030
2004	IT	6.38796	0.397378	Inf	5.60911	7.1668	Bcin01g00030
94_1	IT	6.86126	0.393333	Inf	6.09034	7.63217	Bcin01g00030
94_4	IT	3.84126	0.401744	Inf	3.05386	4.62866	Bcin01g00030
Acacia	IT	5.32448	0.397411	Inf	4.54557	6.10339	Bcin01g00030
Apple404	IT	6.87222	0.393346	Inf	6.10128	7.64316	Bcin01g00030
Apple517	IT	2.71965	0.425299	Inf	1.88608	3.55322	Bcin01g00030
Ausubel	IT	6.76076	0.394085	Inf	5.98837	7.53316	Bcin01g00030
B05_10	IT	6.97284	0.394704	Inf	6.19924	7.74645	Bcin01g00030
BMM	IT	6.57994	0.394287	Inf	5.80715	7.35273	Bcin01g00030
BPA1	IT	6.35694	0.394582	Inf	5.58357	7.13031	Bcin01g00030
DavisNavel	IT	3.91119	0.402923	Inf	3.12148	4.70091	Bcin01g00030
EsparatoFresa	IT	6.74829	0.393665	Inf	5.97672	7.51986	Bcin01g00030
Fd1	IT	6.81218	0.393722	Inf	6.0405	7.58386	Bcin01g00030
Fd2	IT	6.9771	0.394836	Inf	6.20323	7.75096	Bcin01g00030
Fresa525	IT	6.85096	0.393381	Inf	6.07995	7.62197	Bcin01g00030
FresaSD	IT	6.3962	0.393992	Inf	5.62399	7.16841	Bcin01g00030
Gallo1	IT	6.92117	0.393646	Inf	6.14964	7.6927	Bcin01g00030
Gallo2	IT	3.59986	0.406604	Inf	2.80293	4.39679	Bcin01g00030
Geranium	IT	6.8038	0.395945	Inf	6.02776	7.57984	Bcin01g00030
Grape	IT	6.17314	0.395415	Inf	5.39814	6.94814	Bcin01g00030
KatieTomato	IT	3.54896	0.405412	Inf	2.75437	4.34356	Bcin01g00030
KernA2	IT	6.80396	0.393497	Inf	6.03272	7.5752	Bcin01g00030
KernB1	IT	6.52393	0.394166	Inf	5.75138	7.29648	Bcin01g00030
KernB2	IT	6.97872	0.393658	Inf	6.20716	7.75027	Bcin01g00030
KGB1	IT	6.09773	0.395699	Inf	5.32217	6.87328	Bcin01g00030
KGB2	IT	6.88395	0.393764	Inf	6.11219	7.65572	Bcin01g00030
MEAP6G	IT	5.97933	0.394028	Inf	5.20705	6.75162	Bcin01g00030
Mex03	IT	6.48545	0.394039	Inf	5.71315	7.25775	Bcin01g00030
Mock_48HAI	IT	3.64055	0.503582	Inf	2.65355	4.62755	Bcin01g00030
Molly	IT	5.95086	0.395146	Inf	5.17639	6.72534	Bcin01g00030
Navel	IT	6.17187	0.400185	Inf	5.38752	6.95621	Bcin01g00030
NobleRot	IT	5.95316	0.394568	Inf	5.17983	6.7265	Bcin01g00030
Peachy	IT	5.679	0.394848	Inf	4.90511	6.45289	Bcin01g00030
Pepper	IT	6.34963	0.394558	Inf	5.57631	7.12295	Bcin01g00030
PepperSub	IT	5.72388	0.394715	Inf	4.95025	6.4975	Bcin01g00030
PhiloMenlo	IT	5.67876	0.394696	Inf	4.90517	6.45235	Bcin01g00030
Rasp	IT	6.8891	0.393695	Inf	6.11747	7.66072	Bcin01g00030
Rose	IT	2.48058	0.426837	Inf	1.644	3.31717	Bcin01g00030
Supersteak	IT	6.18266	0.394611	Inf	5.40924	6.95609	Bcin01g00030
Triple3	IT	6.63245	0.395941	Inf	5.85642	7.40848	Bcin01g00030
Triple7	IT	6.61571	0.395051	Inf	5.84142	7.39	Bcin01g00030
UKRazz	IT	5.24108	0.400531	Inf	4.45605	6.0261	Bcin01g00030
01_01_04	Ls	6.56769	0.393517	Inf	5.79641	7.33897	Bcin01g00030
01_01_15	Ls	7.07116	0.393413	Inf	6.30009	7.84224	Bcin01g00030
01_02_01	Ls	7.11085	0.393547	Inf	6.33951	7.88219	Bcin01g00030
01_02_15	Ls	7.48235	0.393614	Inf	6.71088	8.25381	Bcin01g00030
01_02_16	Ls	6.48566	0.393513	Inf	5.71438	7.25693	Bcin01g00030
01_02_18	Ls	5.6926	0.394538	Inf	4.91932	6.46588	Bcin01g00030
01_02_20	Ls	6.83195	0.393859	Inf	6.06	7.6039	Bcin01g00030
01_03_04	Ls	7.55207	0.393202	Inf	6.78141	8.32274	Bcin01g00030
01_03_18	Ls	7.01002	0.394976	Inf	6.23588	7.78416	Bcin01g00030
01_03_19	Ls	6.34296	0.394066	Inf	5.57061	7.11532	Bcin01g00030
01_03_20	Ls	6.67645	0.393612	Inf	5.90498	7.44791	Bcin01g00030
01_03_22	Ls	7.2492	0.393279	Inf	6.47839	8.02001	Bcin01g00030
01_04_01	Ls	4.39538	0.397945	Inf	3.61542	5.17534	Bcin01g00030
01_04_02	Ls	6.37872	0.394418	Inf	5.60568	7.15177	Bcin01g00030
01_04_04	Ls	7.38923	0.393642	Inf	6.61771	8.16076	Bcin01g00030
01_04_12	Ls	7.38763	0.3931	Inf	6.61717	8.15809	Bcin01g00030
01_04_15	Ls	7.56797	0.393161	Inf	6.79739	8.33855	Bcin01g00030
01_04_17	Ls	7.03906	0.393606	Inf	6.26761	7.81052	Bcin01g00030
01_04_20	Ls	7.11946	0.393313	Inf	6.34858	7.89034	Bcin01g00030
01_04_21	Ls	5.60518	0.394974	Inf	4.83104	6.37931	Bcin01g00030
01_04_25	Ls	6.93479	0.393426	Inf	6.16369	7.70589	Bcin01g00030
01_05_04	Ls	7.28771	0.393304	Inf	6.51685	8.05857	Bcin01g00030
01_05_11	Ls	7.61613	0.393323	Inf	6.84523	8.38703	Bcin01g00030
01_05_14	Ls	6.86759	0.39328	Inf	6.09678	7.63841	Bcin01g00030
01_05_16	Ls	6.9819	0.393244	Inf	6.21115	7.75264	Bcin01g00030
01_05_17	Ls	6.15974	0.394116	Inf	5.38729	6.9322	Bcin01g00030
01_05_22	Ls	6.87623	0.395422	Inf	6.10121	7.65124	Bcin01g00030
01_05_24	Ls	7.51102	0.393069	Inf	6.74062	8.28142	Bcin01g00030
02_04_11	Ls	3.40202	0.407898	Inf	2.60256	4.20149	Bcin01g00030
02_04_12	Ls	7.08414	0.393323	Inf	6.31324	7.85504	Bcin01g00030
02_04_14	Ls	6.68811	0.393371	Inf	5.91712	7.45911	Bcin01g00030
2004	Ls	7.25999	0.395358	Inf	6.48511	8.03488	Bcin01g00030
94_1	Ls	7.06571	0.393288	Inf	6.29488	7.83654	Bcin01g00030
94_4	Ls	6.79958	0.393526	Inf	6.02828	7.57088	Bcin01g00030
Acacia	Ls	6.42677	0.394804	Inf	5.65297	7.20057	Bcin01g00030
Apple404	Ls	7.32389	0.393209	Inf	6.55321	8.09456	Bcin01g00030
Apple517	Ls	5.08045	0.39645	Inf	4.30342	5.85748	Bcin01g00030
Ausubel	Ls	7.68002	0.393155	Inf	6.90945	8.45059	Bcin01g00030
B05_10	Ls	7.69369	0.393833	Inf	6.92179	8.46559	Bcin01g00030
BMM	Ls	7.6538	0.393154	Inf	6.88323	8.42436	Bcin01g00030
BPA1	Ls	7.0271	0.393761	Inf	6.25534	7.79885	Bcin01g00030
DavisNavel	Ls	6.71035	0.393351	Inf	5.9394	7.48131	Bcin01g00030
EsparatoFresa	Ls	7.54304	0.393859	Inf	6.77109	8.31499	Bcin01g00030
Fd1	Ls	7.5895	0.393097	Inf	6.81904	8.35995	Bcin01g00030
Fd2	Ls	7.68034	0.393743	Inf	6.90861	8.45206	Bcin01g00030
Fresa525	Ls	7.65198	0.39384	Inf	6.88007	8.42389	Bcin01g00030
FresaSD	Ls	5.34497	0.395035	Inf	4.57072	6.11923	Bcin01g00030
Gallo1	Ls	7.20459	0.393289	Inf	6.43375	7.97542	Bcin01g00030
Gallo2	Ls	5.56554	0.394596	Inf	4.79214	6.33893	Bcin01g00030
Geranium	Ls	7.81493	0.393552	Inf	7.04359	8.58628	Bcin01g00030
Grape	Ls	6.98731	0.393754	Inf	6.21557	7.75906	Bcin01g00030
KatieTomato	Ls	5.05761	0.395558	Inf	4.28233	5.83289	Bcin01g00030
KernA2	Ls	7.29152	0.393124	Inf	6.52101	8.06203	Bcin01g00030
KernB1	Ls	7.43866	0.393215	Inf	6.66797	8.20935	Bcin01g00030
KernB2	Ls	7.71593	0.393955	Inf	6.9438	8.48807	Bcin01g00030
KGB1	Ls	6.94184	0.39332	Inf	6.17094	7.71273	Bcin01g00030
KGB2	Ls	7.62815	0.39387	Inf	6.85617	8.40012	Bcin01g00030
MEAP6G	Ls	6.4979	0.393887	Inf	5.7259	7.26991	Bcin01g00030
Mex03	Ls	7.04983	0.39333	Inf	6.27891	7.82074	Bcin01g00030
Mock_48HAI	Ls	5.15595	0.395404	Inf	4.38097	5.93093	Bcin01g00030
Molly	Ls	7.49853	0.393535	Inf	6.72721	8.26984	Bcin01g00030
Navel	Ls	7.45918	0.393093	Inf	6.68873	8.22963	Bcin01g00030
NobleRot	Ls	7.03434	0.393749	Inf	6.2626	7.80607	Bcin01g00030
Peachy	Ls	7.21842	0.394073	Inf	6.44605	7.99078	Bcin01g00030
Pepper	Ls	7.40778	0.393185	Inf	6.63715	8.17841	Bcin01g00030
PepperSub	Ls	7.6462	0.393096	Inf	6.87575	8.41666	Bcin01g00030
PhiloMenlo	Ls	5.42237	0.396215	Inf	4.6458	6.19893	Bcin01g00030
Rasp	Ls	7.53141	0.393075	Inf	6.76099	8.30182	Bcin01g00030
Rose	Ls	2.79118	0.418536	Inf	1.97086	3.61149	Bcin01g00030
Supersteak	Ls	6.45873	0.393555	Inf	5.68737	7.23008	Bcin01g00030
Triple3	Ls	7.22326	0.39318	Inf	6.45264	7.99388	Bcin01g00030
Triple7	Ls	7.16515	0.393165	Inf	6.39456	7.93573	Bcin01g00030
UKRazz	Ls	6.3778	0.394227	Inf	5.60513	7.15047	Bcin01g00030
01_01_04	Sl	5.77151	0.394246	Inf	4.9988	6.54422	Bcin01g00030
01_01_15	Sl	5.60592	0.395272	Inf	4.8312	6.38064	Bcin01g00030
01_02_01	Sl	6.04768	0.394044	Inf	5.27537	6.81999	Bcin01g00030
01_02_15	Sl	6.36185	0.394815	Inf	5.58803	7.13568	Bcin01g00030
01_02_16	Sl	4.29492	0.398778	Inf	3.51333	5.07651	Bcin01g00030
01_02_18	Sl	6.06451	0.393852	Inf	5.29258	6.83645	Bcin01g00030
01_02_20	Sl	5.74594	0.397063	Inf	4.96771	6.52417	Bcin01g00030
01_03_04	Sl	6.00698	0.394221	Inf	5.23432	6.77964	Bcin01g00030
01_03_18	Sl	5.90629	0.394241	Inf	5.1336	6.67899	Bcin01g00030
01_03_19	Sl	4.12962	0.40049	Inf	3.34468	4.91457	Bcin01g00030
01_03_20	Sl	5.51737	0.394621	Inf	4.74393	6.29081	Bcin01g00030
01_03_22	Sl	6.19329	0.395139	Inf	5.41884	6.96775	Bcin01g00030
01_04_01	Sl	6.72781	0.393601	Inf	5.95637	7.49925	Bcin01g00030
01_04_02	Sl	4.39763	0.400292	Inf	3.61307	5.18218	Bcin01g00030
01_04_04	Sl	6.00624	0.394531	Inf	5.23298	6.77951	Bcin01g00030
01_04_12	Sl	7.15307	0.393391	Inf	6.38204	7.92411	Bcin01g00030
01_04_15	Sl	6.33197	0.393835	Inf	5.56006	7.10387	Bcin01g00030
01_04_17	Sl	5.75128	0.39436	Inf	4.97835	6.52421	Bcin01g00030
01_04_20	Sl	5.52822	0.395348	Inf	4.75336	6.30309	Bcin01g00030
01_04_21	Sl	5.43857	0.394911	Inf	4.66456	6.21258	Bcin01g00030
01_04_25	Sl	6.18883	0.39397	Inf	5.41666	6.961	Bcin01g00030
01_05_04	Sl	5.99563	0.395284	Inf	5.22089	6.77038	Bcin01g00030
01_05_11	Sl	6.25214	0.393996	Inf	5.47993	7.02436	Bcin01g00030
01_05_14	Sl	5.43797	0.39479	Inf	4.6642	6.21175	Bcin01g00030
01_05_16	Sl	6.60035	0.39382	Inf	5.82847	7.37222	Bcin01g00030
01_05_17	Sl	4.5358	0.397922	Inf	3.75589	5.31571	Bcin01g00030
01_05_22	Sl	6.37013	0.394881	Inf	5.59618	7.14409	Bcin01g00030
01_05_24	Sl	7.0805	0.393391	Inf	6.30947	7.85153	Bcin01g00030
02_04_11	Sl	2.62476	0.420107	Inf	1.80137	3.44816	Bcin01g00030
02_04_12	Sl	5.73371	0.394237	Inf	4.96102	6.5064	Bcin01g00030
02_04_14	Sl	2.48672	0.424073	Inf	1.65555	3.31789	Bcin01g00030
2004	Sl	6.6314	0.393564	Inf	5.86002	7.40277	Bcin01g00030
94_1	Sl	6.38357	0.393807	Inf	5.61172	7.15542	Bcin01g00030
94_4	Sl	4.13756	0.400813	Inf	3.35198	4.92314	Bcin01g00030
Acacia	Sl	4.80072	0.396515	Inf	4.02356	5.57787	Bcin01g00030
Apple404	Sl	6.12223	0.39459	Inf	5.34885	6.89561	Bcin01g00030
Apple517	Sl	2.59393	0.426116	Inf	1.75876	3.4291	Bcin01g00030
Ausubel	Sl	6.67148	0.393398	Inf	5.90043	7.44252	Bcin01g00030
B05_10	Sl	5.6674	0.398231	Inf	4.88688	6.44791	Bcin01g00030
BMM	Sl	5.83177	0.395718	Inf	5.05618	6.60736	Bcin01g00030
BPA1	Sl	6.37432	0.397275	Inf	5.59568	7.15297	Bcin01g00030
DavisNavel	Sl	4.91617	0.396344	Inf	4.13935	5.69299	Bcin01g00030
EsparatoFresa	Sl	4.18443	0.400765	Inf	3.39894	4.96991	Bcin01g00030
Fd1	Sl	6.93117	0.393259	Inf	6.1604	7.70195	Bcin01g00030
Fd2	Sl	5.42095	0.395644	Inf	4.6455	6.1964	Bcin01g00030
Fresa525	Sl	4.70827	0.400949	Inf	3.92242	5.49411	Bcin01g00030
FresaSD	Sl	3.60855	0.405306	Inf	2.81417	4.40294	Bcin01g00030
Gallo1	Sl	6.99527	0.393982	Inf	6.22308	7.76746	Bcin01g00030
Gallo2	Sl	4.64776	0.397402	Inf	3.86886	5.42665	Bcin01g00030
Geranium	Sl	6.58455	0.394193	Inf	5.81195	7.35716	Bcin01g00030
Grape	Sl	6.45249	0.394219	Inf	5.67984	7.22515	Bcin01g00030
KatieTomato	Sl	4.9793	0.395894	Inf	4.20336	5.75524	Bcin01g00030
KernA2	Sl	6.35712	0.39357	Inf	5.58574	7.12851	Bcin01g00030
KernB1	Sl	6.03675	0.393829	Inf	5.26486	6.80864	Bcin01g00030
KernB2	Sl	6.39802	0.395156	Inf	5.62352	7.17251	Bcin01g00030
KGB1	Sl	6.55851	0.393598	Inf	5.78707	7.32995	Bcin01g00030
KGB2	Sl	6.35941	0.395715	Inf	5.58382	7.13499	Bcin01g00030
MEAP6G	Sl	5.73572	0.39517	Inf	4.9612	6.51024	Bcin01g00030
Mex03	Sl	6.20772	0.393876	Inf	5.43574	6.9797	Bcin01g00030
Mock_48HAI	Sl	4.03927	0.400107	Inf	3.25507	4.82346	Bcin01g00030
Molly	Sl	4.70487	0.401812	Inf	3.91733	5.49241	Bcin01g00030
Navel	Sl	6.21976	0.393973	Inf	5.44759	6.99194	Bcin01g00030
NobleRot	Sl	5.07008	0.396541	Inf	4.29287	5.84728	Bcin01g00030
Peachy	Sl	5.85546	0.394792	Inf	5.08168	6.62924	Bcin01g00030
Pepper	Sl	6.36687	0.393825	Inf	5.59499	7.13875	Bcin01g00030
PepperSub	Sl	6.85224	0.393297	Inf	6.0814	7.62309	Bcin01g00030
PhiloMenlo	Sl	5.68759	0.394557	Inf	4.91428	6.46091	Bcin01g00030
Rasp	Sl	6.42313	0.393821	Inf	5.65126	7.19501	Bcin01g00030
Rose	Sl	2.81322	0.418067	Inf	1.99383	3.63262	Bcin01g00030
Supersteak	Sl	6.07385	0.393857	Inf	5.3019	6.84579	Bcin01g00030
Triple3	Sl	6.55259	0.393792	Inf	5.78077	7.32441	Bcin01g00030
Triple7	Sl	6.13866	0.393966	Inf	5.3665	6.91082	Bcin01g00030
UKRazz	Sl	4.98477	0.396028	Inf	4.20857	5.76097	Bcin01g00030
01_01_04	So	5.38126	0.395533	Inf	4.60603	6.15649	Bcin01g00030
01_01_15	So	6.0535	0.394711	Inf	5.27988	6.82712	Bcin01g00030
01_02_01	So	5.5904	0.394684	Inf	4.81683	6.36396	Bcin01g00030
01_02_15	So	5.44012	0.394722	Inf	4.66648	6.21377	Bcin01g00030
01_02_16	So	4.84407	0.397164	Inf	4.06565	5.6225	Bcin01g00030
01_02_18	So	5.14904	0.396368	Inf	4.37217	5.92591	Bcin01g00030
01_02_20	So	6.00094	0.393998	Inf	5.22872	6.77316	Bcin01g00030
01_03_04	So	6.02858	0.393863	Inf	5.25662	6.80054	Bcin01g00030
01_03_18	So	5.85133	0.394459	Inf	5.0782	6.62445	Bcin01g00030
01_03_19	So	4.10273	0.400816	Inf	3.31715	4.88832	Bcin01g00030
01_03_20	So	5.42439	0.394772	Inf	4.65065	6.19813	Bcin01g00030
01_03_22	So	5.95857	0.394195	Inf	5.18596	6.73118	Bcin01g00030
01_04_01	So	5.85897	0.394363	Inf	5.08603	6.63191	Bcin01g00030
01_04_02	So	4.44556	0.398099	Inf	3.6653	5.22582	Bcin01g00030
01_04_04	So	5.38818	0.394804	Inf	4.61437	6.16198	Bcin01g00030
01_04_12	So	6.76778	0.39349	Inf	5.99655	7.53901	Bcin01g00030
01_04_15	So	5.9523	0.394118	Inf	5.17984	6.72475	Bcin01g00030
01_04_17	So	5.74986	0.394746	Inf	4.97617	6.52355	Bcin01g00030
01_04_20	So	5.34457	0.395064	Inf	4.57026	6.11888	Bcin01g00030
01_04_21	So	4.05468	0.400533	Inf	3.26965	4.83971	Bcin01g00030
01_04_25	So	4.52194	0.397974	Inf	3.74192	5.30195	Bcin01g00030
01_05_04	So	6.58633	0.394281	Inf	5.81355	7.3591	Bcin01g00030
01_05_11	So	5.73336	0.39441	Inf	4.96033	6.50639	Bcin01g00030
01_05_14	So	5.1867	0.395215	Inf	4.4121	5.96131	Bcin01g00030
01_05_16	So	5.11033	0.396469	Inf	4.33326	5.88739	Bcin01g00030
01_05_17	So	3.33987	0.408856	Inf	2.53853	4.14121	Bcin01g00030
01_05_22	So	5.70879	0.394555	Inf	4.93547	6.4821	Bcin01g00030
01_05_24	So	6.12259	0.393911	Inf	5.35054	6.89464	Bcin01g00030
[truncated: 1,046,576+ more rows]
